# Supplementary material for: The histone methyltransferase DOT1L inhibits osteoclastogenesis and protects against osteoporosis
Source: Cell Death Dis. 2018 Jan 18;9(2):33. doi: 10.1038/s41419-017-0040-5 (PMC5833786; doi:10.1038/s41419-017-0040-5)
Supplement: Supplementary file 4 — Supplementary Table 1 [file 41419_2017_40_MOESM4_ESM.xlsx]

## Sheet: 40h proteins
Accession	Description	Score Sequest HT	Unique Peptides	127/126	130/128	PSMs	Coverage
P20152	Vimentin OS=Mus musculus GN=Vim PE=1 SV=3	2340.33	66	1.015	0.993	656	91.6309
P17182	Alpha-enolase OS=Mus musculus GN=Eno1 PE=1 SV=3	2328.34	40	0.839	1.094	586	89.4009
P63017	Heat shock cognate 71 kDa protein OS=Mus musculus GN=Hspa8 PE=1 SV=1	2173.99	58	0.945	0.999	652	70.8978
P60710	Actin, cytoplasmic 1 OS=Mus musculus GN=Actb PE=1 SV=1	2163.16	14	1.159	0.936	621	79.4667
P10126	Elongation factor 1-alpha 1 OS=Mus musculus GN=Eef1a1 PE=1 SV=3	2120.57	21	0.929	1.029	615	78.355
P52480	Pyruvate kinase PKM OS=Mus musculus GN=Pkm PE=1 SV=4	2016.85	54	0.997	0.944	514	81.7326
P16858	Glyceraldehyde-3-phosphate dehydrogenase OS=Mus musculus GN=Gapdh PE=1 SV=2	1918.51	23	1.05	0.96	469	66.3664
P11499	Heat shock protein HSP 90-beta OS=Mus musculus GN=Hsp90ab1 PE=1 SV=3	1714.61	49	0.99	0.966	487	69.0608
P48678	Prelamin-A/C OS=Mus musculus GN=Lmna PE=1 SV=2	1712.77	75	1.001	1.007	479	76.5414
P58252	Elongation factor 2 OS=Mus musculus GN=Eef2 PE=1 SV=2	1617.6	68	0.967	1.011	456	72.9604
Q9QXS1	Plectin OS=Mus musculus GN=Plec PE=1 SV=3	1545.27	241	1.093	1.02	473	53.6559
P68033	Actin, alpha cardiac muscle 1 OS=Mus musculus GN=Actc1 PE=1 SV=1	1441.94	7	0.921	1.199	491	54.1114
P05064	Fructose-bisphosphate aldolase A OS=Mus musculus GN=Aldoa PE=1 SV=2	1358.48	27	0.937	1.037	360	78.2967
Q8VDD5	Myosin-9 OS=Mus musculus GN=Myh9 PE=1 SV=4	1282.34	129	1.062	0.989	366	61.3776
P20029	78 kDa glucose-regulated protein OS=Mus musculus GN=Hspa5 PE=1 SV=3	1270.7	59	0.956	0.97	366	64.2748
P07901	Heat shock protein HSP 90-alpha OS=Mus musculus GN=Hsp90aa1 PE=1 SV=4	1265.43	46	1.017	1.006	370	64.5293
P99024	Tubulin beta-5 chain OS=Mus musculus GN=Tubb5 PE=1 SV=1	1251.19	6	0.971	1.046	360	76.1261
P26039	Talin-1 OS=Mus musculus GN=Tln1 PE=1 SV=2	1249.68	119	1.028	1.036	340	60.0945
P62806	Histone H4 OS=Mus musculus GN=Hist1h4a PE=1 SV=2	1197.54	18	1.472	1.125	304	62.1359
P68372	Tubulin beta-4B chain OS=Mus musculus GN=Tubb4b PE=1 SV=1	1159.6	2	1.009	1.03	339	68.9888
Q61233	Plastin-2 OS=Mus musculus GN=Lcp1 PE=1 SV=4	994.183	43	1.038	0.904	300	75.9171
P63038	60 kDa heat shock protein, mitochondrial OS=Mus musculus GN=Hspd1 PE=1 SV=1	975.543	51	0.863	1	267	81.3264
P22752	Histone H2A type 1 OS=Mus musculus GN=Hist1h2ab PE=1 SV=3	887.485	3	0.933	1.047	245	43.8462
P49962	Signal recognition particle 9 kDa protein OS=Mus musculus GN=Srp9 PE=1 SV=2	15.5415	2	0.847	1.614	5	34.8837
P09411	Phosphoglycerate kinase 1 OS=Mus musculus GN=Pgk1 PE=1 SV=4	851.627	38	0.926	1.03	221	81.5348
Q68FD5	Clathrin heavy chain 1 OS=Mus musculus GN=Cltc PE=1 SV=3	850.741	76	1.157	0.984	254	51.5224
P56480	ATP synthase subunit beta, mitochondrial OS=Mus musculus GN=Atp5b PE=1 SV=2	810.293	29	0.944	1.026	204	71.6446
P10853	Histone H2B type 1-F/J/L OS=Mus musculus GN=Hist1h2bf PE=1 SV=2	803.38	12	0.987	1.123	233	69.8413
P09405	Nucleolin OS=Mus musculus GN=Ncl PE=1 SV=2	792.978	44	0.875	1.009	247	46.5347
Q61937	Nucleophosmin OS=Mus musculus GN=Npm1 PE=1 SV=1	756.281	20	0.909	1.057	193	57.1918
Q8VEK3	Heterogeneous nuclear ribonucleoprotein U OS=Mus musculus GN=Hnrnpu PE=1 SV=1	755.073	48	0.944	0.967	206	51.125
P08113	Endoplasmin OS=Mus musculus GN=Hsp90b1 PE=1 SV=2	753.425	59	0.96	0.981	236	60.0998
P17742	Peptidyl-prolyl cis-trans isomerase A OS=Mus musculus GN=Ppia PE=1 SV=2	745.393	17	0.905	1.003	287	93.9024
P40142	Transketolase OS=Mus musculus GN=Tkt PE=1 SV=1	737.473	47	0.934	0.972	202	69.1814
Q8BTM8	Filamin-A OS=Mus musculus GN=Flna PE=1 SV=5	730.107	77	1.09	1.021	216	42.6143
Q01853	Transitional endoplasmic reticulum ATPase OS=Mus musculus GN=Vcp PE=1 SV=4	712.532	57	1.037	0.924	199	74.1935
Q9JKF1	Ras GTPase-activating-like protein IQGAP1 OS=Mus musculus GN=Iqgap1 PE=1 SV=2	678.108	70	1.121	0.983	184	56.2462
P18760	Cofilin-1 OS=Mus musculus GN=Cfl1 PE=1 SV=3	673.321	19	0.822	1.144	172	87.9518
P27773	Protein disulfide-isomerase A3 OS=Mus musculus GN=Pdia3 PE=1 SV=2	671.715	44	0.957	0.964	201	76.8317
P38647	Stress-70 protein, mitochondrial OS=Mus musculus GN=Hspa9 PE=1 SV=3	668.75	47	0.939	1.054	191	63.7703
Q03265	ATP synthase subunit alpha, mitochondrial OS=Mus musculus GN=Atp5a1 PE=1 SV=1	627.391	38	1.022	0.88	179	56.962
P68368	Tubulin alpha-4A chain OS=Mus musculus GN=Tuba4a PE=1 SV=1	613.338	5	0.987	1.007	166	46.2054
P17751	Triosephosphate isomerase OS=Mus musculus GN=Tpi1 PE=1 SV=4	601.519	25	0.978	0.948	161	77.592
P27661	Histone H2AX OS=Mus musculus GN=H2afx PE=1 SV=2	595.913	5	0.95	1.059	171	32.8671
P08249	Malate dehydrogenase, mitochondrial OS=Mus musculus GN=Mdh2 PE=1 SV=3	575.922	31	0.95	0.944	160	72.4852
P09103	Protein disulfide-isomerase OS=Mus musculus GN=P4hb PE=1 SV=2	548.077	50	1.005	0.993	167	82.1218
P57780	Alpha-actinin-4 OS=Mus musculus GN=Actn4 PE=1 SV=1	545.179	32	1.059	0.987	161	60.9649
P49312	Heterogeneous nuclear ribonucleoprotein A1 OS=Mus musculus GN=Hnrnpa1 PE=1 SV=2	540.6	16	0.838	1.074	143	61.25
P62962	Profilin-1 OS=Mus musculus GN=Pfn1 PE=1 SV=2	540.126	15	0.975	1.013	146	77.8571
P80318	T-complex protein 1 subunit gamma OS=Mus musculus GN=Cct3 PE=1 SV=1	539.595	42	1.049	0.928	171	66.2385
O88569	Heterogeneous nuclear ribonucleoproteins A2/B1 OS=Mus musculus GN=Hnrnpa2b1 PE=1 SV=2	533.373	25	0.936	0.903	155	72.8045
Q9D8E6	60S ribosomal protein L4 OS=Mus musculus GN=Rpl4 PE=1 SV=3	527.757	25	1.053	0.976	149	45.1074
P60843	Eukaryotic initiation factor 4A-I OS=Mus musculus GN=Eif4a1 PE=1 SV=1	516.557	22	1.031	0.936	144	68.2266
Q61316	Heat shock 70 kDa protein 4 OS=Mus musculus GN=Hspa4 PE=1 SV=1	502.675	52	1.011	0.984	152	73.0083
P80315	T-complex protein 1 subunit delta OS=Mus musculus GN=Cct4 PE=1 SV=3	497.36	35	0.968	0.963	133	74.7681
Q9ERD7	Tubulin beta-3 chain OS=Mus musculus GN=Tubb3 PE=1 SV=1	496.203	2			150	43.5556
P97351	40S ribosomal protein S3a OS=Mus musculus GN=Rps3a PE=1 SV=3	496.176	32	0.932	0.991	149	68.5606
Q9DCD0	6-phosphogluconate dehydrogenase, decarboxylating OS=Mus musculus GN=Pgd PE=1 SV=3	493.644	34	1.087	0.922	144	55.6936
P50580	Proliferation-associated protein 2G4 OS=Mus musculus GN=Pa2g4 PE=1 SV=3	479.321	28	1.012	0.966	139	61.4213
P26041	Moesin OS=Mus musculus GN=Msn PE=1 SV=3	471.883	35	1.051	0.971	158	72.0971
Q61656	Probable ATP-dependent RNA helicase DDX5 OS=Mus musculus GN=Ddx5 PE=1 SV=2	462.859	28	1.027	0.985	146	61.7264
P27659	60S ribosomal protein L3 OS=Mus musculus GN=Rpl3 PE=1 SV=3	460.234	33	0.922	1.066	146	55.5831
Q8BG05	Heterogeneous nuclear ribonucleoprotein A3 OS=Mus musculus GN=Hnrnpa3 PE=1 SV=1	453.009	15	0.858	1.073	122	41.6887
P68040	Receptor of activated protein C kinase 1 OS=Mus musculus GN=Rack1 PE=1 SV=3	448.74	28	1.041	0.863	118	84.2271
Q9JIK5	Nucleolar RNA helicase 2 OS=Mus musculus GN=Ddx21 PE=1 SV=3	448.225	49	0.978	0.911	136	56.2867
P42932	T-complex protein 1 subunit theta OS=Mus musculus GN=Cct8 PE=1 SV=3	440.901	45	1.038	0.952	132	76.0949
P80314	T-complex protein 1 subunit beta OS=Mus musculus GN=Cct2 PE=1 SV=4	435.947	41	1.028	0.933	118	74.2056
Q64337	Sequestosome-1 OS=Mus musculus GN=Sqstm1 PE=1 SV=1	44.3177	8	0.991	1.559	13	28.9593
P80316	T-complex protein 1 subunit epsilon OS=Mus musculus GN=Cct5 PE=1 SV=1	433.52	35	0.96	1.015	131	74.6765
Q9D8N0	Elongation factor 1-gamma OS=Mus musculus GN=Eef1g PE=1 SV=3	425.772	28	1.021	0.938	123	49.1991
P05063	Fructose-bisphosphate aldolase C OS=Mus musculus GN=Aldoc PE=1 SV=4	423.589	8	1.016	1.087	119	50.1377
P35700	Peroxiredoxin-1 OS=Mus musculus GN=Prdx1 PE=1 SV=1	414.319	22	0.957	0.95	123	79.8995
P14211	Calreticulin OS=Mus musculus GN=Calr PE=1 SV=1	413.694	24	0.939	1.02	124	54.8077
Q922F4	Tubulin beta-6 chain OS=Mus musculus GN=Tubb6 PE=1 SV=1	411.819	10	1.062	0.968	123	61.9687
Q9JHU4	Cytoplasmic dynein 1 heavy chain 1 OS=Mus musculus GN=Dync1h1 PE=1 SV=2	411.428	92	1.091	1.06	141	25.0861
P09602	Non-histone chromosomal protein HMG-17 OS=Mus musculus GN=Hmgn2 PE=1 SV=2	44.4308	2	1.095	1.557	12	18.8889
P29341	Polyadenylate-binding protein 1 OS=Mus musculus GN=Pabpc1 PE=1 SV=2	409.586	36	0.949	0.992	125	50.1572
P51881	ADP/ATP translocase 2 OS=Mus musculus GN=Slc25a5 PE=1 SV=3	407.87	16	1.039	0.944	120	67.1141
P15864	Histone H1.2 OS=Mus musculus GN=Hist1h1c PE=1 SV=2	404.895	7	0.913	1.182	117	42.4528
P21107	Tropomyosin alpha-3 chain OS=Mus musculus GN=Tpm3 PE=1 SV=3	400.563	12	0.953	0.998	127	49.1228
P80317	T-complex protein 1 subunit zeta OS=Mus musculus GN=Cct6a PE=1 SV=3	400.223	39	0.913	1.027	124	66.855
P11983	T-complex protein 1 subunit alpha OS=Mus musculus GN=Tcp1 PE=1 SV=3	399.76	33	0.997	0.984	115	71.4029
P06151	L-lactate dehydrogenase A chain OS=Mus musculus GN=Ldha PE=1 SV=3	395.338	28	0.986	0.931	111	68.3735
P10107	Annexin A1 OS=Mus musculus GN=Anxa1 PE=1 SV=2	394.892	30	1.019	1.097	116	77.4566
P62908	40S ribosomal protein S3 OS=Mus musculus GN=Rps3 PE=1 SV=1	382.297	26	1.01	0.964	111	86.4198
Q8VDN2	Sodium/potassium-transporting ATPase subunit alpha-1 OS=Mus musculus GN=Atp1a1 PE=1 SV=1	381.239	27	1.077	0.864	109	42.7175
Q61598	Rab GDP dissociation inhibitor beta OS=Mus musculus GN=Gdi2 PE=1 SV=1	381.092	29	0.981	1.045	107	82.6966
Q80X90	Filamin-B OS=Mus musculus GN=Flnb PE=1 SV=3	367.365	65	1.021	0.97	120	41.1222
P62814	V-type proton ATPase subunit B, brain isoform OS=Mus musculus GN=Atp6v1b2 PE=1 SV=1	366.276	26	0.949	1.035	101	67.9061
Q61699	Heat shock protein 105 kDa OS=Mus musculus GN=Hsph1 PE=1 SV=2	364.125	38	1.001	0.974	114	54.7786
P48036	Annexin A5 OS=Mus musculus GN=Anxa5 PE=1 SV=1	359.408	29	1.135	0.916	113	68.3386
Q9DBJ1	Phosphoglycerate mutase 1 OS=Mus musculus GN=Pgam1 PE=1 SV=3	354.908	17	0.98	0.911	98	57.4803
Q78PY7	Staphylococcal nuclease domain-containing protein 1 OS=Mus musculus GN=Snd1 PE=1 SV=1	349.042	37	1.063	1.023	100	49.2308
P99027	60S acidic ribosomal protein P2 OS=Mus musculus GN=Rplp2 PE=1 SV=3	343.069	9	0.977	0.969	75	82.6087
P47962	60S ribosomal protein L5 OS=Mus musculus GN=Rpl5 PE=1 SV=3	342.722	24	0.995	1.007	124	56.9024
P40124	Adenylyl cyclase-associated protein 1 OS=Mus musculus GN=Cap1 PE=1 SV=4	342.108	21	0.972	0.978	107	47.2574
P07356	Annexin A2 OS=Mus musculus GN=Anxa2 PE=1 SV=2	338.609	29	1.069	1.005	104	79.646
P62918	60S ribosomal protein L8 OS=Mus musculus GN=Rpl8 PE=1 SV=2	337.659	22	0.893	0.927	94	59.144
P35564	Calnexin OS=Mus musculus GN=Canx PE=1 SV=1	336.534	22	1.048	0.917	98	38.7479
P47738	Aldehyde dehydrogenase, mitochondrial OS=Mus musculus GN=Aldh2 PE=1 SV=1	334.557	33	1.027	0.985	95	64.9326
P62702	40S ribosomal protein S4, X isoform OS=Mus musculus GN=Rps4x PE=1 SV=2	333.51	25	1.014	0.917	99	74.1445
Q7TPV4	Myb-binding protein 1A OS=Mus musculus GN=Mybbp1a PE=1 SV=2	333.171	45	1.02	0.955	108	39.3601
P23116	Eukaryotic translation initiation factor 3 subunit A OS=Mus musculus GN=Eif3a PE=1 SV=5	332.446	44	1.017	0.944	109	35.9375
P12970	60S ribosomal protein L7a OS=Mus musculus GN=Rpl7a PE=1 SV=2	326.195	21	0.929	1.125	100	52.6316
Q62318	Transcription intermediary factor 1-beta OS=Mus musculus GN=Trim28 PE=1 SV=3	324.977	27	0.987	0.997	96	39.6882
P14206	40S ribosomal protein SA OS=Mus musculus GN=Rpsa PE=1 SV=4	324.727	13	1.106	0.872	79	53.2203
Q9D0E1	Heterogeneous nuclear ribonucleoprotein M OS=Mus musculus GN=Hnrnpm PE=1 SV=3	323.974	43	1.014	0.951	109	62.4143
P48962	ADP/ATP translocase 1 OS=Mus musculus GN=Slc25a4 PE=1 SV=4	320.362	9	0.971	0.989	92	68.7919
Q60864	Stress-induced-phosphoprotein 1 OS=Mus musculus GN=Stip1 PE=1 SV=1	318.625	32	0.97	0.988	106	58.3794
P30416	Peptidyl-prolyl cis-trans isomerase FKBP4 OS=Mus musculus GN=Fkbp4 PE=1 SV=5	317.568	30	0.962	0.978	94	56.5502
P62242	40S ribosomal protein S8 OS=Mus musculus GN=Rps8 PE=1 SV=2	317.518	20	0.95	1.07	93	62.9808
P62259	14-3-3 protein epsilon OS=Mus musculus GN=Ywhae PE=1 SV=1	317.404	14	1.085	0.977	99	60.3922
P80313	T-complex protein 1 subunit eta OS=Mus musculus GN=Cct7 PE=1 SV=1	315.195	29	1.025	0.956	87	62.3162
P06745	Glucose-6-phosphate isomerase OS=Mus musculus GN=Gpi PE=1 SV=4	314.794	30	1.185	0.92	94	57.7061
Q6ZWV3	60S ribosomal protein L10 OS=Mus musculus GN=Rpl10 PE=1 SV=3	313.163	18	0.982	1.004	92	62.6168
Q91VI7	Ribonuclease inhibitor OS=Mus musculus GN=Rnh1 PE=1 SV=1	313.157	27	1.154	0.941	83	78.0702
Q8CGC7	Bifunctional glutamate/proline--tRNA ligase OS=Mus musculus GN=Eprs PE=1 SV=4	311.998	53	1.019	1.01	97	46.7593
P63101	14-3-3 protein zeta/delta OS=Mus musculus GN=Ywhaz PE=1 SV=1	310.564	15	1.102	0.967	91	68.9796
Q93092	Transaldolase OS=Mus musculus GN=Taldo1 PE=1 SV=2	309.697	24	1.006	0.985	103	53.1157
P30681	High mobility group protein B2 OS=Mus musculus GN=Hmgb2 PE=1 SV=3	306.97	13	0.839	1.149	97	53.3333
P21550	Beta-enolase OS=Mus musculus GN=Eno3 PE=1 SV=3	304.37	4			89	32.4885
Q8QZY9	Splicing factor 3B subunit 4 OS=Mus musculus GN=Sf3b4 PE=1 SV=1	24.5841	5	0.74	1.535	12	15.566
Q7TPR4	Alpha-actinin-1 OS=Mus musculus GN=Actn1 PE=1 SV=1	297.633	18	1.087	1.001	81	43.6099
P19096	Fatty acid synthase OS=Mus musculus GN=Fasn PE=1 SV=2	297.329	55	1.025	0.99	90	30.9505
Q8R081	Heterogeneous nuclear ribonucleoprotein L OS=Mus musculus GN=Hnrnpl PE=1 SV=2	297.105	22	1.04	0.934	90	52.7304
Q99KI0	Aconitate hydratase, mitochondrial OS=Mus musculus GN=Aco2 PE=1 SV=1	296.037	33	0.973	1.042	86	52.9487
P58771	Tropomyosin alpha-1 chain OS=Mus musculus GN=Tpm1 PE=1 SV=1	286.438	2	1.106	0.977	97	36.9718
Q99PT1	Rho GDP-dissociation inhibitor 1 OS=Mus musculus GN=Arhgdia PE=1 SV=3	285.679	15	1.05	0.926	77	63.7255
P25444	40S ribosomal protein S2 OS=Mus musculus GN=Rps2 PE=1 SV=3	285.646	18	1.007	0.993	87	46.7577
P62754	40S ribosomal protein S6 OS=Mus musculus GN=Rps6 PE=1 SV=1	284.96	19	0.933	1.121	84	48.1928
P14733	Lamin-B1 OS=Mus musculus GN=Lmnb1 PE=1 SV=3	284.255	31	0.971	0.991	88	54.4218
P16110	Galectin-3 OS=Mus musculus GN=Lgals3 PE=1 SV=3	275.4	11	1.025	1.153	83	33.7121
P62270	40S ribosomal protein S18 OS=Mus musculus GN=Rps18 PE=1 SV=3	274.577	14	1.085	0.898	87	57.8947
P14869	60S acidic ribosomal protein P0 OS=Mus musculus GN=Rplp0 PE=1 SV=3	269.928	17	1.039	0.915	70	62.776
P63158	High mobility group protein B1 OS=Mus musculus GN=Hmgb1 PE=1 SV=2	269.428	12	0.838	1.082	84	50.2326
P24547	Inosine-5'-monophosphate dehydrogenase 2 OS=Mus musculus GN=Impdh2 PE=1 SV=2	265.784	22	0.969	0.942	68	48.249
Q9DCC8	Mitochondrial import receptor subunit TOM20 homolog OS=Mus musculus GN=Tomm20 PE=1 SV=1	14.2536	2	0.696	1.531	5	11.7241
Q04447	Creatine kinase B-type OS=Mus musculus GN=Ckb PE=1 SV=1	260.903	16	0.927	1.191	74	61.9423
O88342	WD repeat-containing protein 1 OS=Mus musculus GN=Wdr1 PE=1 SV=3	258.383	27	1.052	1.047	76	48.6799
Q9CWJ9	Bifunctional purine biosynthesis protein PURH OS=Mus musculus GN=Atic PE=1 SV=2	256.648	28	1.088	0.895	71	55.4054
Q8BK67	Protein RCC2 OS=Mus musculus GN=Rcc2 PE=1 SV=1	256.311	24	1.017	0.925	75	47.8846
P50516	V-type proton ATPase catalytic subunit A OS=Mus musculus GN=Atp6v1a PE=1 SV=2	255.095	27	1.01	1.01	76	52.3501
P05202	Aspartate aminotransferase, mitochondrial OS=Mus musculus GN=Got2 PE=1 SV=1	254.992	19	0.96	0.993	74	50.9302
Q8VIJ6	Splicing factor, proline- and glutamine-rich OS=Mus musculus GN=Sfpq PE=1 SV=1	254.75	28	1.008	0.936	82	32.3319
Q922R8	Protein disulfide-isomerase A6 OS=Mus musculus GN=Pdia6 PE=1 SV=3	253.901	20	0.975	1.068	67	42.5
Q7TMK9	Heterogeneous nuclear ribonucleoprotein Q OS=Mus musculus GN=Syncrip PE=1 SV=2	253.752	28	0.913	0.976	69	49.9197
P61982	14-3-3 protein gamma OS=Mus musculus GN=Ywhag PE=1 SV=2	253.19	11	1.03	1.115	80	68.0162
Q9Z1Q9	Valine--tRNA ligase OS=Mus musculus GN=Vars PE=1 SV=1	252.57	32	1.046	0.936	76	27.3159
Q64737	Trifunctional purine biosynthetic protein adenosine-3 OS=Mus musculus GN=Gart PE=1 SV=3	251.692	33	0.985	1.089	76	48.9109
Q9JMH6	Thioredoxin reductase 1, cytoplasmic OS=Mus musculus GN=Txnrd1 PE=1 SV=3	250.82	25	0.944	1	66	41.925
Q9JKR6	Hypoxia up-regulated protein 1 OS=Mus musculus GN=Hyou1 PE=1 SV=1	247.812	27	0.947	0.987	69	35.7357
P62264	40S ribosomal protein S14 OS=Mus musculus GN=Rps14 PE=1 SV=3	245.859	7	1.024	0.892	59	40.3974
P63276	40S ribosomal protein S17 OS=Mus musculus GN=Rps17 PE=1 SV=2	242.053	11	0.927	0.936	65	71.8519
Q922D8	C-1-tetrahydrofolate synthase, cytoplasmic OS=Mus musculus GN=Mthfd1 PE=1 SV=4	242.039	34	1.01	1	74	45.7754
P62082	40S ribosomal protein S7 OS=Mus musculus GN=Rps7 PE=2 SV=1	240.222	16	0.956	1.059	67	59.7938
Q6ZQ88	Lysine-specific histone demethylase 1A OS=Mus musculus GN=Kdm1a PE=1 SV=2	11.6254	3	0.648	1.513	4	4.68933
P60335	Poly(rC)-binding protein 1 OS=Mus musculus GN=Pcbp1 PE=1 SV=1	239.11	10	0.987	0.931	68	52.2472
Q9R0P3	S-formylglutathione hydrolase OS=Mus musculus GN=Esd PE=1 SV=1	236.396	16	0.938	1.023	63	73.7589
Q921H8	3-ketoacyl-CoA thiolase A, peroxisomal OS=Mus musculus GN=Acaa1a PE=1 SV=1	235.427	11	0.942	0.932	60	58.0189
Q9Z1Q5	Chloride intracellular channel protein 1 OS=Mus musculus GN=Clic1 PE=1 SV=3	230.734	15	1.092	0.939	60	76.7635
O89053	Coronin-1A OS=Mus musculus GN=Coro1a PE=1 SV=5	229.514	24	1.102	0.955	83	45.1193
Q62351	Transferrin receptor protein 1 OS=Mus musculus GN=Tfrc PE=1 SV=1	228.065	29	1.088	0.9	70	43.9056
Q02053	Ubiquitin-like modifier-activating enzyme 1 OS=Mus musculus GN=Uba1 PE=1 SV=1	226.987	29	1.04	0.885	67	36.3894
P29351	Tyrosine-protein phosphatase non-receptor type 6 OS=Mus musculus GN=Ptpn6 PE=1 SV=2	226.163	33	1.066	0.974	70	45.8824
Q9CZX8	40S ribosomal protein S19 OS=Mus musculus GN=Rps19 PE=1 SV=3	226.144	15	0.934	0.979	64	60
Q9WVA4	Transgelin-2 OS=Mus musculus GN=Tagln2 PE=1 SV=4	225.758	19	1.067	1.035	69	74.3719
Q61599	Rho GDP-dissociation inhibitor 2 OS=Mus musculus GN=Arhgdib PE=1 SV=3	225.053	16	0.955	0.994	58	80.5
P45376	Aldose reductase OS=Mus musculus GN=Akr1b1 PE=1 SV=3	224.847	19	1.008	0.865	69	63.9241
Q6NZJ6	Eukaryotic translation initiation factor 4 gamma 1 OS=Mus musculus GN=Eif4g1 PE=1 SV=1	222.994	31	0.995	1.023	66	24.625
Q62167	ATP-dependent RNA helicase DDX3X OS=Mus musculus GN=Ddx3x PE=1 SV=3	222.272	33	1.012	0.883	65	47.5831
P24452	Macrophage-capping protein OS=Mus musculus GN=Capg PE=1 SV=2	221.474	17	0.957	0.979	67	43.75
P43276	Histone H1.5 OS=Mus musculus GN=Hist1h1b PE=1 SV=2	219.939	11	1.067	1.123	74	39.9103
Q9CR16	Peptidyl-prolyl cis-trans isomerase D OS=Mus musculus GN=Ppid PE=1 SV=3	219.687	18	0.963	1.006	64	49.1892
Q99JY9	Actin-related protein 3 OS=Mus musculus GN=Actr3 PE=1 SV=3	219.28	19	1.017	1.068	59	59.5694
P08905	Lysozyme C-2 OS=Mus musculus GN=Lyz2 PE=1 SV=2	216.845	5	0.909	1.091	70	53.3784
Q99020	Heterogeneous nuclear ribonucleoprotein A/B OS=Mus musculus GN=Hnrnpab PE=1 SV=1	215.714	19	0.9	1.019	71	49.4737
Q64433	10 kDa heat shock protein, mitochondrial OS=Mus musculus GN=Hspe1 PE=1 SV=2	215.443	17	1.001	0.873	64	92.1569
P62827	GTP-binding nuclear protein Ran OS=Mus musculus GN=Ran PE=1 SV=3	214.857	15	0.897	1.065	69	51.3889
Q505F5	Leucine-rich repeat-containing protein 47 OS=Mus musculus GN=Lrrc47 PE=1 SV=1	18.4734	3	0.643	1.502	6	10.8434
P53026	60S ribosomal protein L10a OS=Mus musculus GN=Rpl10a PE=1 SV=3	214.216	15	0.996	0.912	64	51.1521
P62281	40S ribosomal protein S11 OS=Mus musculus GN=Rps11 PE=1 SV=3	213.271	17	0.854	1.038	74	64.557
Q91YQ5	Dolichyl-diphosphooligosaccharide--protein glycosyltransferase subunit 1 OS=Mus musculus GN=Rpn1 PE=1 SV=1	211.519	26	1.017	1.079	59	46.5461
Q01768	Nucleoside diphosphate kinase B OS=Mus musculus GN=Nme2 PE=1 SV=1	210.277	7	0.966	0.949	59	85.5263
P10630	Eukaryotic initiation factor 4A-II OS=Mus musculus GN=Eif4a2 PE=1 SV=2	210.051	2	0.865	1.171	60	37.1007
Q62446	Peptidyl-prolyl cis-trans isomerase FKBP3 OS=Mus musculus GN=Fkbp3 PE=1 SV=2	113.331	12	0.719	1.48	34	64.2857
P15532	Nucleoside diphosphate kinase A OS=Mus musculus GN=Nme1 PE=1 SV=1	208.512	7	0.95	1.112	59	86.1842
P14131	40S ribosomal protein S16 OS=Mus musculus GN=Rps16 PE=1 SV=4	208.259	14	0.947	1.022	63	64.3836
P62301	40S ribosomal protein S13 OS=Mus musculus GN=Rps13 PE=1 SV=2	207.851	14	0.976	1.024	58	70.8609
Q9JLQ2	ARF GTPase-activating protein GIT2 OS=Mus musculus GN=Git2 PE=1 SV=2	22.9886	2	0.828	1.475	6	5.9322
Q9CPR4	60S ribosomal protein L17 OS=Mus musculus GN=Rpl17 PE=1 SV=3	205.983	15	0.852	1.028	64	58.1522
Q9D0I9	Arginine--tRNA ligase, cytoplasmic OS=Mus musculus GN=Rars PE=1 SV=2	204.549	32	1.079	0.992	69	55
Q99K51	Plastin-3 OS=Mus musculus GN=Pls3 PE=1 SV=3	203.544	18	1.001	1.038	66	41.4286
Q99LX0	Protein deglycase DJ-1 OS=Mus musculus GN=Park7 PE=1 SV=1	202.991	14	0.991	0.99	58	77.2487
O35129	Prohibitin-2 OS=Mus musculus GN=Phb2 PE=1 SV=1	200.587	20	1.064	0.907	57	61.8729
P35979	60S ribosomal protein L12 OS=Mus musculus GN=Rpl12 PE=1 SV=2	200.234	13	0.995	0.967	60	69.0909
Q6PB66	Leucine-rich PPR motif-containing protein, mitochondrial OS=Mus musculus GN=Lrpprc PE=1 SV=2	199.015	38	1.002	1.052	63	36.2787
Q00612	Glucose-6-phosphate 1-dehydrogenase X OS=Mus musculus GN=G6pdx PE=1 SV=3	197.875	27	0.977	0.987	64	52.8155
Q9CY58	Plasminogen activator inhibitor 1 RNA-binding protein OS=Mus musculus GN=Serbp1 PE=1 SV=2	197.034	17	0.91	0.956	62	30.4668
P57776	Elongation factor 1-delta OS=Mus musculus GN=Eef1d PE=1 SV=3	196.213	19	1.036	0.872	53	80.0712
Q99K48	Non-POU domain-containing octamer-binding protein OS=Mus musculus GN=Nono PE=1 SV=3	195.014	21	0.983	0.892	64	43.129
P51410	60S ribosomal protein L9 OS=Mus musculus GN=Rpl9 PE=2 SV=2	194.668	15	0.978	0.946	53	67.7083
Q8VDJ3	Vigilin OS=Mus musculus GN=Hdlbp PE=1 SV=1	194.198	39	1.003	1.045	68	36.9874
Q8BFR5	Elongation factor Tu, mitochondrial OS=Mus musculus GN=Tufm PE=1 SV=1	193.609	25	0.961	1.01	58	62.6106
Q99L47	Hsc70-interacting protein OS=Mus musculus GN=St13 PE=1 SV=1	192.936	13	0.976	0.98	49	36.3881
P08003	Protein disulfide-isomerase A4 OS=Mus musculus GN=Pdia4 PE=1 SV=3	192.371	27	0.927	1.094	65	43.7304
P62751	60S ribosomal protein L23a OS=Mus musculus GN=Rpl23a PE=1 SV=1	188.968	13	0.99	1.083	51	50.641
Q60930	Voltage-dependent anion-selective channel protein 2 OS=Mus musculus GN=Vdac2 PE=1 SV=2	188.531	14	1.046	0.963	50	60.339
Q8BKC5	Importin-5 OS=Mus musculus GN=Ipo5 PE=1 SV=3	186.198	25	1.071	0.99	51	31.814
P70168	Importin subunit beta-1 OS=Mus musculus GN=Kpnb1 PE=1 SV=2	185.393	25	1.064	0.968	64	33.4475
P68254	14-3-3 protein theta OS=Mus musculus GN=Ywhaq PE=1 SV=1	184.299	10	0.971	1.089	58	53.8776
Q9D172	ES1 protein homolog, mitochondrial OS=Mus musculus GN=D10Jhu81e PE=1 SV=1	22.5521	6	0.74	1.475	8	37.9699
Q8BMJ2	Leucine--tRNA ligase, cytoplasmic OS=Mus musculus GN=Lars PE=1 SV=2	183.995	35	0.944	1.137	61	37.1817
P62889	60S ribosomal protein L30 OS=Mus musculus GN=Rpl30 PE=1 SV=2	182.987	11	0.91	1.035	61	80
P26043	Radixin OS=Mus musculus GN=Rdx PE=1 SV=3	182.797	14	0.93	1.048	62	43.0532
Q8QZT1	Acetyl-CoA acetyltransferase, mitochondrial OS=Mus musculus GN=Acat1 PE=1 SV=1	182.745	19	0.976	1.052	48	48.3491
Q9CQV8	14-3-3 protein beta/alpha OS=Mus musculus GN=Ywhab PE=1 SV=3	181.504	5	1.082	1.001	59	47.9675
Q9WVK4	EH domain-containing protein 1 OS=Mus musculus GN=Ehd1 PE=1 SV=1	181.043	20	0.966	0.998	49	54.8689
Q9QYB1	Chloride intracellular channel protein 4 OS=Mus musculus GN=Clic4 PE=1 SV=3	180.907	11	1.015	1.003	50	65.2174
P17225	Polypyrimidine tract-binding protein 1 OS=Mus musculus GN=Ptbp1 PE=1 SV=2	179.13	10	1.041	0.96	46	44.7818
P68510	14-3-3 protein eta OS=Mus musculus GN=Ywhah PE=1 SV=2	177.878	13	1.044	1.017	62	59.3496
P27612	Phospholipase A-2-activating protein OS=Mus musculus GN=Plaa PE=1 SV=4	36.6365	10	0.907	1.467	12	15.7431
Q64152	Transcription factor BTF3 OS=Mus musculus GN=Btf3 PE=1 SV=3	177.186	12	0.781	0.929	55	51.9608
O70251	Elongation factor 1-beta OS=Mus musculus GN=Eef1b PE=1 SV=5	176.599	12	0.903	1.01	49	71.1111
Q9Z2U1	Proteasome subunit alpha type-5 OS=Mus musculus GN=Psma5 PE=1 SV=1	175.677	11	0.982	0.95	46	56.0166
Q61171	Peroxiredoxin-2 OS=Mus musculus GN=Prdx2 PE=1 SV=3	175.206	11	1.08	0.883	42	70.202
O55143	Sarcoplasmic/endoplasmic reticulum calcium ATPase 2 OS=Mus musculus GN=Atp2a2 PE=1 SV=2	173.799	29	1.017	0.966	57	36.9732
Q76MZ3	Serine/threonine-protein phosphatase 2A 65 kDa regulatory subunit A alpha isoform OS=Mus musculus GN=Ppp2r1a PE=1 SV=3	173.253	18	1.005	1.007	56	46.0102
P63242	Eukaryotic translation initiation factor 5A-1 OS=Mus musculus GN=Eif5a PE=1 SV=2	173.154	12	0.922	0.976	53	59.7403
B2RQC6	CAD protein OS=Mus musculus GN=Cad PE=1 SV=1	171.106	36	1.046	0.976	56	22.7416
Q9QXA5	U6 snRNA-associated Sm-like protein LSm4 OS=Mus musculus GN=Lsm4 PE=1 SV=1	15.1873	3	1.212	1.439	5	29.927
Q91ZX7	Prolow-density lipoprotein receptor-related protein 1 OS=Mus musculus GN=Lrp1 PE=1 SV=1	170.913	37	1.03	1.045	60	10.055
P97807	Fumarate hydratase, mitochondrial OS=Mus musculus GN=Fh PE=1 SV=3	170.146	21	0.999	1.008	50	55.4241
P14152	Malate dehydrogenase, cytoplasmic OS=Mus musculus GN=Mdh1 PE=1 SV=3	169.901	18	1.012	1.09	52	39.8204
Q60932	Voltage-dependent anion-selective channel protein 1 OS=Mus musculus GN=Vdac1 PE=1 SV=3	169.854	14	0.959	0.994	47	57.4324
P62830	60S ribosomal protein L23 OS=Mus musculus GN=Rpl23 PE=1 SV=1	169.748	13	0.936	1.031	53	71.4286
Q9QXZ0	Microtubule-actin cross-linking factor 1 OS=Mus musculus GN=Macf1 PE=1 SV=2	169.42	46	1.025	1.123	62	9.42344
Q61595	Kinectin OS=Mus musculus GN=Ktn1 PE=1 SV=1	19.5966	8	0.758	1.427	8	9.64582
Q61753	D-3-phosphoglycerate dehydrogenase OS=Mus musculus GN=Phgdh PE=1 SV=3	166.881	13	0.946	1.021	42	29.6435
Q8CCF0	U4/U6 small nuclear ribonucleoprotein Prp31 OS=Mus musculus GN=Prpf31 PE=1 SV=3	24.3959	5	0.779	1.424	9	13.6273
P47911	60S ribosomal protein L6 OS=Mus musculus GN=Rpl6 PE=1 SV=3	166.456	17	1.061	0.937	59	47.973
Q9QUR6	Prolyl endopeptidase OS=Mus musculus GN=Prep PE=1 SV=1	165.508	30	0.985	0.998	58	51.6901
Q62203	Splicing factor 3A subunit 2 OS=Mus musculus GN=Sf3a2 PE=1 SV=2	20.5093	5	0.918	1.418	6	13.6842
Q9CZ13	Cytochrome b-c1 complex subunit 1, mitochondrial OS=Mus musculus GN=Uqcrc1 PE=1 SV=2	163.879	15	0.99	0.935	47	39.375
P14148	60S ribosomal protein L7 OS=Mus musculus GN=Rpl7 PE=1 SV=2	162.499	18	0.877	1.049	52	58.8889
Q8CIN4	Serine/threonine-protein kinase PAK 2 OS=Mus musculus GN=Pak2 PE=1 SV=1	162.435	14	0.887	1.088	44	49.2366
O70133	ATP-dependent RNA helicase A OS=Mus musculus GN=Dhx9 PE=1 SV=2	161.924	27	1.02	0.956	53	25.6522
Q9CR00	26S proteasome non-ATPase regulatory subunit 9 OS=Mus musculus GN=Psmd9 PE=1 SV=1	11.1464	3	0.634	1.418	4	15.7658
P46471	26S protease regulatory subunit 7 OS=Mus musculus GN=Psmc2 PE=1 SV=5	159.123	28	0.973	1.036	49	61.6628
P42208	Septin-2 OS=Mus musculus GN=Sept2 PE=1 SV=2	158.895	20	0.938	1.13	46	60.9418
P61222	ATP-binding cassette sub-family E member 1 OS=Mus musculus GN=Abce1 PE=1 SV=1	158.351	20	1.01	0.999	50	34.2237
P08228	Superoxide dismutase [Cu-Zn] OS=Mus musculus GN=Sod1 PE=1 SV=2	157.715	11	0.962	0.935	40	59.0909
Q91VD9	NADH-ubiquinone oxidoreductase 75 kDa subunit, mitochondrial OS=Mus musculus GN=Ndufs1 PE=1 SV=2	156.894	32	0.987	1.039	52	52.5447
P13020	Gelsolin OS=Mus musculus GN=Gsn PE=1 SV=3	156.512	26	1.087	0.982	51	38.2051
Q8R1B4	Eukaryotic translation initiation factor 3 subunit C OS=Mus musculus GN=Eif3c PE=1 SV=1	156.114	26	1.018	1.013	52	33.3699
P37040	NADPH--cytochrome P450 reductase OS=Mus musculus GN=Por PE=1 SV=2	154.973	23	1.033	1.155	45	40.118
Q9CQN1	Heat shock protein 75 kDa, mitochondrial OS=Mus musculus GN=Trap1 PE=1 SV=1	154.848	22	1.018	0.975	45	36.4023
P60122	RuvB-like 1 OS=Mus musculus GN=Ruvbl1 PE=1 SV=1	153.996	17	0.938	1.019	45	53.0702
Q9Z204	Heterogeneous nuclear ribonucleoproteins C1/C2 OS=Mus musculus GN=Hnrnpc PE=1 SV=1	153.679	12	0.916	1.069	50	30.9904
Q8K2B3	Succinate dehydrogenase [ubiquinone] flavoprotein subunit, mitochondrial OS=Mus musculus GN=Sdha PE=1 SV=1	152.692	20	0.973	0.979	43	33.2831
P62717	60S ribosomal protein L18a OS=Mus musculus GN=Rpl18a PE=1 SV=1	152.206	15	0.956	1.081	47	57.9545
Q8JZQ9	Eukaryotic translation initiation factor 3 subunit B OS=Mus musculus GN=Eif3b PE=1 SV=1	152.172	26	0.997	1.015	56	35.2428
P67778	Prohibitin OS=Mus musculus GN=Phb PE=1 SV=1	151.356	15	1.033	0.861	40	62.5
Q9EQG9	Collagen type IV alpha-3-binding protein OS=Mus musculus GN=Col4a3bp PE=1 SV=1	19.4014	3	0.892	1.411	5	9.61538
Q922B2	Aspartate--tRNA ligase, cytoplasmic OS=Mus musculus GN=Dars PE=1 SV=2	151.128	21	1.069	0.883	47	45.7086
Q61081	Hsp90 co-chaperone Cdc37 OS=Mus musculus GN=Cdc37 PE=1 SV=1	150.574	15	1.096	0.971	44	40.1055
O55142	60S ribosomal protein L35a OS=Mus musculus GN=Rpl35a PE=1 SV=2	150.513	11	0.893	1.197	52	70
P49710	Hematopoietic lineage cell-specific protein OS=Mus musculus GN=Hcls1 PE=1 SV=2	150.108	19	0.935	1.058	52	38.6831
Q921M3	Splicing factor 3B subunit 3 OS=Mus musculus GN=Sf3b3 PE=1 SV=1	149.358	30	1.007	0.971	56	32.8677
Q69ZN7	Myoferlin OS=Mus musculus GN=Myof PE=1 SV=2	148.924	38	1.121	1.063	51	25.293
Q91V92	ATP-citrate synthase OS=Mus musculus GN=Acly PE=1 SV=1	148.9	31	1.108	0.971	47	36.1137
Q60668	Heterogeneous nuclear ribonucleoprotein D0 OS=Mus musculus GN=Hnrnpd PE=1 SV=2	148.78	17	0.896	1.033	52	38.8732
Q9CR57	60S ribosomal protein L14 OS=Mus musculus GN=Rpl14 PE=1 SV=3	148.037	9	1.032	1.15	40	41.4747
Q8C7R4	Ubiquitin-like modifier-activating enzyme 6 OS=Mus musculus GN=Uba6 PE=1 SV=1	24.6775	8	0.841	1.41	9	10.0665
O88844	Isocitrate dehydrogenase [NADP] cytoplasmic OS=Mus musculus GN=Idh1 PE=1 SV=2	147.299	22	0.93	1.132	46	66.6667
Q9Z1N5	Spliceosome RNA helicase Ddx39b OS=Mus musculus GN=Ddx39b PE=1 SV=1	146.272	11	1.153	0.901	43	45.5607
Q9D8Y0	EF-hand domain-containing protein D2 OS=Mus musculus GN=Efhd2 PE=1 SV=1	146.15	20	1.03	1.012	54	69.5833
O35381	Acidic leucine-rich nuclear phosphoprotein 32 family member A OS=Mus musculus GN=Anp32a PE=1 SV=1	145.9	14	1.031	0.896	55	35.6275
Q99K01	Pyridoxal-dependent decarboxylase domain-containing protein 1 OS=Mus musculus GN=Pdxdc1 PE=1 SV=2	16.0126	6	0.794	1.409	6	12.4524
Q8BVY0	Ribosomal L1 domain-containing protein 1 OS=Mus musculus GN=Rsl1d1 PE=1 SV=1	145.405	17	0.903	1.155	39	47.1239
Q9EQK5	Major vault protein OS=Mus musculus GN=Mvp PE=1 SV=4	144.821	25	1.169	0.991	44	43.6702
P57759	Endoplasmic reticulum resident protein 29 OS=Mus musculus GN=Erp29 PE=1 SV=2	143.715	11	0.952	0.991	45	40.8397
Q1HFZ0	tRNA (cytosine(34)-C(5))-methyltransferase OS=Mus musculus GN=Nsun2 PE=1 SV=2	143.448	21	1.019	0.986	43	37.9128
Q9DCX2	ATP synthase subunit d, mitochondrial OS=Mus musculus GN=Atp5h PE=1 SV=3	143.446	12	0.93	1.074	45	87.5776
Q9JMA1	Ubiquitin carboxyl-terminal hydrolase 14 OS=Mus musculus GN=Usp14 PE=1 SV=3	143.374	21	0.994	0.999	45	53.3469
P35550	rRNA 2'-O-methyltransferase fibrillarin OS=Mus musculus GN=Fbl PE=1 SV=2	143.185	15	1.024	1.015	39	41.5902
Q8BG32	26S proteasome non-ATPase regulatory subunit 11 OS=Mus musculus GN=Psmd11 PE=1 SV=3	142.867	20	1.039	0.976	44	57.5829
O35286	Pre-mRNA-splicing factor ATP-dependent RNA helicase DHX15 OS=Mus musculus GN=Dhx15 PE=1 SV=2	142.762	19	1.027	0.979	43	26.9182
E9PVX6	Proliferation marker protein Ki-67 OS=Mus musculus GN=Mki67 PE=1 SV=1	142.641	38	0.938	0.997	53	18.6339
Q8CIE6	Coatomer subunit alpha OS=Mus musculus GN=Copa PE=1 SV=2	142.553	26	1.005	1.121	43	31.0458
P24369	Peptidyl-prolyl cis-trans isomerase B OS=Mus musculus GN=Ppib PE=1 SV=2	141.678	16	0.915	1.116	47	62.037
P61161	Actin-related protein 2 OS=Mus musculus GN=Actr2 PE=1 SV=1	141.387	12	1.198	0.922	40	28.934
P63325	40S ribosomal protein S10 OS=Mus musculus GN=Rps10 PE=1 SV=1	140.94	12	1.127	0.88	39	56.9697
Q8BK64	Activator of 90 kDa heat shock protein ATPase homolog 1 OS=Mus musculus GN=Ahsa1 PE=1 SV=2	140.126	11	0.943	1.093	36	43.1953
P62821	Ras-related protein Rab-1A OS=Mus musculus GN=Rab1A PE=1 SV=3	139.21	6	1.058	1.013	35	61.4634
P84099	60S ribosomal protein L19 OS=Mus musculus GN=Rpl19 PE=1 SV=1	138.693	16	0.892	0.906	48	45.9184
Q920E5	Farnesyl pyrophosphate synthase OS=Mus musculus GN=Fdps PE=1 SV=1	138.455	12	1.064	1.074	35	33.9943
P26040	Ezrin OS=Mus musculus GN=Ezr PE=1 SV=3	137.229	11	1.035	1.097	49	36.1775
P70670	Nascent polypeptide-associated complex subunit alpha, muscle-specific form OS=Mus musculus GN=Naca PE=1 SV=2	136.762	7	0.824	1.148	31	3.29218
F6ZDS4	Nucleoprotein TPR OS=Mus musculus GN=Tpr PE=1 SV=1	136.731	35	1.041	1.01	50	18.1818
Q99PV0	Pre-mRNA-processing-splicing factor 8 OS=Mus musculus GN=Prpf8 PE=1 SV=2	136.581	39	1.058	1.047	53	19.6146
P46664	Adenylosuccinate synthetase isozyme 2 OS=Mus musculus GN=Adss PE=1 SV=2	135.58	19	0.97	1.058	40	50.2193
Q9JIF7	Coatomer subunit beta OS=Mus musculus GN=Copb1 PE=1 SV=1	134.963	23	1.099	1.021	41	31.7943
O08749	Dihydrolipoyl dehydrogenase, mitochondrial OS=Mus musculus GN=Dld PE=1 SV=2	134.579	16	0.954	0.897	39	39.0963
Q91WK2	Eukaryotic translation initiation factor 3 subunit H OS=Mus musculus GN=Eif3h PE=1 SV=1	134.363	20	1.024	0.959	42	49.4318
P47955	60S acidic ribosomal protein P1 OS=Mus musculus GN=Rplp1 PE=1 SV=1	134.221	4	0.998	1.017	32	57.8947
Q3TXS7	26S proteasome non-ATPase regulatory subunit 1 OS=Mus musculus GN=Psmd1 PE=1 SV=1	133.708	23	1.09	1.039	42	34.2078
Q6P542	ATP-binding cassette sub-family F member 1 OS=Mus musculus GN=Abcf1 PE=1 SV=1	133.402	21	0.978	1.086	41	34.6476
P63323	40S ribosomal protein S12 OS=Mus musculus GN=Rps12 PE=1 SV=2	133.228	9	0.856	1.048	40	46.9697
P12787	Cytochrome c oxidase subunit 5A, mitochondrial OS=Mus musculus GN=Cox5a PE=1 SV=2	132.449	6	0.999	0.899	37	63.0137
Q8R1Q8	Cytoplasmic dynein 1 light intermediate chain 1 OS=Mus musculus GN=Dync1li1 PE=1 SV=1	22.8033	6	0.951	1.405	8	19.3117
Q9R0Q7	Prostaglandin E synthase 3 OS=Mus musculus GN=Ptges3 PE=1 SV=1	131.176	10	0.953	0.877	36	37.5
O70194	Eukaryotic translation initiation factor 3 subunit D OS=Mus musculus GN=Eif3d PE=1 SV=2	130.832	21	1.022	0.989	42	50.5474
Q9DCW4	Electron transfer flavoprotein subunit beta OS=Mus musculus GN=Etfb PE=1 SV=3	130.647	13	0.98	1.06	34	52.549
P24270	Catalase OS=Mus musculus GN=Cat PE=1 SV=4	130.345	20	0.94	0.979	45	44.7818
Q9CQE5	Regulator of G-protein signaling 10 OS=Mus musculus GN=Rgs10 PE=1 SV=1	28.8284	4	0.914	1.398	8	33.1492
Q9D0K2	Succinyl-CoA:3-ketoacid coenzyme A transferase 1, mitochondrial OS=Mus musculus GN=Oxct1 PE=1 SV=1	129.621	19	1.041	0.927	43	47.3077
P41105	60S ribosomal protein L28 OS=Mus musculus GN=Rpl28 PE=1 SV=2	129.362	9	0.958	0.967	37	40.146
Q91VC3	Eukaryotic initiation factor 4A-III OS=Mus musculus GN=Eif4a3 PE=1 SV=3	128.587	13	0.924	1.066	36	44.5255
P63028	Translationally-controlled tumor protein OS=Mus musculus GN=Tpt1 PE=1 SV=1	128.45	9	1.083	0.91	35	40.6977
Q9Z2U0	Proteasome subunit alpha type-7 OS=Mus musculus GN=Psma7 PE=1 SV=1	128.271	14	1.041	0.852	37	52.8226
P61255	60S ribosomal protein L26 OS=Mus musculus GN=Rpl26 PE=1 SV=1	127.977	12	0.786	1.19	49	50.3448
P35980	60S ribosomal protein L18 OS=Mus musculus GN=Rpl18 PE=1 SV=3	127.51	15	0.955	0.961	38	51.0638
Q8BMS1	Trifunctional enzyme subunit alpha, mitochondrial OS=Mus musculus GN=Hadha PE=1 SV=1	127.222	22	1.056	0.946	37	35.7798
O08810	116 kDa U5 small nuclear ribonucleoprotein component OS=Mus musculus GN=Eftud2 PE=1 SV=1	127.05	20	0.968	1.03	38	30.484
P32067	Lupus La protein homolog OS=Mus musculus GN=Ssb PE=1 SV=1	126.916	22	0.925	1.063	41	42.8916
P97429	Annexin A4 OS=Mus musculus GN=Anxa4 PE=1 SV=4	126.717	18	1.124	1.018	39	67.3981
Q9DBL1	Short/branched chain specific acyl-CoA dehydrogenase, mitochondrial OS=Mus musculus GN=Acadsb PE=1 SV=1	15.6514	3	0.697	1.392	5	13.6574
P54071	Isocitrate dehydrogenase [NADP], mitochondrial OS=Mus musculus GN=Idh2 PE=1 SV=3	126.427	17	1.01	0.944	37	45.5752
O88685	26S protease regulatory subunit 6A OS=Mus musculus GN=Psmc3 PE=1 SV=2	125.957	21	0.983	1.019	37	52.9412
Q9D1A2	Cytosolic non-specific dipeptidase OS=Mus musculus GN=Cndp2 PE=1 SV=1	125.727	19	1.029	1.116	33	46.5263
Q3V3R1	Monofunctional C1-tetrahydrofolate synthase, mitochondrial OS=Mus musculus GN=Mthfd1l PE=1 SV=2	125.676	23	0.979	1.017	36	34.0839
P45377	Aldose reductase-related protein 2 OS=Mus musculus GN=Akr1b8 PE=1 SV=2	125.44	20	0.983	0.882	44	77.2152
Q9R1P4	Proteasome subunit alpha type-1 OS=Mus musculus GN=Psma1 PE=1 SV=1	125.322	12	0.908	0.974	34	44.4867
Q99LC5	Electron transfer flavoprotein subunit alpha, mitochondrial OS=Mus musculus GN=Etfa PE=1 SV=2	124.78	13	0.955	0.996	34	40.8408
Q60865	Caprin-1 OS=Mus musculus GN=Caprin1 PE=1 SV=2	124.662	15	1.029	0.923	37	15.8416
Q3U0V1	Far upstream element-binding protein 2 OS=Mus musculus GN=Khsrp PE=1 SV=2	123.706	18	0.941	1.076	37	36.0963
Q8BWY3	Eukaryotic peptide chain release factor subunit 1 OS=Mus musculus GN=Etf1 PE=1 SV=4	123.484	17	1.032	0.932	38	44.1648
Q99PL5	Ribosome-binding protein 1 OS=Mus musculus GN=Rrbp1 PE=1 SV=2	123.324	23	1.06	1.041	39	20.1869
Q99K85	Phosphoserine aminotransferase OS=Mus musculus GN=Psat1 PE=1 SV=1	122.855	13	0.997	0.937	36	40.5405
P62855	40S ribosomal protein S26 OS=Mus musculus GN=Rps26 PE=1 SV=3	122.626	5	0.916	1.146	32	44.3478
Q8R050	Eukaryotic peptide chain release factor GTP-binding subunit ERF3A OS=Mus musculus GN=Gspt1 PE=1 SV=2	122.499	22	0.93	0.99	40	39.3082
Q80UM3	N-alpha-acetyltransferase 15, NatA auxiliary subunit OS=Mus musculus GN=Naa15 PE=1 SV=1	122.467	23	1.011	0.994	46	34.9133
Q3U1J4	DNA damage-binding protein 1 OS=Mus musculus GN=Ddb1 PE=1 SV=2	122.243	23	1.006	1.01	39	26.7544
Q9DB20	ATP synthase subunit O, mitochondrial OS=Mus musculus GN=Atp5o PE=1 SV=1	121.836	13	0.97	0.979	38	62.4413
P97461	40S ribosomal protein S5 OS=Mus musculus GN=Rps5 PE=1 SV=3	120.498	12	1.084	1.107	38	40.6863
Q6PDQ2	Chromodomain-helicase-DNA-binding protein 4 OS=Mus musculus GN=Chd4 PE=1 SV=1	120.416	26	0.953	1.106	40	17.7546
Q8K4Z5	Splicing factor 3A subunit 1 OS=Mus musculus GN=Sf3a1 PE=1 SV=1	120.261	24	0.986	1.008	43	35.2718
Q9QXX4	Calcium-binding mitochondrial carrier protein Aralar2 OS=Mus musculus GN=Slc25a13 PE=1 SV=1	24.0557	4	0.83	1.388	8	11.2426
Q91WJ8	Far upstream element-binding protein 1 OS=Mus musculus GN=Fubp1 PE=1 SV=1	120.169	15	1.029	0.955	40	35.6375
P62900	60S ribosomal protein L31 OS=Mus musculus GN=Rpl31 PE=1 SV=1	119.654	10	0.926	0.988	40	49.6
O70435	Proteasome subunit alpha type-3 OS=Mus musculus GN=Psma3 PE=1 SV=3	119.573	14	1.105	1.03	40	52.549
Q9CPY7	Cytosol aminopeptidase OS=Mus musculus GN=Lap3 PE=1 SV=3	119.554	21	1.032	0.98	38	55.8767
Q04750	DNA topoisomerase 1 OS=Mus musculus GN=Top1 PE=1 SV=2	119.12	18	0.994	1.078	44	26.5971
Q99NB9	Splicing factor 3B subunit 1 OS=Mus musculus GN=Sf3b1 PE=1 SV=1	118.483	26	1.028	0.993	37	28.0675
Q9D824	Pre-mRNA 3'-end-processing factor FIP1 OS=Mus musculus GN=Fip1l1 PE=1 SV=1	10.0171	2	0.805	1.387	3	4.30293
Q8VDW0	ATP-dependent RNA helicase DDX39A OS=Mus musculus GN=Ddx39a PE=1 SV=1	117.874	8	1.05	1.027	36	42.8571
Q60973	Histone-binding protein RBBP7 OS=Mus musculus GN=Rbbp7 PE=1 SV=1	117.585	7	1.014	0.894	29	36.4706
Q8VDM4	26S proteasome non-ATPase regulatory subunit 2 OS=Mus musculus GN=Psmd2 PE=1 SV=1	117.569	18	1.044	0.996	40	24.0088
P14115	60S ribosomal protein L27a OS=Mus musculus GN=Rpl27a PE=1 SV=5	117.552	11	0.909	1.135	41	50.6757
Q8QZY1	Eukaryotic translation initiation factor 3 subunit L OS=Mus musculus GN=Eif3l PE=1 SV=1	117.372	19	1.093	0.958	42	36.8794
P54775	26S protease regulatory subunit 6B OS=Mus musculus GN=Psmc4 PE=1 SV=2	117.289	16	1.005	1.015	37	47.6077
P84104	Serine/arginine-rich splicing factor 3 OS=Mus musculus GN=Srsf3 PE=1 SV=1	117.135	7	0.974	0.889	36	39.6341
P47753	F-actin-capping protein subunit alpha-1 OS=Mus musculus GN=Capza1 PE=1 SV=4	117.086	8	1.012	1.034	40	53.8462
Q9Z0R9	Fatty acid desaturase 2 OS=Mus musculus GN=Fads2 PE=1 SV=1	17.3734	3	0.854	1.386	5	9.68468
Q91VR2	ATP synthase subunit gamma, mitochondrial OS=Mus musculus GN=Atp5c1 PE=1 SV=1	116.82	16	1.097	0.935	38	41.9463
O08709	Peroxiredoxin-6 OS=Mus musculus GN=Prdx6 PE=1 SV=3	116.638	14	1.099	0.862	33	58.0357
P70296	Phosphatidylethanolamine-binding protein 1 OS=Mus musculus GN=Pebp1 PE=1 SV=3	116.348	7	0.95	0.943	34	57.2193
P13864	DNA (cytosine-5)-methyltransferase 1 OS=Mus musculus GN=Dnmt1 PE=1 SV=5	115.767	23	1.026	0.975	35	19.4444
Q6ZWX6	Eukaryotic translation initiation factor 2 subunit 1 OS=Mus musculus GN=Eif2s1 PE=1 SV=3	115.708	15	1.07	0.883	35	53.6508
Q9CXW3	Calcyclin-binding protein OS=Mus musculus GN=Cacybp PE=1 SV=1	115.702	13	0.901	0.945	38	57.6419
Q9JLJ2	4-trimethylaminobutyraldehyde dehydrogenase OS=Mus musculus GN=Aldh9a1 PE=1 SV=1	115.461	19	1.119	1.028	36	48.3806
P67984	60S ribosomal protein L22 OS=Mus musculus GN=Rpl22 PE=1 SV=2	115.312	4	0.956	1.081	33	57.8125
Q9CQR2	40S ribosomal protein S21 OS=Mus musculus GN=Rps21 PE=1 SV=1	114.497	8	1.068	1.035	37	61.4458
P62852	40S ribosomal protein S25 OS=Mus musculus GN=Rps25 PE=1 SV=1	114.45	8	0.924	0.938	36	40
Q91ZW3	SWI/SNF-related matrix-associated actin-dependent regulator of chromatin subfamily A member 5 OS=Mus musculus GN=Smarca5 PE=1 SV=1	114.239	29	1.084	0.939	40	30.2569
P31230	Aminoacyl tRNA synthase complex-interacting multifunctional protein 1 OS=Mus musculus GN=Aimp1 PE=1 SV=2	113.733	12	0.971	1.025	33	61.2903
Q9WVR4	Fragile X mental retardation syndrome-related protein 2 OS=Mus musculus GN=Fxr2 PE=1 SV=1	13.4871	2	0.981	1.38	4	7.13224
O35737	Heterogeneous nuclear ribonucleoprotein H OS=Mus musculus GN=Hnrnph1 PE=1 SV=3	113.079	4	1.001	1.046	31	28.9532
P11103	Poly [ADP-ribose] polymerase 1 OS=Mus musculus GN=Parp1 PE=1 SV=3	113.048	25	0.983	0.966	41	30.997
Q60605	Myosin light polypeptide 6 OS=Mus musculus GN=Myl6 PE=1 SV=3	112.913	9	1.15	0.967	37	66.2252
Q921F2	TAR DNA-binding protein 43 OS=Mus musculus GN=Tardbp PE=1 SV=1	112.839	12	0.989	0.951	35	31.6425
Q61543	Golgi apparatus protein 1 OS=Mus musculus GN=Glg1 PE=1 SV=1	112.684	16	1.052	0.943	36	16.6809
P28798	Granulins OS=Mus musculus GN=Grn PE=1 SV=2	112.653	12	1.031	1.08	32	34.4652
P07742	Ribonucleoside-diphosphate reductase large subunit OS=Mus musculus GN=Rrm1 PE=1 SV=2	112.214	18	1.133	0.951	37	34.0909
Q9D1G1	Ras-related protein Rab-1B OS=Mus musculus GN=Rab1b PE=1 SV=1	112.055	4	1	1.066	28	59.7015
Q9WU78	Programmed cell death 6-interacting protein OS=Mus musculus GN=Pdcd6ip PE=1 SV=3	111.888	23	1.007	0.993	35	30.84
Q9QUM9	Proteasome subunit alpha type-6 OS=Mus musculus GN=Psma6 PE=1 SV=1	111.742	11	0.901	1.064	31	43.0894
Q99KP6	Pre-mRNA-processing factor 19 OS=Mus musculus GN=Prpf19 PE=1 SV=1	111.499	14	0.934	1.069	32	32.9365
Q9WUM4	Coronin-1C OS=Mus musculus GN=Coro1c PE=1 SV=2	110.902	18	0.95	1.066	39	36.4979
P62137	Serine/threonine-protein phosphatase PP1-alpha catalytic subunit OS=Mus musculus GN=Ppp1ca PE=1 SV=1	110.795	4	1.046	1.041	30	47.8788
Q9DB77	Cytochrome b-c1 complex subunit 2, mitochondrial OS=Mus musculus GN=Uqcrc2 PE=1 SV=1	110.523	13	0.971	1.034	31	41.7219
Q9Z0N1	Eukaryotic translation initiation factor 2 subunit 3, X-linked OS=Mus musculus GN=Eif2s3x PE=1 SV=2	110.118	18	1.013	0.991	35	48.0932
P11157	Ribonucleoside-diphosphate reductase subunit M2 OS=Mus musculus GN=Rrm2 PE=1 SV=1	11.5823	3	0.667	1.375	8	14.1026
Q6P4T2	U5 small nuclear ribonucleoprotein 200 kDa helicase OS=Mus musculus GN=Snrnp200 PE=1 SV=1	109.631	25	1.124	0.973	32	16.6667
P62843	40S ribosomal protein S15 OS=Mus musculus GN=Rps15 PE=1 SV=2	109.613	4	0.953	1.011	36	43.4483
P10639	Thioredoxin OS=Mus musculus GN=Txn PE=1 SV=3	109.492	5	0.983	0.911	32	39.0476
P25206	DNA replication licensing factor MCM3 OS=Mus musculus GN=Mcm3 PE=1 SV=2	109.277	21	0.997	1.029	32	33.7438
P60766	Cell division control protein 42 homolog OS=Mus musculus GN=Cdc42 PE=1 SV=2	109.193	8	1.068	0.997	29	39.7906
Q8BGD9	Eukaryotic translation initiation factor 4B OS=Mus musculus GN=Eif4b PE=1 SV=1	109.025	12	0.891	1.138	32	25.2046
Q9WUA2	Phenylalanine--tRNA ligase beta subunit OS=Mus musculus GN=Farsb PE=1 SV=2	108.975	22	0.876	1.183	35	33.9559
P29758	Ornithine aminotransferase, mitochondrial OS=Mus musculus GN=Oat PE=1 SV=1	108.78	17	0.94	1.012	34	52.3918
P26369	Splicing factor U2AF 65 kDa subunit OS=Mus musculus GN=U2af2 PE=1 SV=3	108.516	13	0.905	1.104	34	42.5263
Q99MR6	Serrate RNA effector molecule homolog OS=Mus musculus GN=Srrt PE=1 SV=1	108.421	22	1.077	0.961	46	31.8857
Q8BHN3	Neutral alpha-glucosidase AB OS=Mus musculus GN=Ganab PE=1 SV=1	108.342	20	1.015	0.898	32	28.8136
Q61792	LIM and SH3 domain protein 1 OS=Mus musculus GN=Lasp1 PE=1 SV=1	108.198	9	1.045	1.024	33	33.0798
P60867	40S ribosomal protein S20 OS=Mus musculus GN=Rps20 PE=1 SV=1	108.065	7	0.963	1.01	34	38.6555
P62317	Small nuclear ribonucleoprotein Sm D2 OS=Mus musculus GN=Snrpd2 PE=1 SV=1	107.978	10	1.01	0.916	31	72.0339
P07091	Protein S100-A4 OS=Mus musculus GN=S100a4 PE=1 SV=1	107.405	5	0.816	1.193	37	38.6139
Q9WTM5	RuvB-like 2 OS=Mus musculus GN=Ruvbl2 PE=1 SV=3	106.997	18	1.047	0.95	31	44.0605
P54227	Stathmin OS=Mus musculus GN=Stmn1 PE=1 SV=2	106.217	12	0.839	1.066	39	47.651
Q6P5F9	Exportin-1 OS=Mus musculus GN=Xpo1 PE=1 SV=1	106.207	17	1.151	0.977	30	20.1681
P56391	Cytochrome c oxidase subunit 6B1 OS=Mus musculus GN=Cox6b1 PE=1 SV=2	106.026	8	0.934	1.052	27	75.5814
P97310	DNA replication licensing factor MCM2 OS=Mus musculus GN=Mcm2 PE=1 SV=3	105.472	20	0.971	0.958	33	31.969
P10605	Cathepsin B OS=Mus musculus GN=Ctsb PE=1 SV=2	105.417	12	1.32	0.977	33	46.0177
Q8R001	Microtubule-associated protein RP/EB family member 2 OS=Mus musculus GN=Mapre2 PE=1 SV=1	10.8933	3	0.913	1.372	4	17.4847
Q91V41	Ras-related protein Rab-14 OS=Mus musculus GN=Rab14 PE=1 SV=3	104.825	11	1.085	0.989	32	57.6744
Q60597	2-oxoglutarate dehydrogenase, mitochondrial OS=Mus musculus GN=Ogdh PE=1 SV=3	104.579	27	1.022	1.069	36	37.0479
P26638	Serine--tRNA ligase, cytoplasmic OS=Mus musculus GN=Sars PE=1 SV=3	104.289	20	1.056	1.014	33	53.5156
Q05D44	Eukaryotic translation initiation factor 5B OS=Mus musculus GN=Eif5b PE=1 SV=2	104.215	16	0.974	1.024	32	14.5559
Q80YR5	Scaffold attachment factor B2 OS=Mus musculus GN=Safb2 PE=1 SV=2	35.4888	3	0.654	1.365	11	11.8063
Q9EPU0	Regulator of nonsense transcripts 1 OS=Mus musculus GN=Upf1 PE=1 SV=2	104.059	21	0.973	1.019	31	23.2206
Q9EQP2	EH domain-containing protein 4 OS=Mus musculus GN=Ehd4 PE=1 SV=1	104.018	18	1.063	1.17	33	40.6654
P51150	Ras-related protein Rab-7a OS=Mus musculus GN=Rab7a PE=1 SV=2	103.948	13	1.017	1.189	30	79.2271
Q64674	Spermidine synthase OS=Mus musculus GN=Srm PE=1 SV=1	103.731	14	0.878	1.152	31	47.351
Q8K1B8	Fermitin family homolog 3 OS=Mus musculus GN=Fermt3 PE=1 SV=1	103.662	15	1.199	0.928	36	34.2857
Q8CAQ8	MICOS complex subunit Mic60 OS=Mus musculus GN=Immt PE=1 SV=1	103.455	23	0.932	1.053	35	31.9683
Q91W50	Cold shock domain-containing protein E1 OS=Mus musculus GN=Csde1 PE=1 SV=1	103.26	20	1.111	0.941	32	27.8195
Q9D6Z1	Nucleolar protein 56 OS=Mus musculus GN=Nop56 PE=1 SV=2	102.503	20	1.002	0.946	31	42.5862
P62334	26S protease regulatory subunit 10B OS=Mus musculus GN=Psmc6 PE=1 SV=1	102.435	14	1.004	1.03	29	47.8149
Q9R1P0	Proteasome subunit alpha type-4 OS=Mus musculus GN=Psma4 PE=1 SV=1	102.362	10	1.007	0.983	28	52.4904
Q99MN1	Lysine--tRNA ligase OS=Mus musculus GN=Kars PE=1 SV=1	101.835	16	1.057	1.018	33	31.0924
Q6IRU2	Tropomyosin alpha-4 chain OS=Mus musculus GN=Tpm4 PE=1 SV=3	101.669	8	0.946	1.125	35	40.7258
Q9WV32	Actin-related protein 2/3 complex subunit 1B OS=Mus musculus GN=Arpc1b PE=1 SV=4	101.017	13	1.128	0.901	37	45.4301
P00920	Carbonic anhydrase 2 OS=Mus musculus GN=Ca2 PE=1 SV=4	100.016	11	0.961	0.968	30	46.1538
P34022	Ran-specific GTPase-activating protein OS=Mus musculus GN=Ranbp1 PE=1 SV=2	99.966	11	1.05	0.899	35	55.1724
Q9CZJ1	Probable U3 small nucleolar RNA-associated protein 11 OS=Mus musculus GN=Utp11 PE=2 SV=1	12.6767	2	0.74	1.364	5	11.8577
Q91V12	Cytosolic acyl coenzyme A thioester hydrolase OS=Mus musculus GN=Acot7 PE=1 SV=2	99.2105	10	0.869	1.128	28	34.1207
Q9JII6	Alcohol dehydrogenase [NADP(+)] OS=Mus musculus GN=Akr1a1 PE=1 SV=3	99.1639	11	1.014	0.972	31	57.5385
Q3UEB3	Poly(U)-binding-splicing factor PUF60 OS=Mus musculus GN=Puf60 PE=1 SV=2	98.9889	12	0.971	1.052	27	37.4113
P49717	DNA replication licensing factor MCM4 OS=Mus musculus GN=Mcm4 PE=1 SV=1	97.9036	19	0.941	1.081	30	30.7425
Q9D6R2	Isocitrate dehydrogenase [NAD] subunit alpha, mitochondrial OS=Mus musculus GN=Idh3a PE=1 SV=1	97.5194	14	1.001	1.009	34	33.3333
Q6PDM2	Serine/arginine-rich splicing factor 1 OS=Mus musculus GN=Srsf1 PE=1 SV=3	97.2614	14	1.021	0.921	34	52.0161
Q922K7	Probable 28S rRNA (cytosine-C(5))-methyltransferase OS=Mus musculus GN=Nop2 PE=1 SV=1	97.2561	15	0.918	0.886	30	22.4464
Q922Q8	Leucine-rich repeat-containing protein 59 OS=Mus musculus GN=Lrrc59 PE=1 SV=1	97.1566	14	1.018	1.008	31	42.3453
Q68FL6	Methionine--tRNA ligase, cytoplasmic OS=Mus musculus GN=Mars PE=1 SV=1	96.9166	23	1.036	1.012	34	29.1574
P50518	V-type proton ATPase subunit E 1 OS=Mus musculus GN=Atp6v1e1 PE=1 SV=2	96.1674	13	1.115	1.013	30	56.1947
Q9DCL9	Multifunctional protein ADE2 OS=Mus musculus GN=Paics PE=1 SV=4	96.0209	16	1.063	0.915	31	44.2353
P20065	Thymosin beta-4 OS=Mus musculus GN=Tmsb4x PE=1 SV=1	96.0138	4	1.257	0.986	35	50
Q61029	Lamina-associated polypeptide 2, isoforms beta/delta/epsilon/gamma OS=Mus musculus GN=Tmpo PE=1 SV=4	95.8681	4	0.951	1.053	27	37.6106
P68037	Ubiquitin-conjugating enzyme E2 L3 OS=Mus musculus GN=Ube2l3 PE=1 SV=1	94.7924	8	0.993	1.02	29	72.0779
P50247	Adenosylhomocysteinase OS=Mus musculus GN=Ahcy PE=1 SV=3	94.5307	12	1.22	0.866	31	33.1019
Q8K003	Translation machinery-associated protein 7 OS=Mus musculus GN=Tma7 PE=3 SV=1	12.9043	3	0.711	1.356	7	37.5
Q8K3J1	NADH dehydrogenase [ubiquinone] iron-sulfur protein 8, mitochondrial OS=Mus musculus GN=Ndufs8 PE=1 SV=1	13.5754	3	1.112	1.353	4	17.9245
Q9Z2D8	Methyl-CpG-binding domain protein 3 OS=Mus musculus GN=Mbd3 PE=1 SV=1	11.3348	3	0.903	1.35	4	11.2281
Q80X50	Ubiquitin-associated protein 2-like OS=Mus musculus GN=Ubap2l PE=1 SV=1	94.166	18	0.969	1.007	30	29.991
P05201	Aspartate aminotransferase, cytoplasmic OS=Mus musculus GN=Got1 PE=1 SV=3	94.0312	17	0.937	1.135	36	38.2567
Q91VR5	ATP-dependent RNA helicase DDX1 OS=Mus musculus GN=Ddx1 PE=1 SV=1	93.9421	18	0.96	1.05	29	37.2973
P47754	F-actin-capping protein subunit alpha-2 OS=Mus musculus GN=Capza2 PE=1 SV=3	93.8803	9	1.112	0.882	34	62.5874
P19253	60S ribosomal protein L13a OS=Mus musculus GN=Rpl13a PE=1 SV=4	93.842	8	1.082	0.886	27	24.6305
Q64727	Vinculin OS=Mus musculus GN=Vcl PE=1 SV=4	93.7772	19	0.99	1.137	33	27.1107
O08553	Dihydropyrimidinase-related protein 2 OS=Mus musculus GN=Dpysl2 PE=1 SV=2	93.5362	15	1.034	1.049	27	35.8392
P70333	Heterogeneous nuclear ribonucleoprotein H2 OS=Mus musculus GN=Hnrnph2 PE=1 SV=1	93.5114	4	1.021	1.022	27	27.3942
P20108	Thioredoxin-dependent peroxide reductase, mitochondrial OS=Mus musculus GN=Prdx3 PE=1 SV=1	93.0979	9	0.953	1.002	31	43.5798
A2AR02	Peptidyl-prolyl cis-trans isomerase G OS=Mus musculus GN=Ppig PE=1 SV=1	10.1034	3	0.986	1.349	4	4.12234
Q9D8W5	26S proteasome non-ATPase regulatory subunit 12 OS=Mus musculus GN=Psmd12 PE=1 SV=4	92.735	21	1.058	1.077	40	53.0702
P97311	DNA replication licensing factor MCM6 OS=Mus musculus GN=Mcm6 PE=1 SV=1	92.7115	20	1.067	0.94	29	25.7004
P62911	60S ribosomal protein L32 OS=Mus musculus GN=Rpl32 PE=1 SV=2	92.5096	7	0.969	0.937	30	40.7407
Q61166	Microtubule-associated protein RP/EB family member 1 OS=Mus musculus GN=Mapre1 PE=1 SV=3	92.116	8	0.901	1.081	25	41.791
Q9D0R2	Threonine--tRNA ligase, cytoplasmic OS=Mus musculus GN=Tars PE=1 SV=2	91.8013	21	1.043	0.972	32	37.6731
Q64514	Tripeptidyl-peptidase 2 OS=Mus musculus GN=Tpp2 PE=1 SV=3	91.3419	22	0.985	1.1	32	22.1078
Q8BGQ7	Alanine--tRNA ligase, cytoplasmic OS=Mus musculus GN=Aars PE=1 SV=1	91.1844	23	1.115	0.918	33	31.405
Q4VAA2	Protein CDV3 OS=Mus musculus GN=Cdv3 PE=1 SV=2	91.0377	9	1.018	0.859	22	47.331
Q01320	DNA topoisomerase 2-alpha OS=Mus musculus GN=Top2a PE=1 SV=2	90.8442	17	1.003	1.026	32	19.1099
E9PVA8	eIF-2-alpha kinase activator GCN1 OS=Mus musculus GN=Gcn1 PE=1 SV=1	90.5318	27	1.001	1.038	34	12.6919
Q9CXW4	60S ribosomal protein L11 OS=Mus musculus GN=Rpl11 PE=1 SV=4	90.2031	7	0.909	1.033	29	39.8876
Q8BMF4	Dihydrolipoyllysine-residue acetyltransferase component of pyruvate dehydrogenase complex, mitochondrial OS=Mus musculus GN=Dlat PE=1 SV=2	89.7467	14	0.957	1.08	26	33.1776
P46460	Vesicle-fusing ATPase OS=Mus musculus GN=Nsf PE=1 SV=2	89.7287	20	1.061	0.997	30	29.9731
P97450	ATP synthase-coupling factor 6, mitochondrial OS=Mus musculus GN=Atp5j PE=1 SV=1	89.6559	7	0.883	1.011	29	53.7037
Q9JM76	Actin-related protein 2/3 complex subunit 3 OS=Mus musculus GN=Arpc3 PE=1 SV=3	89.5639	15	1.128	0.906	34	74.1573
P02802	Metallothionein-1 OS=Mus musculus GN=Mt1 PE=1 SV=1	27.6682	2	0.736	1.343	9	21.3115
E9Q634	Unconventional myosin-Ie OS=Mus musculus GN=Myo1e PE=1 SV=1	88.9603	14	1.061	1.093	33	21.3189
Q99LF4	tRNA-splicing ligase RtcB homolog OS=Mus musculus GN=Rtcb PE=1 SV=1	88.9293	14	1.058	1.052	26	34.8515
P54822	Adenylosuccinate lyase OS=Mus musculus GN=Adsl PE=1 SV=2	88.9253	13	1.008	1.046	25	33.2645
Q9D1R9	60S ribosomal protein L34 OS=Mus musculus GN=Rpl34 PE=1 SV=2	88.8771	10	0.91	0.984	29	40.1709
Q9QZE5	Coatomer subunit gamma-1 OS=Mus musculus GN=Copg1 PE=1 SV=1	88.7848	19	1.008	1.144	28	37.8719
Q9JII5	DAZ-associated protein 1 OS=Mus musculus GN=Dazap1 PE=1 SV=2	88.6679	9	0.973	1.088	26	35.9606
Q9CZW5	Mitochondrial import receptor subunit TOM70 OS=Mus musculus GN=Tomm70 PE=1 SV=2	88.4566	19	0.953	1.076	32	37.4795
Q99ME9	Nucleolar GTP-binding protein 1 OS=Mus musculus GN=Gtpbp4 PE=1 SV=3	88.3333	15	1.034	1.044	30	30.1262
Q60875	Rho guanine nucleotide exchange factor 2 OS=Mus musculus GN=Arhgef2 PE=1 SV=4	88.0417	23	1.027	1.111	33	27.9188
O70310	Glycylpeptide N-tetradecanoyltransferase 1 OS=Mus musculus GN=Nmt1 PE=1 SV=1	87.9693	11	1.011	1.019	30	26.2097
Q61881	DNA replication licensing factor MCM7 OS=Mus musculus GN=Mcm7 PE=1 SV=1	87.9363	21	1.026	0.997	30	32.128
Q99LE6	ATP-binding cassette sub-family F member 2 OS=Mus musculus GN=Abcf2 PE=1 SV=1	87.8909	15	1.145	0.915	31	30.0955
P49722	Proteasome subunit alpha type-2 OS=Mus musculus GN=Psma2 PE=1 SV=3	87.6436	9	0.972	1.036	25	54.7009
Q9Z1Z2	Serine-threonine kinase receptor-associated protein OS=Mus musculus GN=Strap PE=1 SV=2	87.5516	11	1.03	0.955	25	45.1429
Q8BU30	Isoleucine--tRNA ligase, cytoplasmic OS=Mus musculus GN=Iars PE=1 SV=2	87.4425	20	0.942	1.102	34	20.4437
P23198	Chromobox protein homolog 3 OS=Mus musculus GN=Cbx3 PE=1 SV=2	87.3643	6	0.952	0.991	24	42.0765
Q8K310	Matrin-3 OS=Mus musculus GN=Matr3 PE=1 SV=1	87.2625	19	1.044	0.892	28	29.5508
Q60749	KH domain-containing, RNA-binding, signal transduction-associated protein 1 OS=Mus musculus GN=Khdrbs1 PE=1 SV=2	87.0219	6	0.827	1.076	24	19.8646
Q9JJI8	60S ribosomal protein L38 OS=Mus musculus GN=Rpl38 PE=1 SV=3	129.687	7	0.642	1.342	34	60
Q5XJY5	Coatomer subunit delta OS=Mus musculus GN=Arcn1 PE=1 SV=2	86.4019	15	1.019	1.045	29	34.4423
Q8CG48	Structural maintenance of chromosomes protein 2 OS=Mus musculus GN=Smc2 PE=1 SV=2	86.2499	23	1.061	0.985	32	26.0285
Q9QUI0	Transforming protein RhoA OS=Mus musculus GN=Rhoa PE=1 SV=1	85.5259	8	1.028	1.062	26	35.2332
Q9R0P5	Destrin OS=Mus musculus GN=Dstn PE=1 SV=3	85.5113	10	0.918	0.964	30	49.0909
P14685	26S proteasome non-ATPase regulatory subunit 3 OS=Mus musculus GN=Psmd3 PE=1 SV=3	85.409	18	1.159	0.899	28	36.4151
Q5SW19	Clustered mitochondria protein homolog OS=Mus musculus GN=Cluh PE=1 SV=2	85.3772	24	1.162	0.921	32	26.616
Q9DBP5	UMP-CMP kinase OS=Mus musculus GN=Cmpk1 PE=1 SV=1	85.3383	8	1.05	0.988	29	50
Q9D051	Pyruvate dehydrogenase E1 component subunit beta, mitochondrial OS=Mus musculus GN=Pdhb PE=1 SV=1	85.203	9	0.87	1.196	24	27.2981
O55131	Septin-7 OS=Mus musculus GN=Sept7 PE=1 SV=1	85.152	15	1.014	1.07	28	43.1193
P47757	F-actin-capping protein subunit beta OS=Mus musculus GN=Capzb PE=1 SV=3	85.0958	11	0.999	1.097	26	51.2635
Q9ERU9	E3 SUMO-protein ligase RanBP2 OS=Mus musculus GN=Ranbp2 PE=1 SV=2	84.3666	24	0.96	1.141	35	12.6105
Q9D819	Inorganic pyrophosphatase OS=Mus musculus GN=Ppa1 PE=1 SV=1	83.7082	15	0.96	1.012	29	62.6298
Q8C1B7	Septin-11 OS=Mus musculus GN=Sept11 PE=1 SV=4	83.2011	10	0.991	1.016	24	34.8028
O70503	Very-long-chain 3-oxoacyl-CoA reductase OS=Mus musculus GN=Hsd17b12 PE=1 SV=1	82.9235	11	1.012	1.091	26	40.7051
Q569Z5	Probable ATP-dependent RNA helicase DDX46 OS=Mus musculus GN=Ddx46 PE=1 SV=2	82.8428	21	1.029	1.03	26	25
Q9CQM9	Glutaredoxin-3 OS=Mus musculus GN=Glrx3 PE=1 SV=1	82.7086	12	1.084	0.953	25	36.7953
Q61768	Kinesin-1 heavy chain OS=Mus musculus GN=Kif5b PE=1 SV=3	82.6024	20	0.962	1.06	28	23.5722
P61514	60S ribosomal protein L37a OS=Mus musculus GN=Rpl37a PE=1 SV=2	82.202	7	0.912	0.999	25	58.6957
P48024	Eukaryotic translation initiation factor 1 OS=Mus musculus GN=Eif1 PE=1 SV=2	82.1402	8	0.98	1.087	19	62.8319
D3Z7P3	Glutaminase kidney isoform, mitochondrial OS=Mus musculus GN=Gls PE=1 SV=1	81.9061	11	1.026	0.955	22	28.0415
P46061	Ran GTPase-activating protein 1 OS=Mus musculus GN=Rangap1 PE=1 SV=2	81.7317	17	0.918	0.973	25	31.2394
O09061	Proteasome subunit beta type-1 OS=Mus musculus GN=Psmb1 PE=1 SV=1	81.5753	8	1.103	0.98	25	45.8333
P61290	Proteasome activator complex subunit 3 OS=Mus musculus GN=Psme3 PE=1 SV=1	81.2846	10	1.104	0.912	24	38.189
Q9JJ28	Protein flightless-1 homolog OS=Mus musculus GN=Flii PE=1 SV=1	24.3688	7	1.008	1.34	8	8.41857
Q8BFY9	Transportin-1 OS=Mus musculus GN=Tnpo1 PE=1 SV=2	80.9193	14	1.113	0.963	23	22.2717
P61089	Ubiquitin-conjugating enzyme E2 N OS=Mus musculus GN=Ube2n PE=1 SV=1	80.7129	9	1.07	0.972	25	59.2105
P63037	DnaJ homolog subfamily A member 1 OS=Mus musculus GN=Dnaja1 PE=1 SV=1	80.3613	11	1.005	1.094	26	38.7909
Q62448	Eukaryotic translation initiation factor 4 gamma 2 OS=Mus musculus GN=Eif4g2 PE=1 SV=2	80.331	14	1.05	1.017	28	19.9779
Q3TLH4	Protein PRRC2C OS=Mus musculus GN=Prrc2c PE=1 SV=3	80.2998	19	0.996	0.968	32	8.92481
Q9CQC6	Basic leucine zipper and W2 domain-containing protein 1 OS=Mus musculus GN=Bzw1 PE=1 SV=1	79.8607	14	1.068	0.991	30	25.2983
P70349	Histidine triad nucleotide-binding protein 1 OS=Mus musculus GN=Hint1 PE=1 SV=3	79.8318	5	0.756	1.031	21	58.7302
P62196	26S protease regulatory subunit 8 OS=Mus musculus GN=Psmc5 PE=1 SV=1	79.765	14	1.018	0.941	24	46.3054
Q99KI3	ER membrane protein complex subunit 3 OS=Mus musculus GN=Emc3 PE=1 SV=3	14.2267	4	0.871	1.338	5	15.7088
Q91WQ3	Tyrosine--tRNA ligase, cytoplasmic OS=Mus musculus GN=Yars PE=1 SV=3	79.5053	22	1.039	0.932	30	42.4242
Q6DFW4	Nucleolar protein 58 OS=Mus musculus GN=Nop58 PE=1 SV=1	79.484	10	1.009	0.976	22	26.4925
Q99KC8	von Willebrand factor A domain-containing protein 5A OS=Mus musculus GN=Vwa5a PE=1 SV=2	79.0969	12	1.005	1.048	23	23.203
P54728	UV excision repair protein RAD23 homolog B OS=Mus musculus GN=Rad23b PE=1 SV=2	79.0935	9	1.018	0.923	28	24.0385
P62192	26S protease regulatory subunit 4 OS=Mus musculus GN=Psmc1 PE=1 SV=1	78.9475	12	1.074	0.918	23	35
O35841	Apoptosis inhibitor 5 OS=Mus musculus GN=Api5 PE=1 SV=2	78.8635	16	1.081	0.971	23	28.373
Q8BMK4	Cytoskeleton-associated protein 4 OS=Mus musculus GN=Ckap4 PE=1 SV=2	78.7949	16	1.026	0.938	27	34.2609
Q6P8I4	PEST proteolytic signal-containing nuclear protein OS=Mus musculus GN=Pcnp PE=1 SV=1	26.0202	5	0.77	1.337	8	34.8315
Q9ERK4	Exportin-2 OS=Mus musculus GN=Cse1l PE=1 SV=1	78.2339	17	1.032	1	26	19.8764
Q9EST5	Acidic leucine-rich nuclear phosphoprotein 32 family member B OS=Mus musculus GN=Anp32b PE=1 SV=1	77.8423	8	1.197	0.883	30	28.6765
P62320	Small nuclear ribonucleoprotein Sm D3 OS=Mus musculus GN=Snrpd3 PE=1 SV=1	77.8314	6	0.899	1.089	19	53.9683
P28474	Alcohol dehydrogenase class-3 OS=Mus musculus GN=Adh5 PE=1 SV=3	77.5034	12	0.985	0.972	25	38.7701
P47791	Glutathione reductase, mitochondrial OS=Mus musculus GN=Gsr PE=1 SV=3	77.462	10	0.896	0.999	21	26.6
Q9WUA3	ATP-dependent 6-phosphofructokinase, platelet type OS=Mus musculus GN=Pfkp PE=1 SV=1	77.4344	14	0.988	1.159	22	27.4235
Q9CPW4	Actin-related protein 2/3 complex subunit 5 OS=Mus musculus GN=Arpc5 PE=1 SV=3	77.2414	11	0.988	1.032	22	82.7815
Q80WJ7	Protein LYRIC OS=Mus musculus GN=Mtdh PE=1 SV=1	77.211	13	1.121	0.918	22	33.3333
Q3UPL0	Protein transport protein Sec31A OS=Mus musculus GN=Sec31a PE=1 SV=2	77.0096	15	0.991	1.05	24	16.5854
P53810	Phosphatidylinositol transfer protein alpha isoform OS=Mus musculus GN=Pitpna PE=1 SV=2	76.9626	12	1.052	0.986	26	49.8155
Q9DBG6	Dolichyl-diphosphooligosaccharide--protein glycosyltransferase subunit 2 OS=Mus musculus GN=Rpn2 PE=1 SV=1	76.9205	10	1.117	0.868	23	23.9303
Q8BSY0	Aspartyl/asparaginyl beta-hydroxylase OS=Mus musculus GN=Asph PE=1 SV=1	76.6088	17	0.883	1.156	25	26.4507
P09671	Superoxide dismutase [Mn], mitochondrial OS=Mus musculus GN=Sod2 PE=1 SV=3	76.4582	9	0.97	0.954	23	41.8919
Q99L45	Eukaryotic translation initiation factor 2 subunit 2 OS=Mus musculus GN=Eif2s2 PE=1 SV=1	76.2992	13	1.03	0.94	26	45.0151
Q8CIH5	1-phosphatidylinositol 4,5-bisphosphate phosphodiesterase gamma-2 OS=Mus musculus GN=Plcg2 PE=1 SV=1	76.2205	17	0.983	1.192	24	17.1542
Q9JIF0	Protein arginine N-methyltransferase 1 OS=Mus musculus GN=Prmt1 PE=1 SV=1	76.1189	11	0.989	0.921	22	31.5364
Q78ZA7	Nucleosome assembly protein 1-like 4 OS=Mus musculus GN=Nap1l4 PE=1 SV=1	76.0113	6	0.904	1.075	26	26.9333
P49718	DNA replication licensing factor MCM5 OS=Mus musculus GN=Mcm5 PE=1 SV=1	75.7702	17	1.045	1.016	25	23.4652
Q9DBG3	AP-2 complex subunit beta OS=Mus musculus GN=Ap2b1 PE=1 SV=1	75.4575	5	1.144	0.996	24	13.2337
Q920B9	FACT complex subunit SPT16 OS=Mus musculus GN=Supt16h PE=1 SV=2	75.3225	20	1.047	1.077	29	18.2426
Q91VW3	SH3 domain-binding glutamic acid-rich-like protein 3 OS=Mus musculus GN=Sh3bgrl3 PE=1 SV=1	75.217	5	1.012	1.024	22	70.9677
Q9D7S7	60S ribosomal protein L22-like 1 OS=Mus musculus GN=Rpl22l1 PE=1 SV=1	74.7333	5	0.888	1.002	19	54.0984
Q5SUR0	Phosphoribosylformylglycinamidine synthase OS=Mus musculus GN=Pfas PE=1 SV=1	74.682	15	1.069	0.969	23	19.8205
Q99JX4	Eukaryotic translation initiation factor 3 subunit M OS=Mus musculus GN=Eif3m PE=1 SV=1	74.6653	10	1.016	0.974	25	33.4225
Q9QZ88	Vacuolar protein sorting-associated protein 29 OS=Mus musculus GN=Vps29 PE=1 SV=1	74.586	8	0.908	1.001	24	45.0549
Q6PGB6	N-alpha-acetyltransferase 50 OS=Mus musculus GN=Naa50 PE=1 SV=1	74.5008	11	0.774	1.159	22	61.5385
Q9JKB3	Y-box-binding protein 3 OS=Mus musculus GN=Ybx3 PE=1 SV=2	74.4775	7	1.102	0.974	21	41.5512
Q9Z1F9	SUMO-activating enzyme subunit 2 OS=Mus musculus GN=Uba2 PE=1 SV=1	74.195	14	1.015	1.088	26	25.3918
Q60692	Proteasome subunit beta type-6 OS=Mus musculus GN=Psmb6 PE=1 SV=3	74.0839	8	0.993	0.985	22	34.4538
Q3THS6	S-adenosylmethionine synthase isoform type-2 OS=Mus musculus GN=Mat2a PE=1 SV=2	73.9992	17	0.983	1.062	26	37.2152
P11835	Integrin beta-2 OS=Mus musculus GN=Itgb2 PE=1 SV=2	73.9538	16	1.124	1.054	24	26.7185
Q9DBE9	pre-rRNA processing protein FTSJ3 OS=Mus musculus GN=Ftsj3 PE=1 SV=1	73.7918	13	1.044	1.003	22	22.0764
Q8BKS9	Pumilio homolog 3 OS=Mus musculus GN=Pum3 PE=1 SV=2	73.5589	14	0.98	1.166	21	25.966
Q3TEA8	Heterochromatin protein 1-binding protein 3 OS=Mus musculus GN=Hp1bp3 PE=1 SV=1	73.553	12	1.015	1.113	22	22.3827
P59325	Eukaryotic translation initiation factor 5 OS=Mus musculus GN=Eif5 PE=1 SV=1	73.4391	13	0.964	1.062	22	40.7925
P47915	60S ribosomal protein L29 OS=Mus musculus GN=Rpl29 PE=2 SV=2	73.1556	7	1.112	0.864	36	37.5
Q91W90	Thioredoxin domain-containing protein 5 OS=Mus musculus GN=Txndc5 PE=1 SV=2	73.0458	10	0.993	0.994	20	31.1751
P08030	Adenine phosphoribosyltransferase OS=Mus musculus GN=Aprt PE=1 SV=2	72.7951	13	1.103	0.873	22	77.2222
Q60972	Histone-binding protein RBBP4 OS=Mus musculus GN=Rbbp4 PE=1 SV=5	72.5722	3	0.974	0.95	18	23.2941
Q99P91	Transmembrane glycoprotein NMB OS=Mus musculus GN=Gpnmb PE=1 SV=2	38.0569	4	1.066	1.336	11	8.53659
P60521	Gamma-aminobutyric acid receptor-associated protein-like 2 OS=Mus musculus GN=Gabarapl2 PE=1 SV=1	11.7999	3	0.781	1.332	3	29.0598
O35643	AP-1 complex subunit beta-1 OS=Mus musculus GN=Ap1b1 PE=1 SV=2	72.0319	6	0.99	1.016	27	16.9671
Q9WUM5	Succinate--CoA ligase [ADP/GDP-forming] subunit alpha, mitochondrial OS=Mus musculus GN=Suclg1 PE=1 SV=4	71.4449	9	0.837	1.06	21	29.7688
P60229	Eukaryotic translation initiation factor 3 subunit E OS=Mus musculus GN=Eif3e PE=1 SV=1	71.4219	12	1.018	1.125	20	35.2809
O35226	26S proteasome non-ATPase regulatory subunit 4 OS=Mus musculus GN=Psmd4 PE=1 SV=1	71.3648	10	1.105	0.977	21	37.5
Q99JI6	Ras-related protein Rap-1b OS=Mus musculus GN=Rap1b PE=1 SV=2	71.3255	2	0.965	1.003	20	52.1739
Q64012	RNA-binding protein Raly OS=Mus musculus GN=Raly PE=1 SV=3	71.2747	9	1.023	0.954	19	30.7692
P08752	Guanine nucleotide-binding protein G(i) subunit alpha-2 OS=Mus musculus GN=Gnai2 PE=1 SV=5	71.0853	8	1.196	0.953	20	45.9155
Q08943	FACT complex subunit SSRP1 OS=Mus musculus GN=Ssrp1 PE=1 SV=2	70.916	17	1.044	1.001	25	27.9661
O35143	ATPase inhibitor, mitochondrial OS=Mus musculus GN=Atpif1 PE=1 SV=2	70.7994	5	0.815	0.994	25	26.4151
P56959	RNA-binding protein FUS OS=Mus musculus GN=Fus PE=1 SV=1	70.7649	8	0.961	0.93	27	15.8301
Q9Z1G3	V-type proton ATPase subunit C 1 OS=Mus musculus GN=Atp6v1c1 PE=1 SV=4	70.7184	17	1.067	1.093	27	46.5969
Q8K2Q9	Shootin-1 OS=Mus musculus GN=Shtn1 PE=1 SV=1	70.6673	13	0.95	1.045	21	30.5864
Q7TNC4	Putative RNA-binding protein Luc7-like 2 OS=Mus musculus GN=Luc7l2 PE=1 SV=1	70.1451	7	1.035	0.928	22	26.7857
Q8VEE4	Replication protein A 70 kDa DNA-binding subunit OS=Mus musculus GN=Rpa1 PE=1 SV=1	69.9955	14	0.974	1.042	21	30.3371
P21619	Lamin-B2 OS=Mus musculus GN=Lmnb2 PE=1 SV=2	72.3132	7	0.818	1.331	24	22.4832
Q9EQ61	Pescadillo homolog OS=Mus musculus GN=Pes1 PE=1 SV=1	69.6803	14	1.034	0.961	25	21.9178
Q6ZQ38	Cullin-associated NEDD8-dissociated protein 1 OS=Mus musculus GN=Cand1 PE=1 SV=2	69.6184	16	0.993	1.008	21	17.1545
Q62422	Osteoclast-stimulating factor 1 OS=Mus musculus GN=Ostf1 PE=1 SV=2	69.3959	9	0.98	1.059	21	60
Q921M7	Protein FAM49B OS=Mus musculus GN=Fam49b PE=1 SV=1	69.2235	9	1.08	1.018	18	31.1728
Q9CXI5	Mesencephalic astrocyte-derived neurotrophic factor OS=Mus musculus GN=Manf PE=1 SV=1	68.9196	10	0.931	1.113	21	47.486
Q9DCH4	Eukaryotic translation initiation factor 3 subunit F OS=Mus musculus GN=Eif3f PE=1 SV=2	68.9104	11	0.969	0.978	25	30.1939
Q9R0N0	Galactokinase OS=Mus musculus GN=Galk1 PE=1 SV=2	17.8426	5	0.911	1.33	7	15.5612
P00375	Dihydrofolate reductase OS=Mus musculus GN=Dhfr PE=1 SV=3	68.8679	11	0.931	1.12	21	60.4278
Q9Z0X1	Apoptosis-inducing factor 1, mitochondrial OS=Mus musculus GN=Aifm1 PE=1 SV=1	68.8507	10	0.918	1.083	20	25.9804
Q60931	Voltage-dependent anion-selective channel protein 3 OS=Mus musculus GN=Vdac3 PE=1 SV=1	68.6885	6	0.954	1.101	19	31.8021
P27546	Microtubule-associated protein 4 OS=Mus musculus GN=Map4 PE=1 SV=3	67.933	20	0.987	1.059	26	26.7556
O35658	Complement component 1 Q subcomponent-binding protein, mitochondrial OS=Mus musculus GN=C1qbp PE=1 SV=1	67.7582	4	0.991	0.981	21	20.1439
P62835	Ras-related protein Rap-1A OS=Mus musculus GN=Rap1a PE=1 SV=1	67.3362	2	1.031	0.895	19	52.1739
Q8R016	Bleomycin hydrolase OS=Mus musculus GN=Blmh PE=1 SV=1	67.1626	9	0.967	0.907	20	23.2967
Q00PI9	Heterogeneous nuclear ribonucleoprotein U-like protein 2 OS=Mus musculus GN=Hnrnpul2 PE=1 SV=2	67.0973	16	1.082	0.962	24	29.7987
Q5RJG1	Nucleolar protein 10 OS=Mus musculus GN=Nol10 PE=2 SV=1	10.2352	3	0.748	1.33	3	6.40466
Q8VHX6	Filamin-C OS=Mus musculus GN=Flnc PE=1 SV=3	66.97	4			24	5.4292
Q99KQ4	Nicotinamide phosphoribosyltransferase OS=Mus musculus GN=Nampt PE=1 SV=1	66.9284	13	1.029	1.124	21	31.7719
P99029	Peroxiredoxin-5, mitochondrial OS=Mus musculus GN=Prdx5 PE=1 SV=2	66.9151	10	1.044	1.084	20	59.5238
Q05117	Tartrate-resistant acid phosphatase type 5 OS=Mus musculus GN=Acp5 PE=1 SV=2	66.8086	8	0.953	1.022	17	33.6391
Q8K363	ATP-dependent RNA helicase DDX18 OS=Mus musculus GN=Ddx18 PE=1 SV=1	66.7866	12	1.006	0.99	22	27.4242
Q61545	RNA-binding protein EWS OS=Mus musculus GN=Ewsr1 PE=1 SV=2	66.7323	6	0.847	1.135	21	10.5344
Q9D7G0	Ribose-phosphate pyrophosphokinase 1 OS=Mus musculus GN=Prps1 PE=1 SV=4	66.6953	4	1.053	0.89	19	36.478
Q64511	DNA topoisomerase 2-beta OS=Mus musculus GN=Top2b PE=1 SV=2	66.3894	13	0.984	1.104	22	14.206
Q9JJU8	SH3 domain-binding glutamic acid-rich-like protein OS=Mus musculus GN=Sh3bgrl PE=1 SV=1	66.1992	7	0.896	1.081	17	53.5088
P70372	ELAV-like protein 1 OS=Mus musculus GN=Elavl1 PE=1 SV=2	66.1509	13	0.995	1.001	22	39.5706
Q923D2	Flavin reductase (NADPH) OS=Mus musculus GN=Blvrb PE=1 SV=3	66.1418	9	1.043	1.063	17	60.6796
Q9CQ60	6-phosphogluconolactonase OS=Mus musculus GN=Pgls PE=1 SV=1	66.077	9	0.971	1.016	17	41.2451
Q3TCJ1	BRISC complex subunit Abro1 OS=Mus musculus GN=Fam175b PE=1 SV=1	14.7662	5	0.971	1.326	6	14.4578
P62267	40S ribosomal protein S23 OS=Mus musculus GN=Rps23 PE=1 SV=3	299.845	13	0.79	1.325	78	66.4336
P83882	60S ribosomal protein L36a OS=Mus musculus GN=Rpl36a PE=1 SV=2	65.8161	8	0.909	1.044	32	35.8491
Q8BHD7	Polypyrimidine tract-binding protein 3 OS=Mus musculus GN=Ptbp3 PE=1 SV=1	65.6363	8	0.996	0.992	24	37.0937
Q8BL97	Serine/arginine-rich splicing factor 7 OS=Mus musculus GN=Srsf7 PE=1 SV=1	65.5983	6	0.901	0.93	19	27.3408
Q9DBT5	AMP deaminase 2 OS=Mus musculus GN=Ampd2 PE=1 SV=1	65.5039	18	1.057	0.969	26	20.5514
P54823	Probable ATP-dependent RNA helicase DDX6 OS=Mus musculus GN=Ddx6 PE=1 SV=1	65.4626	12	0.979	1.041	23	40.3727
Q80VA0	N-acetylgalactosaminyltransferase 7 OS=Mus musculus GN=Galnt7 PE=1 SV=2	65.3965	10	1.089	0.981	20	19.9391
Q6P5E4	UDP-glucose:glycoprotein glucosyltransferase 1 OS=Mus musculus GN=Uggt1 PE=1 SV=4	65.3821	16	1.084	1.044	24	14.8936
P16675	Lysosomal protective protein OS=Mus musculus GN=Ctsa PE=1 SV=1	65.3534	7	1.025	0.872	22	16.8776
Q9DB15	39S ribosomal protein L12, mitochondrial OS=Mus musculus GN=Mrpl12 PE=1 SV=2	65.0647	7	0.996	0.952	21	45.2736
Q6A028	Switch-associated protein 70 OS=Mus musculus GN=Swap70 PE=1 SV=2	65.0443	12	1.015	0.974	19	30.4274
Q8BJ71	Nuclear pore complex protein Nup93 OS=Mus musculus GN=Nup93 PE=1 SV=1	65.0429	16	1.102	0.944	22	20.6349
P70404	Isocitrate dehydrogenase [NAD] subunit gamma 1, mitochondrial OS=Mus musculus GN=Idh3g PE=1 SV=1	65.0315	9	0.928	1.105	21	34.6056
Q9JKP5	Muscleblind-like protein 1 OS=Mus musculus GN=Mbnl1 PE=1 SV=1	65.0223	10	0.947	1.029	22	29.6188
Q62393	Tumor protein D52 OS=Mus musculus GN=Tpd52 PE=1 SV=2	64.9535	10	1.033	1.167	19	58.0357
P17897	Lysozyme C-1 OS=Mus musculus GN=Lyz1 PE=1 SV=1	58.0538	2	0.849	1.325	21	41.8919
Q9DCN2	NADH-cytochrome b5 reductase 3 OS=Mus musculus GN=Cyb5r3 PE=1 SV=3	64.7322	8	0.984	0.999	20	42.8571
O08807	Peroxiredoxin-4 OS=Mus musculus GN=Prdx4 PE=1 SV=1	64.4569	9	0.998	1.002	18	51.8248
Q8K3C3	Protein LZIC OS=Mus musculus GN=Lzic PE=1 SV=1	17.4076	2	0.833	1.325	5	16.3158
Q9CWK8	Sorting nexin-2 OS=Mus musculus GN=Snx2 PE=1 SV=2	64.2871	12	0.983	1.114	25	30.6358
Q9Z1Z0	General vesicular transport factor p115 OS=Mus musculus GN=Uso1 PE=1 SV=2	64.1911	15	1.053	1.048	23	18.1439
Q9D1D4	Transmembrane emp24 domain-containing protein 10 OS=Mus musculus GN=Tmed10 PE=1 SV=1	64.1097	9	0.87	1.054	18	35.1598
Q61263	Sterol O-acyltransferase 1 OS=Mus musculus GN=Soat1 PE=1 SV=2	63.9525	5	1.191	1.101	18	14.0741
P23506	Protein-L-isoaspartate(D-aspartate) O-methyltransferase OS=Mus musculus GN=Pcmt1 PE=1 SV=3	63.7475	10	1.005	1.066	19	57.7093
Q99JI4	26S proteasome non-ATPase regulatory subunit 6 OS=Mus musculus GN=Psmd6 PE=1 SV=1	63.4551	13	1.16	0.962	23	35.2185
P84089	Enhancer of rudimentary homolog OS=Mus musculus GN=Erh PE=1 SV=1	63.3485	4	0.884	0.932	21	46.1538
Q9CQ71	Replication protein A 14 kDa subunit OS=Mus musculus GN=Rpa3 PE=1 SV=1	10.1183	2	0.839	1.321	3	29.7521
Q3UZ39	Leucine-rich repeat flightless-interacting protein 1 OS=Mus musculus GN=Lrrfip1 PE=1 SV=2	62.9365	11	1.13	0.972	19	26.2003
Q9CZ44	NSFL1 cofactor p47 OS=Mus musculus GN=Nsfl1c PE=1 SV=1	62.8235	10	1.014	1.017	20	40.2703
P51660	Peroxisomal multifunctional enzyme type 2 OS=Mus musculus GN=Hsd17b4 PE=1 SV=3	62.6893	14	0.972	1.088	20	21.9048
Q6ZWV7	60S ribosomal protein L35 OS=Mus musculus GN=Rpl35 PE=1 SV=1	62.6045	8	0.859	1.114	34	35.7724
Q8BWT1	3-ketoacyl-CoA thiolase, mitochondrial OS=Mus musculus GN=Acaa2 PE=1 SV=3	62.5574	11	0.938	1.157	16	44.5844
Q9CVB6	Actin-related protein 2/3 complex subunit 2 OS=Mus musculus GN=Arpc2 PE=1 SV=3	62.5064	12	1.148	0.915	25	35
O55135	Eukaryotic translation initiation factor 6 OS=Mus musculus GN=Eif6 PE=1 SV=2	62.4924	6	0.929	1.038	18	48.5714
Q9JHR7	Insulin-degrading enzyme OS=Mus musculus GN=Ide PE=1 SV=1	62.4464	20	0.981	1.048	25	28.1649
Q99JY0	Trifunctional enzyme subunit beta, mitochondrial OS=Mus musculus GN=Hadhb PE=1 SV=1	62.2511	13	0.994	1.018	21	33.2632
Q61655	ATP-dependent RNA helicase DDX19A OS=Mus musculus GN=Ddx19a PE=1 SV=2	62.1815	10	0.986	1.089	19	30.1255
Q9R1P1	Proteasome subunit beta type-3 OS=Mus musculus GN=Psmb3 PE=1 SV=1	62.1352	8	1.045	0.891	19	34.6341
Q9CPX6	Ubiquitin-like-conjugating enzyme ATG3 OS=Mus musculus GN=Atg3 PE=1 SV=1	10.2394	3	1.016	1.318	3	14.0127
Q05816	Fatty acid-binding protein, epidermal OS=Mus musculus GN=Fabp5 PE=1 SV=3	61.9934	7	0.875	1.155	23	71.1111
Q6P8X1	Sorting nexin-6 OS=Mus musculus GN=Snx6 PE=1 SV=2	26.1845	7	0.796	1.317	12	24.6305
Q99MD9	Nuclear autoantigenic sperm protein OS=Mus musculus GN=Nasp PE=1 SV=2	61.7723	11	0.962	0.932	21	15.7827
Q9CQQ7	ATP synthase F(0) complex subunit B1, mitochondrial OS=Mus musculus GN=Atp5f1 PE=1 SV=1	61.642	9	1.015	1.007	22	28.125
P17710	Hexokinase-1 OS=Mus musculus GN=Hk1 PE=1 SV=3	61.5025	12	1.013	1.071	21	17.4538
Q9QZQ8	Core histone macro-H2A.1 OS=Mus musculus GN=H2afy PE=1 SV=3	61.3939	10	1.068	1.054	21	36.828
P45952	Medium-chain specific acyl-CoA dehydrogenase, mitochondrial OS=Mus musculus GN=Acadm PE=1 SV=1	45.6786	9	1.023	1.315	15	25.1781
P52293	Importin subunit alpha-1 OS=Mus musculus GN=Kpna2 PE=1 SV=2	60.9738	8	0.933	1.003	17	21.9282
Q9ESX5	H/ACA ribonucleoprotein complex subunit 4 OS=Mus musculus GN=Dkc1 PE=1 SV=4	60.8257	12	0.916	1.146	19	24.7544
Q9CW03	Structural maintenance of chromosomes protein 3 OS=Mus musculus GN=Smc3 PE=1 SV=2	60.5322	19	1.099	1.001	24	21.0353
Q9ERF3	WD repeat-containing protein 61 OS=Mus musculus GN=Wdr61 PE=1 SV=1	60.3351	8	0.958	1.124	14	40.9836
P31786	Acyl-CoA-binding protein OS=Mus musculus GN=Dbi PE=1 SV=2	60.1198	3	0.927	1.115	16	41.3793
Q8BMJ3	Eukaryotic translation initiation factor 1A, X-chromosomal OS=Mus musculus GN=Eif1ax PE=2 SV=3	60.0292	2	0.897	1.092	19	29.8611
Q8BP47	Asparagine--tRNA ligase, cytoplasmic OS=Mus musculus GN=Nars PE=1 SV=2	59.9298	9	1.216	0.91	17	22.898
Q3TW96	UDP-N-acetylhexosamine pyrophosphorylase-like protein 1 OS=Mus musculus GN=Uap1l1 PE=1 SV=1	59.5501	13	1.087	1.078	19	40.8284
Q9Z130	Heterogeneous nuclear ribonucleoprotein D-like OS=Mus musculus GN=Hnrnpdl PE=1 SV=1	59.5132	7	0.877	1.12	22	29.5681
Q91YT0	NADH dehydrogenase [ubiquinone] flavoprotein 1, mitochondrial OS=Mus musculus GN=Ndufv1 PE=1 SV=1	59.4506	13	0.992	1.009	19	42.4569
Q06185	ATP synthase subunit e, mitochondrial OS=Mus musculus GN=Atp5i PE=1 SV=2	59.3034	5	1.042	0.872	17	57.7465
O35887	Calumenin OS=Mus musculus GN=Calu PE=1 SV=1	59.2453	7	1.109	0.942	16	36.5079
P97371	Proteasome activator complex subunit 1 OS=Mus musculus GN=Psme1 PE=1 SV=2	59.0629	8	0.953	1.02	20	37.3494
P10404	MLV-related proviral Env polyprotein OS=Mus musculus PE=1 SV=3	59.0318	7	0.909	1.002	17	18.5647
P63280	SUMO-conjugating enzyme UBC9 OS=Mus musculus GN=Ube2i PE=1 SV=1	58.9833	7	0.912	0.89	18	34.1772
P24668	Cation-dependent mannose-6-phosphate receptor OS=Mus musculus GN=M6pr PE=1 SV=1	58.7735	5	1.093	0.921	18	24.4604
P57784	U2 small nuclear ribonucleoprotein A' OS=Mus musculus GN=Snrpa1 PE=1 SV=2	58.7685	10	0.888	1.179	17	50.5882
Q8BX70	Vacuolar protein sorting-associated protein 13C OS=Mus musculus GN=Vps13c PE=1 SV=2	58.684	19	1.042	1.089	22	7.57737
Q80XU3	Nuclear ubiquitous casein and cyclin-dependent kinase substrate 1 OS=Mus musculus GN=Nucks1 PE=1 SV=1	58.6522	3	0.776	0.989	14	15.812
Q3UBG2	PTB-containing, cubilin and LRP1-interacting protein OS=Mus musculus GN=Pid1 PE=1 SV=2	13.4059	3	0.911	1.314	4	24.8848
P62880	Guanine nucleotide-binding protein G(I)/G(S)/G(T) subunit beta-2 OS=Mus musculus GN=Gnb2 PE=1 SV=3	58.4115	5	1.009	1.033	17	37.3529
Q60710	Deoxynucleoside triphosphate triphosphohydrolase SAMHD1 OS=Mus musculus GN=Samhd1 PE=1 SV=2	58.2615	15	1.044	1.041	24	29.3461
Q9QZD9	Eukaryotic translation initiation factor 3 subunit I OS=Mus musculus GN=Eif3i PE=1 SV=1	58.2551	9	0.839	1.124	20	29.5385
Q07813	Apoptosis regulator BAX OS=Mus musculus GN=Bax PE=1 SV=1	58.2119	5	0.997	0.931	16	25
P63005	Platelet-activating factor acetylhydrolase IB subunit alpha OS=Mus musculus GN=Pafah1b1 PE=1 SV=2	58.1576	16	0.999	1.053	25	35.122
Q9ER72	Cysteine--tRNA ligase, cytoplasmic OS=Mus musculus GN=Cars PE=1 SV=2	58.0604	14	1.077	1.034	22	16.7268
P12382	ATP-dependent 6-phosphofructokinase, liver type OS=Mus musculus GN=Pfkl PE=1 SV=4	41.4005	7	1.141	1.312	10	18.3333
Q9JIG7	Coiled-coil domain-containing protein 22 OS=Mus musculus GN=Ccdc22 PE=1 SV=1	15.6071	3	0.884	1.311	4	8.29346
O08529	Calpain-2 catalytic subunit OS=Mus musculus GN=Capn2 PE=1 SV=4	58.0073	10	1.1	1.026	17	20.4286
Q9Z2I8	Succinate--CoA ligase [GDP-forming] subunit beta, mitochondrial OS=Mus musculus GN=Suclg2 PE=1 SV=3	57.9834	13	1.116	0.925	20	35.3349
Q8R5A3	Amyloid beta A4 precursor protein-binding family B member 1-interacting protein OS=Mus musculus GN=Apbb1ip PE=1 SV=2	57.9806	11	0.92	1.158	19	20.7463
Q9WUK2	Eukaryotic translation initiation factor 4H OS=Mus musculus GN=Eif4h PE=1 SV=3	57.9464	8	0.958	0.929	19	45.1613
P14069	Protein S100-A6 OS=Mus musculus GN=S100a6 PE=1 SV=3	57.7489	7	1.005	1.035	27	37.0787
Q9CXW2	28S ribosomal protein S22, mitochondrial OS=Mus musculus GN=Mrps22 PE=1 SV=1	13.9787	4	0.767	1.311	5	13.649
Q9D8U8	Sorting nexin-5 OS=Mus musculus GN=Snx5 PE=1 SV=1	57.4609	13	1.021	0.952	19	39.604
P35278	Ras-related protein Rab-5C OS=Mus musculus GN=Rab5c PE=1 SV=2	57.3717	5	1.022	1.056	15	43.9815
P70698	CTP synthase 1 OS=Mus musculus GN=Ctps1 PE=1 SV=2	57.3675	11	1.002	0.982	18	26.0575
Q8K019	Bcl-2-associated transcription factor 1 OS=Mus musculus GN=Bclaf1 PE=1 SV=2	57.3367	9	1.012	0.981	24	14.1458
Q9JHU9	Inositol-3-phosphate synthase 1 OS=Mus musculus GN=Isyna1 PE=1 SV=1	57.2745	8	0.877	0.982	22	20.6463
Q9R190	Metastasis-associated protein MTA2 OS=Mus musculus GN=Mta2 PE=1 SV=1	40.3447	10	0.842	1.31	21	27.0958
Q8BJY1	26S proteasome non-ATPase regulatory subunit 5 OS=Mus musculus GN=Psmd5 PE=1 SV=4	56.928	11	1.078	0.943	19	27.7778
P32921	Tryptophan--tRNA ligase, cytoplasmic OS=Mus musculus GN=Wars PE=1 SV=2	56.926	11	1.028	1.139	19	31.8087
Q9EPL8	Importin-7 OS=Mus musculus GN=Ipo7 PE=1 SV=2	56.5697	13	0.973	0.973	19	16.8593
Q7TQH0	Ataxin-2-like protein OS=Mus musculus GN=Atxn2l PE=1 SV=1	56.5603	12	0.944	1.126	19	12.4881
Q9Z2I9	Succinate--CoA ligase [ADP-forming] subunit beta, mitochondrial OS=Mus musculus GN=Sucla2 PE=1 SV=2	56.4327	12	1.117	0.989	18	30.8855
Q9JIX8	Apoptotic chromatin condensation inducer in the nucleus OS=Mus musculus GN=Acin1 PE=1 SV=3	56.3668	10	1.009	0.967	16	11.0613
Q9QYJ0	DnaJ homolog subfamily A member 2 OS=Mus musculus GN=Dnaja2 PE=1 SV=1	56.3054	8	0.992	0.872	19	21.6019
Q62426	Cystatin-B OS=Mus musculus GN=Cstb PE=1 SV=1	56.1096	5	0.88	0.959	17	55.102
P18155	Bifunctional methylenetetrahydrofolate dehydrogenase/cyclohydrolase, mitochondrial OS=Mus musculus GN=Mthfd2 PE=1 SV=1	56.0305	10	0.861	1.059	16	33.4286
Q9CZD3	Glycine--tRNA ligase OS=Mus musculus GN=Gars PE=1 SV=1	55.9663	16	1.003	1.13	22	21.6735
Q9D1Q6	Endoplasmic reticulum resident protein 44 OS=Mus musculus GN=Erp44 PE=1 SV=1	55.9082	10	1.089	1.049	17	28.5714
P08207	Protein S100-A10 OS=Mus musculus GN=S100a10 PE=1 SV=2	55.7185	7	1.225	1.063	19	49.4845
Q8K224	RNA cytidine acetyltransferase OS=Mus musculus GN=Nat10 PE=1 SV=1	55.4813	14	1.082	1.016	17	20.9961
Q3TKT4	Transcription activator BRG1 OS=Mus musculus GN=Smarca4 PE=1 SV=1	55.357	12	1.001	1.111	21	10.6634
P24288	Branched-chain-amino-acid aminotransferase, cytosolic OS=Mus musculus GN=Bcat1 PE=1 SV=2	16.0718	6	0.749	1.308	7	20.9845
Q3TWW8	Serine/arginine-rich splicing factor 6 OS=Mus musculus GN=Srsf6 PE=1 SV=1	55.2364	6	1.067	0.906	20	20.059
Q61024	Asparagine synthetase [glutamine-hydrolyzing] OS=Mus musculus GN=Asns PE=1 SV=3	55.134	10	1.002	1.076	21	23.1729
P37913	DNA ligase 1 OS=Mus musculus GN=Lig1 PE=1 SV=2	55.1037	13	1.035	0.976	18	20.3057
Q3THK7	GMP synthase [glutamine-hydrolyzing] OS=Mus musculus GN=Gmps PE=1 SV=2	54.9934	17	1.25	0.969	20	28.7157
P10711	Transcription elongation factor A protein 1 OS=Mus musculus GN=Tcea1 PE=1 SV=2	54.9253	12	0.878	1.148	19	47.8405
Q9D0M3	Cytochrome c1, heme protein, mitochondrial OS=Mus musculus GN=Cyc1 PE=1 SV=1	54.8878	6	0.999	0.917	21	25.5385
Q9WV80	Sorting nexin-1 OS=Mus musculus GN=Snx1 PE=1 SV=1	54.8817	11	0.981	1.013	19	24.7126
P19536	Cytochrome c oxidase subunit 5B, mitochondrial OS=Mus musculus GN=Cox5b PE=1 SV=1	54.7189	6	0.914	1.057	19	35.9375
P59999	Actin-related protein 2/3 complex subunit 4 OS=Mus musculus GN=Arpc4 PE=1 SV=3	54.5654	10	1.048	1.025	20	57.1429
Q07417	Short-chain specific acyl-CoA dehydrogenase, mitochondrial OS=Mus musculus GN=Acads PE=1 SV=2	54.5218	11	0.922	1.132	17	36.8932
P39749	Flap endonuclease 1 OS=Mus musculus GN=Fen1 PE=1 SV=1	54.4184	10	1.013	1.015	16	36.7725
A2APB8	Targeting protein for Xklp2 OS=Mus musculus GN=Tpx2 PE=1 SV=1	21.612	8	0.79	1.304	14	15.4362
Q9WVJ2	26S proteasome non-ATPase regulatory subunit 13 OS=Mus musculus GN=Psmd13 PE=1 SV=1	54.2056	13	1.195	0.972	20	32.9787
O08795	Glucosidase 2 subunit beta OS=Mus musculus GN=Prkcsh PE=1 SV=1	54.0612	10	0.949	0.978	18	15.1631
P15379	CD44 antigen OS=Mus musculus GN=Cd44 PE=1 SV=3	54.0515	6	1.052	0.963	15	11.054
Q62376	U1 small nuclear ribonucleoprotein 70 kDa OS=Mus musculus GN=Snrnp70 PE=1 SV=2	53.9751	11	1.107	0.926	19	18.75
D3YXK2	Scaffold attachment factor B1 OS=Mus musculus GN=Safb PE=1 SV=2	53.9252	6	1.029	1.01	15	17.3959
Q9DBZ5	Eukaryotic translation initiation factor 3 subunit K OS=Mus musculus GN=Eif3k PE=1 SV=1	53.8047	6	1.021	1.098	18	39.9083
Q9WTX5	S-phase kinase-associated protein 1 OS=Mus musculus GN=Skp1 PE=1 SV=3	53.4855	6	1.102	0.945	14	58.2822
O09172	Glutamate--cysteine ligase regulatory subunit OS=Mus musculus GN=Gclm PE=1 SV=1	53.4637	9	0.964	1.001	17	36.1314
O08528	Hexokinase-2 OS=Mus musculus GN=Hk2 PE=1 SV=1	53.4136	10	1.146	0.909	18	16.7939
P10852	4F2 cell-surface antigen heavy chain OS=Mus musculus GN=Slc3a2 PE=1 SV=1	53.2711	9	1.106	0.928	18	23.1939
O08997	Copper transport protein ATOX1 OS=Mus musculus GN=Atox1 PE=1 SV=1	53.192	5	0.882	1.052	17	85.2941
Q9CX34	Protein SGT1 homolog OS=Mus musculus GN=Sugt1 PE=1 SV=3	52.9856	12	1.035	1.092	19	41.6667
Q62093	Serine/arginine-rich splicing factor 2 OS=Mus musculus GN=Srsf2 PE=1 SV=4	52.8623	6	1.083	0.851	13	21.7195
O55029	Coatomer subunit beta' OS=Mus musculus GN=Copb2 PE=1 SV=2	52.8241	13	1.058	1.048	18	18.7845
Q9CU62	Structural maintenance of chromosomes protein 1A OS=Mus musculus GN=Smc1a PE=1 SV=4	52.8172	17	1.089	0.99	18	19.3025
P70195	Proteasome subunit beta type-7 OS=Mus musculus GN=Psmb7 PE=1 SV=1	52.6628	6	0.975	0.875	19	23.4657
P20060	Beta-hexosaminidase subunit beta OS=Mus musculus GN=Hexb PE=1 SV=2	52.5543	13	0.955	1.065	18	24.6269
Q6ZWU9	40S ribosomal protein S27 OS=Mus musculus GN=Rps27 PE=1 SV=3	52.4958	2	1.109	0.876	16	44.0476
Q64213	Splicing factor 1 OS=Mus musculus GN=Sf1 PE=1 SV=6	52.3821	13	1.043	1.041	22	30.1685
Q6NS46	Protein RRP5 homolog OS=Mus musculus GN=Pdcd11 PE=1 SV=2	52.2869	19	0.921	1.069	21	14.3931
P99026	Proteasome subunit beta type-4 OS=Mus musculus GN=Psmb4 PE=1 SV=1	52.221	9	1.033	1.024	16	46.5909
P00405	Cytochrome c oxidase subunit 2 OS=Mus musculus GN=Mtco2 PE=1 SV=1	52.1658	4	0.891	1.143	14	23.7885
Q80SY3	V-type proton ATPase subunit d 2 OS=Mus musculus GN=Atp6v0d2 PE=2 SV=2	51.9501	9	0.952	1.122	14	46
Q60854	Serpin B6 OS=Mus musculus GN=Serpinb6 PE=1 SV=1	51.9045	13	1.068	1.071	24	34.127
O54984	ATPase Asna1 OS=Mus musculus GN=Asna1 PE=1 SV=2	51.6547	7	0.961	1.093	17	31.3218
P00493	Hypoxanthine-guanine phosphoribosyltransferase OS=Mus musculus GN=Hprt1 PE=1 SV=3	51.6291	9	1.006	0.883	16	47.2477
P32233	Developmentally-regulated GTP-binding protein 1 OS=Mus musculus GN=Drg1 PE=1 SV=1	51.6236	9	1.033	0.949	14	27.7929
O08547	Vesicle-trafficking protein SEC22b OS=Mus musculus GN=Sec22b PE=1 SV=3	51.4973	5	0.957	1.138	13	39.5349
Q9WTP6	Adenylate kinase 2, mitochondrial OS=Mus musculus GN=Ak2 PE=1 SV=5	51.4771	8	0.797	1.089	14	37.6569
P61759	Prefoldin subunit 3 OS=Mus musculus GN=Vbp1 PE=1 SV=2	18.2695	5	0.782	1.303	7	34.1837
Q6PDI5	Proteasome-associated protein ECM29 homolog OS=Mus musculus GN=Ecm29 PE=1 SV=3	51.3393	13	1.019	0.993	15	11.4674
Q99LI7	Cleavage stimulation factor subunit 3 OS=Mus musculus GN=Cstf3 PE=1 SV=1	12.378	4	1.017	1.303	5	8.22873
Q99KJ8	Dynactin subunit 2 OS=Mus musculus GN=Dctn2 PE=1 SV=3	51.0766	10	0.966	1.179	17	35.5721
Q9DBC7	cAMP-dependent protein kinase type I-alpha regulatory subunit OS=Mus musculus GN=Prkar1a PE=1 SV=3	51.0574	12	1.064	1.096	16	30.4462
Q60631	Growth factor receptor-bound protein 2 OS=Mus musculus GN=Grb2 PE=1 SV=1	50.8634	8	1.07	1.034	19	38.7097
Q9QUJ7	Long-chain-fatty-acid--CoA ligase 4 OS=Mus musculus GN=Acsl4 PE=1 SV=2	50.7915	15	0.987	1.016	19	26.301
Q5SSZ5	Tensin-3 OS=Mus musculus GN=Tns3 PE=1 SV=1	50.6677	10	1.007	1.14	15	10.9722
Q9WUU7	Cathepsin Z OS=Mus musculus GN=Ctsz PE=1 SV=1	50.576	8	1.006	0.978	18	26.4706
Q7TNV0	Protein DEK OS=Mus musculus GN=Dek PE=1 SV=1	50.421	8	0.898	1.096	16	26.8421
B2RY56	RNA-binding protein 25 OS=Mus musculus GN=Rbm25 PE=1 SV=2	50.4084	11	1.152	0.985	18	14.3198
Q5SUF2	Luc7-like protein 3 OS=Mus musculus GN=Luc7l3 PE=1 SV=1	50.3285	9	1.088	0.962	14	22.6852
Q9WVA3	Mitotic checkpoint protein BUB3 OS=Mus musculus GN=Bub3 PE=1 SV=2	50.3214	7	0.974	1.018	15	36.1963
P13439	Uridine 5'-monophosphate synthase OS=Mus musculus GN=Umps PE=1 SV=3	50.2839	10	0.922	1.034	15	28.4823
P47964	60S ribosomal protein L36 OS=Mus musculus GN=Rpl36 PE=3 SV=2	50.2145	7	1.122	0.946	15	31.4286
P39054	Dynamin-2 OS=Mus musculus GN=Dnm2 PE=1 SV=2	49.8592	14	0.954	1.133	17	22.7586
Q80U93	Nuclear pore complex protein Nup214 OS=Mus musculus GN=Nup214 PE=1 SV=2	49.8373	15	0.936	1.11	20	9.30456
Q8K0D5	Elongation factor G, mitochondrial OS=Mus musculus GN=Gfm1 PE=1 SV=1	49.8009	12	0.974	1.039	17	19.5739
Q9CQ65	S-methyl-5'-thioadenosine phosphorylase OS=Mus musculus GN=Mtap PE=1 SV=1	49.6829	10	1.001	0.983	17	38.8693
P53994	Ras-related protein Rab-2A OS=Mus musculus GN=Rab2a PE=1 SV=1	49.6132	9	1.001	1.114	16	46.2264
P97372	Proteasome activator complex subunit 2 OS=Mus musculus GN=Psme2 PE=1 SV=4	49.3692	5	1.058	1.05	17	29.7071
Q07113	Cation-independent mannose-6-phosphate receptor OS=Mus musculus GN=Igf2r PE=1 SV=1	49.367	17	1.169	1.038	20	8.9408
Q9WV55	Vesicle-associated membrane protein-associated protein A OS=Mus musculus GN=Vapa PE=1 SV=2	49.3258	9	1.097	0.919	23	37.751
O08663	Methionine aminopeptidase 2 OS=Mus musculus GN=Metap2 PE=1 SV=1	49.2845	11	0.973	1.082	18	35.9833
Q7M6Y3	Phosphatidylinositol-binding clathrin assembly protein OS=Mus musculus GN=Picalm PE=1 SV=1	49.2709	8	0.93	1.195	13	23.4848
Q9WVE8	Protein kinase C and casein kinase substrate in neurons protein 2 OS=Mus musculus GN=Pacsin2 PE=1 SV=1	49.1226	13	1.292	0.891	18	27.7778
Q8VH51	RNA-binding protein 39 OS=Mus musculus GN=Rbm39 PE=1 SV=2	49.1141	12	0.983	0.859	17	21.5094
P56399	Ubiquitin carboxyl-terminal hydrolase 5 OS=Mus musculus GN=Usp5 PE=1 SV=1	49.027	10	1.03	1.077	16	19.4639
P11440	Cyclin-dependent kinase 1 OS=Mus musculus GN=Cdk1 PE=1 SV=3	49.021	9	1.055	0.929	22	40.0673
P97496	SWI/SNF complex subunit SMARCC1 OS=Mus musculus GN=Smarcc1 PE=1 SV=2	48.9049	9	0.95	1.077	15	13.587
O35593	26S proteasome non-ATPase regulatory subunit 14 OS=Mus musculus GN=Psmd14 PE=1 SV=2	48.8433	7	1.066	0.982	15	35.8065
P61924	Coatomer subunit zeta-1 OS=Mus musculus GN=Copz1 PE=1 SV=1	48.7903	4	0.956	1.013	13	31.0734
P97825	Hematological and neurological expressed 1 protein OS=Mus musculus GN=Hn1 PE=1 SV=3	48.7504	2	0.877	1.187	14	27.9221
Q9R0P4	Small acidic protein OS=Mus musculus GN=Smap PE=1 SV=1	48.7416	7	1.038	0.883	13	31.4917
Q07076	Annexin A7 OS=Mus musculus GN=Anxa7 PE=1 SV=2	48.6368	9	1.142	0.928	15	22.8942
Q9D554	Splicing factor 3A subunit 3 OS=Mus musculus GN=Sf3a3 PE=1 SV=2	48.6128	9	1.149	0.909	16	18.5629
Q9CPU0	Lactoylglutathione lyase OS=Mus musculus GN=Glo1 PE=1 SV=3	48.5733	10	0.927	1.034	16	52.1739
Q8CGK3	Lon protease homolog, mitochondrial OS=Mus musculus GN=Lonp1 PE=1 SV=2	48.5685	11	1.033	1.048	14	17.176
Q9Z1D1	Eukaryotic translation initiation factor 3 subunit G OS=Mus musculus GN=Eif3g PE=1 SV=2	48.3751	6	0.945	1.073	20	37.8125
Q6ZQ58	La-related protein 1 OS=Mus musculus GN=Larp1 PE=1 SV=3	48.3584	12	1.045	1.043	18	16.4179
Q8CI11	Guanine nucleotide-binding protein-like 3 OS=Mus musculus GN=Gnl3 PE=1 SV=2	48.3474	11	0.978	1.009	21	25.0929
Q61335	B-cell receptor-associated protein 31 OS=Mus musculus GN=Bcap31 PE=1 SV=4	48.2919	9	1.028	1.042	21	30.2041
Q6A068	Cell division cycle 5-like protein OS=Mus musculus GN=Cdc5l PE=1 SV=2	48.1869	9	0.865	1.112	15	15.8354
P99028	Cytochrome b-c1 complex subunit 6, mitochondrial OS=Mus musculus GN=Uqcrh PE=1 SV=2	48.033	7	1.145	0.855	14	51.6854
P47713	Cytosolic phospholipase A2 OS=Mus musculus GN=Pla2g4a PE=1 SV=1	47.8361	13	1.009	0.93	17	23.5294
P63001	Ras-related C3 botulinum toxin substrate 1 OS=Mus musculus GN=Rac1 PE=1 SV=1	47.8348	4	0.942	1.067	15	32.2917
Q8BP67	60S ribosomal protein L24 OS=Mus musculus GN=Rpl24 PE=1 SV=2	89.0898	7	0.736	1.302	27	41.4013
Q7TT37	Elongator complex protein 1 OS=Mus musculus GN=Ikbkap PE=1 SV=2	11.9898	5	0.913	1.3	6	4.57614
Q99KE1	NAD-dependent malic enzyme, mitochondrial OS=Mus musculus GN=Me2 PE=1 SV=1	30.1811	9	0.819	1.296	11	22.4109
Q61035	Histidine--tRNA ligase, cytoplasmic OS=Mus musculus GN=Hars PE=1 SV=2	47.5107	11	0.917	1.096	15	26.3261
O70591	Prefoldin subunit 2 OS=Mus musculus GN=Pfdn2 PE=1 SV=2	47.3496	7	0.86	0.99	15	48.0519
Q8CG47	Structural maintenance of chromosomes protein 4 OS=Mus musculus GN=Smc4 PE=1 SV=1	47.3261	18	0.967	1.085	21	17.2628
P31938	Dual specificity mitogen-activated protein kinase kinase 1 OS=Mus musculus GN=Map2k1 PE=1 SV=2	47.0912	8	0.964	1.033	15	36.1323
P97369	Neutrophil cytosol factor 4 OS=Mus musculus GN=Ncf4 PE=1 SV=2	47.0846	11	1.112	1.105	16	42.7729
P03930	ATP synthase protein 8 OS=Mus musculus GN=Mtatp8 PE=1 SV=1	46.9718	4	0.924	1.18	19	40.2985
O54988	STE20-like serine/threonine-protein kinase OS=Mus musculus GN=Slk PE=1 SV=2	46.9668	13	1.102	1.01	17	14.6796
Q7TMB8	Cytoplasmic FMR1-interacting protein 1 OS=Mus musculus GN=Cyfip1 PE=1 SV=1	46.9005	11	0.984	1.108	18	11.0136
Q91VK1	Basic leucine zipper and W2 domain-containing protein 2 OS=Mus musculus GN=Bzw2 PE=1 SV=1	46.6303	8	1.069	1.09	14	26.4916
P63168	Dynein light chain 1, cytoplasmic OS=Mus musculus GN=Dynll1 PE=1 SV=1	46.545	3	1.181	0.885	13	64.0449
Q6NZB0	DnaJ homolog subfamily C member 8 OS=Mus musculus GN=Dnajc8 PE=1 SV=2	46.4542	8	1.096	0.91	17	36.7589
Q8R4R6	Nucleoporin NUP53 OS=Mus musculus GN=Nup35 PE=1 SV=2	19.8067	4	1.011	1.295	6	20
O35326	Serine/arginine-rich splicing factor 5 OS=Mus musculus GN=Srsf5 PE=1 SV=2	46.2789	5	0.83	1.176	15	20.8178
Q6GSS7	Histone H2A type 2-A OS=Mus musculus GN=Hist2h2aa1 PE=1 SV=3	872.929	2	0.563	1.293	240	36.1538
P28667	MARCKS-related protein OS=Mus musculus GN=Marcksl1 PE=1 SV=2	46.1248	6	1.123	1.017	14	61.5
O09106	Histone deacetylase 1 OS=Mus musculus GN=Hdac1 PE=1 SV=1	46.0085	5	0.916	1.013	22	35.4772
Q9R1P3	Proteasome subunit beta type-2 OS=Mus musculus GN=Psmb2 PE=1 SV=1	46.0001	6	1.022	0.894	16	29.8507
P18572	Basigin OS=Mus musculus GN=Bsg PE=1 SV=2	45.9841	4	1.085	0.9	12	14.1388
Q9WU28	Prefoldin subunit 5 OS=Mus musculus GN=Pfdn5 PE=1 SV=1	45.9515	4	0.949	1.033	11	32.4675
Q8BJW6	Eukaryotic translation initiation factor 2A OS=Mus musculus GN=Eif2a PE=1 SV=2	45.9022	11	0.918	0.926	17	25.4733
O08585	Clathrin light chain A OS=Mus musculus GN=Clta PE=1 SV=2	45.8687	8	0.965	0.945	19	22.1277
Q9QYI3	DnaJ homolog subfamily C member 7 OS=Mus musculus GN=Dnajc7 PE=1 SV=2	45.8617	14	0.983	1.098	19	33.1984
O54833	Casein kinase II subunit alpha' OS=Mus musculus GN=Csnk2a2 PE=1 SV=1	26.6084	6	0.92	1.291	11	25.1429
P32020	Non-specific lipid-transfer protein OS=Mus musculus GN=Scp2 PE=1 SV=3	45.6251	12	0.96	1.086	17	18.0987
Q8BVI4	Dihydropteridine reductase OS=Mus musculus GN=Qdpr PE=1 SV=2	45.6037	5	0.917	1.119	11	36.9295
Q9R1T2	SUMO-activating enzyme subunit 1 OS=Mus musculus GN=Sae1 PE=1 SV=1	45.5514	9	1.045	0.92	15	36.5714
Q8BMA6	Signal recognition particle subunit SRP68 OS=Mus musculus GN=Srp68 PE=1 SV=2	45.5159	11	1.046	1.057	17	25.92
Q02819	Nucleobindin-1 OS=Mus musculus GN=Nucb1 PE=1 SV=2	45.5079	10	1.069	0.923	16	34.6405
B9EJ86	Oxysterol-binding protein-related protein 8 OS=Mus musculus GN=Osbpl8 PE=1 SV=1	12.1562	4	1.084	1.291	7	6.4117
Q9JHJ0	Tropomodulin-3 OS=Mus musculus GN=Tmod3 PE=1 SV=1	45.1008	9	1.023	1.064	14	30.1136
Q8BG81	Polymerase delta-interacting protein 3 OS=Mus musculus GN=Poldip3 PE=1 SV=1	44.8735	10	0.869	1.165	14	35
Q9CR68	Cytochrome b-c1 complex subunit Rieske, mitochondrial OS=Mus musculus GN=Uqcrfs1 PE=1 SV=1	44.7895	6	0.98	0.875	14	35.4015
O54734	Dolichyl-diphosphooligosaccharide--protein glycosyltransferase 48 kDa subunit OS=Mus musculus GN=Ddost PE=1 SV=2	44.566	10	1.038	0.917	15	22.2222
P70248	Unconventional myosin-If OS=Mus musculus GN=Myo1f PE=1 SV=1	44.5615	4			17	11.01
O88842	FYVE, RhoGEF and PH domain-containing protein 3 OS=Mus musculus GN=Fgd3 PE=1 SV=1	11.7709	4	0.831	1.288	5	9.14052
Q09014	Neutrophil cytosol factor 1 OS=Mus musculus GN=Ncf1 PE=1 SV=3	44.4064	9	1.082	1.08	15	33.5897
Q9DAR7	m7GpppX diphosphatase OS=Mus musculus GN=Dcps PE=1 SV=1	44.3794	9	1.142	0.917	14	40.5325
P62849	40S ribosomal protein S24 OS=Mus musculus GN=Rps24 PE=1 SV=1	64.8492	5	0.833	1.287	18	34.5865
Q5SSI6	U3 small nucleolar RNA-associated protein 18 homolog OS=Mus musculus GN=Utp18 PE=1 SV=1	44.2429	6	1.035	0.991	12	18.4783
P54923	[Protein ADP-ribosylarginine] hydrolase OS=Mus musculus GN=Adprh PE=1 SV=1	16.645	3	0.858	1.283	5	13.2597
Q5SXY1	Cytospin-B OS=Mus musculus GN=Specc1 PE=1 SV=2	44.1626	12	1.015	1.088	20	16.5886
P55264	Adenosine kinase OS=Mus musculus GN=Adk PE=1 SV=2	44.0684	5	1.276	1.033	12	20.2216
Q9D0T1	NHP2-like protein 1 OS=Mus musculus GN=Snu13 PE=1 SV=4	44.0309	6	0.906	1.117	13	45.3125
Q91VE6	MKI67 FHA domain-interacting nucleolar phosphoprotein OS=Mus musculus GN=Nifk PE=1 SV=1	43.7592	8	0.984	1.114	16	35.0158
Q8CGF7	Transcription elongation regulator 1 OS=Mus musculus GN=Tcerg1 PE=1 SV=2	43.6002	13	0.986	1.029	18	13.3636
Q9WUP7	Ubiquitin carboxyl-terminal hydrolase isozyme L5 OS=Mus musculus GN=Uchl5 PE=1 SV=2	43.5691	7	1.003	1.08	13	36.7781
Q9CY64	Biliverdin reductase A OS=Mus musculus GN=Blvra PE=1 SV=1	43.3576	8	1.081	1.078	14	36.6102
Q5FWK3	Rho GTPase-activating protein 1 OS=Mus musculus GN=Arhgap1 PE=1 SV=1	43.3214	10	1.141	1.075	17	28.246
Q9Z110	Delta-1-pyrroline-5-carboxylate synthase OS=Mus musculus GN=Aldh18a1 PE=1 SV=2	43.2982	12	0.89	1.184	14	20.2516
P56812	Programmed cell death protein 5 OS=Mus musculus GN=Pdcd5 PE=1 SV=3	43.2901	6	0.951	1.083	16	46.0317
P47226	Testin OS=Mus musculus GN=Tes PE=1 SV=1	43.2364	7	0.88	1.188	13	27.4232
Q7TNP2	Serine/threonine-protein phosphatase 2A 65 kDa regulatory subunit A beta isoform OS=Mus musculus GN=Ppp2r1b PE=1 SV=2	43.0017	2	0.786	1.103	12	17.8037
P70288	Histone deacetylase 2 OS=Mus musculus GN=Hdac2 PE=1 SV=1	42.9467	4	0.995	1.038	21	25
P70460	Vasodilator-stimulated phosphoprotein OS=Mus musculus GN=Vasp PE=1 SV=4	42.9306	9	1.006	0.893	16	27.4667
Q6PAM1	Alpha-taxilin OS=Mus musculus GN=Txlna PE=1 SV=1	42.8625	11	0.871	1.025	13	22.9242
Q8C1A5	Thimet oligopeptidase OS=Mus musculus GN=Thop1 PE=1 SV=1	42.8297	13	1.081	1.083	16	20.6696
Q9CXK8	60S ribosome subunit biogenesis protein NIP7 homolog OS=Mus musculus GN=Nip7 PE=1 SV=1	42.7907	7	1.12	0.978	14	51.6667
Q6PFD9	Nuclear pore complex protein Nup98-Nup96 OS=Mus musculus GN=Nup98 PE=1 SV=2	42.7783	14	1.082	1.086	17	9.80176
G5E829	Plasma membrane calcium-transporting ATPase 1 OS=Mus musculus GN=Atp2b1 PE=1 SV=1	42.7229	12	1.11	1.09	17	13.9344
P62869	Transcription elongation factor B polypeptide 2 OS=Mus musculus GN=Tceb2 PE=1 SV=1	42.6926	8	1.013	0.967	17	90.678
Q8R010	Aminoacyl tRNA synthase complex-interacting multifunctional protein 2 OS=Mus musculus GN=Aimp2 PE=1 SV=2	42.5549	7	0.949	1.056	16	37.1875
Q8VCT3	Aminopeptidase B OS=Mus musculus GN=Rnpep PE=1 SV=2	42.546	10	1.26	0.886	12	18.9231
P01942	Hemoglobin subunit alpha OS=Mus musculus GN=Hba PE=1 SV=2	42.4919	3	2.083	0.857	16	16.9014
Q8BL66	Early endosome antigen 1 OS=Mus musculus GN=Eea1 PE=1 SV=2	42.346	13	1.007	1.045	15	11.9064
P61202	COP9 signalosome complex subunit 2 OS=Mus musculus GN=Cops2 PE=1 SV=1	42.2334	10	0.99	1.157	19	32.0542
P26516	26S proteasome non-ATPase regulatory subunit 7 OS=Mus musculus GN=Psmd7 PE=1 SV=2	42.1008	6	1.088	0.953	15	17.757
P48722	Heat shock 70 kDa protein 4L OS=Mus musculus GN=Hspa4l PE=1 SV=2	42.0601	3	1.051	1.054	13	7.39857
P17427	AP-2 complex subunit alpha-2 OS=Mus musculus GN=Ap2a2 PE=1 SV=2	42.052	6	1.028	1.115	14	12.8998
P50543	Protein S100-A11 OS=Mus musculus GN=S100a11 PE=1 SV=1	41.9279	3	1.011	1.035	15	37.7551
Q8BPU7	Engulfment and cell motility protein 1 OS=Mus musculus GN=Elmo1 PE=1 SV=2	41.9116	9	1.018	1.076	16	16.9188
P55302	Alpha-2-macroglobulin receptor-associated protein OS=Mus musculus GN=Lrpap1 PE=1 SV=1	41.5236	11	1.001	1.048	16	35.2778
Q8BKX1	Brain-specific angiogenesis inhibitor 1-associated protein 2 OS=Mus musculus GN=Baiap2 PE=1 SV=2	13.7522	4	0.837	1.282	6	11.4019
Q9CPQ8	ATP synthase subunit g, mitochondrial OS=Mus musculus GN=Atp5l PE=1 SV=1	41.4798	4	1.191	0.953	11	47.5728
Q8CDN6	Thioredoxin-like protein 1 OS=Mus musculus GN=Txnl1 PE=1 SV=3	41.4287	8	1.074	1.059	13	31.4879
O88958	Glucosamine-6-phosphate isomerase 1 OS=Mus musculus GN=Gnpda1 PE=1 SV=3	22.6307	5	1.066	1.281	7	24.9135
P29416	Beta-hexosaminidase subunit alpha OS=Mus musculus GN=Hexa PE=1 SV=2	19.0419	5	0.783	1.281	6	11.553
Q9CQA3	Succinate dehydrogenase [ubiquinone] iron-sulfur subunit, mitochondrial OS=Mus musculus GN=Sdhb PE=1 SV=1	41.3181	9	1.063	0.909	16	30.4965
Q9CZY3	Ubiquitin-conjugating enzyme E2 variant 1 OS=Mus musculus GN=Ube2v1 PE=1 SV=1	41.2518	4	1.031	0.908	13	49.6599
O54962	Barrier-to-autointegration factor OS=Mus musculus GN=Banf1 PE=1 SV=1	37.189	7	0.936	1.28	14	89.8876
Q8K012	Formin-binding protein 1-like OS=Mus musculus GN=Fnbp1l PE=1 SV=2	41.2419	10	1.036	1.123	16	19.8347
P25976	Nucleolar transcription factor 1 OS=Mus musculus GN=Ubtf PE=1 SV=1	22.3627	8	1.13	1.28	10	13.4641
Q9D1E6	Tubulin-folding cofactor B OS=Mus musculus GN=Tbcb PE=1 SV=2	41.0938	9	1.072	1.045	14	35.6557
Q60737	Casein kinase II subunit alpha OS=Mus musculus GN=Csnk2a1 PE=1 SV=2	41.07	10	0.874	1.173	13	39.1304
P63073	Eukaryotic translation initiation factor 4E OS=Mus musculus GN=Eif4e PE=1 SV=1	40.9625	6	1.089	0.911	12	36.8664
P28867	Protein kinase C delta type OS=Mus musculus GN=Prkcd PE=1 SV=3	40.9105	13	1.083	1.079	16	21.2166
Q61191	Host cell factor 1 OS=Mus musculus GN=Hcfc1 PE=1 SV=2	40.7962	11	0.997	1.108	15	6.40587
P14824	Annexin A6 OS=Mus musculus GN=Anxa6 PE=1 SV=3	40.746	14	1.167	0.947	17	23.7741
Q60715	Prolyl 4-hydroxylase subunit alpha-1 OS=Mus musculus GN=P4ha1 PE=1 SV=2	40.7138	7	1.166	0.905	14	16.8539
Q9DB27	Malignant T-cell-amplified sequence 1 OS=Mus musculus GN=Mcts1 PE=1 SV=1	40.5688	5	0.933	1.053	9	46.9613
Q08857	Platelet glycoprotein 4 OS=Mus musculus GN=Cd36 PE=1 SV=2	40.5319	6	1.096	1.092	11	15.8898
P11152	Lipoprotein lipase OS=Mus musculus GN=Lpl PE=1 SV=3	20.0967	6	0.851	1.277	6	20.0422
Q9D6J6	NADH dehydrogenase [ubiquinone] flavoprotein 2, mitochondrial OS=Mus musculus GN=Ndufv2 PE=1 SV=2	40.4591	6	0.882	1.034	14	37.9032
O35344	Importin subunit alpha-4 OS=Mus musculus GN=Kpna3 PE=1 SV=1	40.421	4	0.919	0.986	12	18.2342
E9Q555	E3 ubiquitin-protein ligase RNF213 OS=Mus musculus GN=Rnf213 PE=1 SV=2	22.2228	10	0.932	1.271	13	2.36801
Q9Z0P5	Twinfilin-2 OS=Mus musculus GN=Twf2 PE=1 SV=1	40.3252	6	0.899	1.161	14	35.2436
Q9D753	Exosome complex component RRP43 OS=Mus musculus GN=Exosc8 PE=1 SV=1	13.934	5	0.75	1.268	5	23.913
Q8R2M2	Deoxynucleotidyltransferase terminal-interacting protein 2 OS=Mus musculus GN=Dnttip2 PE=1 SV=1	40.3037	11	0.985	1.043	19	23.8786
Q61210	Rho guanine nucleotide exchange factor 1 OS=Mus musculus GN=Arhgef1 PE=1 SV=2	40.3031	12	1.065	1.066	14	20.4348
P35991	Tyrosine-protein kinase BTK OS=Mus musculus GN=Btk PE=1 SV=4	40.2958	13	1.056	1.034	14	21.8513
Q3TIV5	Zinc finger CCCH domain-containing protein 15 OS=Mus musculus GN=Zc3h15 PE=1 SV=2	40.206	4	0.934	1.006	13	12.4413
Q6A0A9	Constitutive coactivator of PPAR-gamma-like protein 1 OS=Mus musculus GN=FAM120A PE=1 SV=2	40.2017	10	1.147	0.94	17	11.7806
Q8BHG1	Nardilysin OS=Mus musculus GN=Nrdc PE=1 SV=1	40.1707	6	1.21	0.975	15	8.35487
Q9JHW2	Omega-amidase NIT2 OS=Mus musculus GN=Nit2 PE=1 SV=1	40.1443	5	1.059	1.014	11	28.9855
Q9R0Q1	Synaptotagmin-like protein 4 OS=Mus musculus GN=Sytl4 PE=1 SV=1	72.5102	2	0.773	1.267	30	1.48588
O88643	Serine/threonine-protein kinase PAK 1 OS=Mus musculus GN=Pak1 PE=1 SV=1	39.8197	3	0.835	1.144	13	17.2477
Q99P72	Reticulon-4 OS=Mus musculus GN=Rtn4 PE=1 SV=2	39.8016	11	1.212	0.994	18	15.3184
P63163	Small nuclear ribonucleoprotein-associated protein N OS=Mus musculus GN=Snrpn PE=1 SV=1	39.7141	3	0.976	0.968	19	12.0833
Q810D6	Glutamate-rich WD repeat-containing protein 1 OS=Mus musculus GN=Grwd1 PE=1 SV=2	19.0713	4	1.126	1.267	6	13.4529
Q9R1C7	Pre-mRNA-processing factor 40 homolog A OS=Mus musculus GN=Prpf40a PE=1 SV=1	39.4687	12	0.855	1.19	13	13.5362
Q9D892	Inosine triphosphate pyrophosphatase OS=Mus musculus GN=Itpa PE=1 SV=2	39.4659	8	0.921	1.068	11	59.0909
Q62465	Synaptic vesicle membrane protein VAT-1 homolog OS=Mus musculus GN=Vat1 PE=1 SV=3	39.2864	6	0.967	1.095	12	19.4581
P54116	Erythrocyte band 7 integral membrane protein OS=Mus musculus GN=Stom PE=1 SV=3	39.0077	6	0.897	1.136	11	25.3521
Q9EQ32	Phosphoinositide 3-kinase adapter protein 1 OS=Mus musculus GN=Pik3ap1 PE=1 SV=1	18.1754	4	0.849	1.262	5	7.39827
O35295	Transcriptional activator protein Pur-beta OS=Mus musculus GN=Purb PE=1 SV=3	38.9529	7	0.838	1.148	16	37.3457
Q80W54	CAAX prenyl protease 1 homolog OS=Mus musculus GN=Zmpste24 PE=1 SV=2	38.9507	6	0.981	1.075	12	14.7368
Q9JL26	Formin-like protein 1 OS=Mus musculus GN=Fmnl1 PE=1 SV=1	38.8264	11	1.069	1.042	14	11.9744
P30999	Catenin delta-1 OS=Mus musculus GN=Ctnnd1 PE=1 SV=2	38.8163	15	1.122	0.978	16	18.8699
Q8BGS2	BolA-like protein 2 OS=Mus musculus GN=Bola2 PE=1 SV=1	38.8029	7	0.891	0.881	11	77.907
Q9Z277	Tyrosine-protein kinase BAZ1B OS=Mus musculus GN=Baz1b PE=1 SV=2	38.6638	12	0.912	1.167	14	8.58688
P53811	Phosphatidylinositol transfer protein beta isoform OS=Mus musculus GN=Pitpnb PE=1 SV=2	41.1235	7	0.821	1.261	14	32.4723
O70318	Band 4.1-like protein 2 OS=Mus musculus GN=Epb41l2 PE=1 SV=2	38.4374	8	1.209	1.148	13	15.3846
P06800	Receptor-type tyrosine-protein phosphatase C OS=Mus musculus GN=Ptprc PE=1 SV=3	38.4036	7	0.993	1.091	14	10.0697
Q8C3J5	Dedicator of cytokinesis protein 2 OS=Mus musculus GN=Dock2 PE=1 SV=3	38.362	10	1.082	0.986	14	5.68928
Q9CYI4	Putative RNA-binding protein Luc7-like 1 OS=Mus musculus GN=Luc7l PE=1 SV=2	38.3433	3	0.989	1.078	12	16.442
Q8R1F1	Niban-like protein 1 OS=Mus musculus GN=Fam129b PE=1 SV=2	38.3262	10	1.055	1.049	15	13.3511
Q9CXY6	Interleukin enhancer-binding factor 2 OS=Mus musculus GN=Ilf2 PE=1 SV=1	38.1362	5	1.01	0.982	10	22.8205
P46467	Vacuolar protein sorting-associated protein 4B OS=Mus musculus GN=Vps4b PE=1 SV=2	38.1176	8	0.97	1.143	11	27.027
P45878	Peptidyl-prolyl cis-trans isomerase FKBP2 OS=Mus musculus GN=Fkbp2 PE=1 SV=1	14.9684	4	0.931	1.261	9	33.5714
Q63932	Dual specificity mitogen-activated protein kinase kinase 2 OS=Mus musculus GN=Map2k2 PE=1 SV=2	38.0223	6	0.917	1.159	12	29.9252
Q6PDG5	SWI/SNF complex subunit SMARCC2 OS=Mus musculus GN=Smarcc2 PE=1 SV=2	37.9682	8	0.984	0.981	12	14.0148
Q9DBG7	Signal recognition particle receptor subunit alpha OS=Mus musculus GN=Srpra PE=1 SV=1	37.906	10	1.129	1.014	14	17.4528
Q3UM45	Protein phosphatase 1 regulatory subunit 7 OS=Mus musculus GN=Ppp1r7 PE=1 SV=2	37.825	7	0.896	1.145	11	22.7147
Q9CYH6	Ribosome biogenesis regulatory protein homolog OS=Mus musculus GN=Rrs1 PE=1 SV=1	37.8146	9	0.934	1.043	12	24.3836
Q9CXT8	Mitochondrial-processing peptidase subunit beta OS=Mus musculus GN=Pmpcb PE=1 SV=1	37.8066	8	0.982	1.048	13	30.0613
O70252	Heme oxygenase 2 OS=Mus musculus GN=Hmox2 PE=1 SV=1	37.7372	9	1.23	0.9	12	38.4127
Q9CT10	Ran-binding protein 3 OS=Mus musculus GN=Ranbp3 PE=1 SV=2	37.6542	9	1.083	0.965	11	25.0509
P61028	Ras-related protein Rab-8B OS=Mus musculus GN=Rab8b PE=1 SV=1	37.625	3	1.02	1.132	14	42.029
P17426	AP-2 complex subunit alpha-1 OS=Mus musculus GN=Ap2a1 PE=1 SV=1	37.6068	8	1.052	1.07	13	14.739
Q9DC61	Mitochondrial-processing peptidase subunit alpha OS=Mus musculus GN=Pmpca PE=1 SV=1	37.5945	8	1.101	0.949	11	20.0382
O08800	Serpin B8 OS=Mus musculus GN=Serpinb8 PE=1 SV=2	37.5002	7	1.033	0.991	12	18.984
P10922	Histone H1.0 OS=Mus musculus GN=H1f0 PE=2 SV=4	37.3573	5	1.096	1.092	11	22.1649
Q8C570	mRNA export factor OS=Mus musculus GN=Rae1 PE=1 SV=1	37.279	8	0.915	1.101	15	27.1739
Q6ZQI3	Malectin OS=Mus musculus GN=Mlec PE=1 SV=2	37.2535	8	1.043	0.916	14	37.457
P47963	60S ribosomal protein L13 OS=Mus musculus GN=Rpl13 PE=1 SV=3	239.537	20	0.786	1.26	82	59.2417
Q9D2G2	Dihydrolipoyllysine-residue succinyltransferase component of 2-oxoglutarate dehydrogenase complex, mitochondrial OS=Mus musculus GN=Dlst PE=1 SV=1	45.4518	7	0.942	1.26	13	21.8062
Q7TQI3	Ubiquitin thioesterase OTUB1 OS=Mus musculus GN=Otub1 PE=1 SV=2	37.1644	7	1.129	0.999	10	28.7823
P62996	Transformer-2 protein homolog beta OS=Mus musculus GN=Tra2b PE=1 SV=1	37.1099	6	0.986	0.98	11	23.6111
P25911	Tyrosine-protein kinase Lyn OS=Mus musculus GN=Lyn PE=1 SV=4	37.0265	6	1.029	1.134	13	17.5781
Q6PE01	U5 small nuclear ribonucleoprotein 40 kDa protein OS=Mus musculus GN=Snrnp40 PE=1 SV=1	37.0207	6	1.009	0.969	11	22.905
Q62425	Cytochrome c oxidase subunit NDUFA4 OS=Mus musculus GN=Ndufa4 PE=1 SV=2	37.0153	5	0.95	0.987	13	47.561
P40240	CD9 antigen OS=Mus musculus GN=Cd9 PE=1 SV=2	36.9329	3	1.234	1.094	11	15.4867
Q9JJA4	Ribosome biogenesis protein WDR12 OS=Mus musculus GN=Wdr12 PE=1 SV=1	36.8268	8	0.953	0.978	11	28.8416
P56873	Sjoegren syndrome/scleroderma autoantigen 1 homolog OS=Mus musculus GN=Sssca1 PE=1 SV=1	36.7115	6	0.946	1.04	10	49.7487
O70439	Syntaxin-7 OS=Mus musculus GN=Stx7 PE=1 SV=3	12.1632	3	0.879	1.26	5	11.1111
Q9QX47	Protein SON OS=Mus musculus GN=Son PE=1 SV=2	36.6675	10	0.975	1.042	14	6.83306
Q9Z0J0	Epididymal secretory protein E1 OS=Mus musculus GN=Npc2 PE=1 SV=1	81.1191	11	0.854	1.259	26	51.0067
Q8K297	Procollagen galactosyltransferase 1 OS=Mus musculus GN=Colgalt1 PE=1 SV=2	36.5573	7	0.979	1.099	11	18.1524
Q921E2	Ras-related protein Rab-31 OS=Mus musculus GN=Rab31 PE=1 SV=1	36.5301	7	1.126	1.096	11	47.9381
Q9CPT4	Myeloid-derived growth factor OS=Mus musculus GN=Mydgf PE=1 SV=1	36.4404	8	0.873	0.909	12	37.3494
Q9D662	Protein transport protein Sec23B OS=Mus musculus GN=Sec23b PE=1 SV=1	36.4231	9	0.991	1.116	12	17.0795
Q64521	Glycerol-3-phosphate dehydrogenase, mitochondrial OS=Mus musculus GN=Gpd2 PE=1 SV=2	36.4124	8	0.971	1.11	11	17.8817
Q9D0J8	Parathymosin OS=Mus musculus GN=Ptms PE=1 SV=3	36.2479	3	1.073	1.043	10	23.7624
Q8R0G9	Nuclear pore complex protein Nup133 OS=Mus musculus GN=Nup133 PE=1 SV=2	15.7661	5	0.869	1.259	7	5.02165
P48428	Tubulin-specific chaperone A OS=Mus musculus GN=Tbca PE=1 SV=3	35.9265	6	0.964	1.051	13	29.6296
P35821	Tyrosine-protein phosphatase non-receptor type 1 OS=Mus musculus GN=Ptpn1 PE=1 SV=2	16.9473	2	1.123	1.257	5	6.01852
P42567	Epidermal growth factor receptor substrate 15 OS=Mus musculus GN=Eps15 PE=1 SV=1	35.8313	7	1.073	0.923	9	13.9353
P98078	Disabled homolog 2 OS=Mus musculus GN=Dab2 PE=1 SV=2	35.8219	8	1.128	1.165	12	14.6214
Q8K4Z3	NAD(P)H-hydrate epimerase OS=Mus musculus GN=Naxe PE=1 SV=1	13.8868	3	0.936	1.257	5	18.4397
P52503	NADH dehydrogenase [ubiquinone] iron-sulfur protein 6, mitochondrial OS=Mus musculus GN=Ndufs6 PE=1 SV=2	29.2286	4	0.752	1.256	9	41.3793
Q3TBD2	Minor histocompatibility protein HA-1 OS=Mus musculus GN=Hmha1 PE=1 SV=2	35.6827	8	1.128	1.037	10	12.8136
Q9CRB2	H/ACA ribonucleoprotein complex subunit 2 OS=Mus musculus GN=Nhp2 PE=1 SV=1	22.3709	3	0.949	1.256	6	23.5294
Q91WS0	CDGSH iron-sulfur domain-containing protein 1 OS=Mus musculus GN=Cisd1 PE=1 SV=1	35.5656	4	1.003	1.046	9	50
Q6GQT9	Nodal modulator 1 OS=Mus musculus GN=Nomo1 PE=1 SV=1	35.5255	11	1.019	1.019	12	11.4498
Q9JJ80	Ribosome production factor 2 homolog OS=Mus musculus GN=Rpf2 PE=2 SV=2	13.5877	6	0.898	1.256	7	16.0131
Q9DBR1	5'-3' exoribonuclease 2 OS=Mus musculus GN=Xrn2 PE=1 SV=1	35.4592	8	1.068	0.852	12	12.8286
Q60648	Ganglioside GM2 activator OS=Mus musculus GN=Gm2a PE=1 SV=2	13.0191	2	1.017	1.256	4	16.5803
P62862	40S ribosomal protein S30 OS=Mus musculus GN=Fau PE=1 SV=1	35.36	4	0.802	1.185	12	20.339
Q9Z0H4	CUGBP Elav-like family member 2 OS=Mus musculus GN=Celf2 PE=1 SV=1	29.1786	4	0.823	1.255	9	17.126
Q80VD1	Protein FAM98B OS=Mus musculus GN=Fam98b PE=1 SV=1	35.23	6	0.969	1.193	10	23.7762
P14576	Signal recognition particle 54 kDa protein OS=Mus musculus GN=Srp54 PE=1 SV=2	25.2063	8	0.903	1.254	9	18.4524
Q8CGY8	UDP-N-acetylglucosamine--peptide N-acetylglucosaminyltransferase 110 kDa subunit OS=Mus musculus GN=Ogt PE=1 SV=2	35.1038	13	1.018	1.004	16	16.6348
Q9Z2I0	LETM1 and EF-hand domain-containing protein 1, mitochondrial OS=Mus musculus GN=Letm1 PE=1 SV=1	34.9335	9	0.963	1.114	11	16.3957
Q99PM9	Uridine-cytidine kinase 2 OS=Mus musculus GN=Uck2 PE=1 SV=1	34.9035	7	0.989	1.013	14	25.6705
Q9QYG0	Protein NDRG2 OS=Mus musculus GN=Ndrg2 PE=1 SV=1	34.8287	9	0.92	0.924	13	32.8841
P83917	Chromobox protein homolog 1 OS=Mus musculus GN=Cbx1 PE=1 SV=1	34.7703	4	0.898	0.892	11	30.8108
Q5F2E7	Nuclear fragile X mental retardation-interacting protein 2 OS=Mus musculus GN=Nufip2 PE=1 SV=1	34.6703	10	1	1.049	13	24.1329
P61961	Ubiquitin-fold modifier 1 OS=Mus musculus GN=Ufm1 PE=1 SV=1	34.6579	2	0.919	1.157	11	58.8235
Q9CQU0	Thioredoxin domain-containing protein 12 OS=Mus musculus GN=Txndc12 PE=1 SV=1	26.6621	6	0.85	1.252	10	41.1765
P42669	Transcriptional activator protein Pur-alpha OS=Mus musculus GN=Pura PE=1 SV=1	34.5898	6	0.933	0.993	14	35.8255
Q9ESV0	ATP-dependent RNA helicase DDX24 OS=Mus musculus GN=Ddx24 PE=1 SV=2	34.5831	11	1.125	1.082	13	18.7865
Q80TY0	Formin-binding protein 1 OS=Mus musculus GN=Fnbp1 PE=1 SV=2	34.4554	10	0.896	1.111	13	18.8312
P70398	Probable ubiquitin carboxyl-terminal hydrolase FAF-X OS=Mus musculus GN=Usp9x PE=1 SV=2	19.7642	7	0.948	1.248	7	3.59515
P35486	Pyruvate dehydrogenase E1 component subunit alpha, somatic form, mitochondrial OS=Mus musculus GN=Pdha1 PE=1 SV=1	34.3669	9	1.085	0.904	14	29.2308
Q52KI8	Serine/arginine repetitive matrix protein 1 OS=Mus musculus GN=Srrm1 PE=1 SV=2	34.3222	10	1.071	0.922	14	11.7336
O35609	Secretory carrier-associated membrane protein 3 OS=Mus musculus GN=Scamp3 PE=1 SV=3	34.2419	4	1.044	1.047	8	19.4842
P24527	Leukotriene A-4 hydrolase OS=Mus musculus GN=Lta4h PE=1 SV=4	34.2237	9	0.944	1.149	11	19.6399
Q8BNW9	Kelch repeat and BTB domain-containing protein 11 OS=Mus musculus GN=Kbtbd11 PE=1 SV=3	34.1944	8	0.955	1.109	10	21.485
Q9D2M8	Ubiquitin-conjugating enzyme E2 variant 2 OS=Mus musculus GN=Ube2v2 PE=1 SV=4	34.1233	4	0.977	1.096	11	50.3448
O08583	THO complex subunit 4 OS=Mus musculus GN=Alyref PE=1 SV=3	38.4794	4	0.807	1.247	12	16.8627
Q8BWW4	La-related protein 4 OS=Mus musculus GN=Larp4 PE=1 SV=2	33.8534	9	0.963	1.113	17	21.0014
O70480	Vesicle-associated membrane protein 4 OS=Mus musculus GN=Vamp4 PE=1 SV=1	33.8471	7	1.451	0.859	10	58.8652
Q9WV98	Mitochondrial import inner membrane translocase subunit Tim9 OS=Mus musculus GN=Timm9 PE=1 SV=1	33.7542	4	0.992	1.045	11	61.7978
Q80X82	Symplekin OS=Mus musculus GN=Sympk PE=1 SV=1	33.7313	5	0.871	1.159	8	5.68536
Q569Z6	Thyroid hormone receptor-associated protein 3 OS=Mus musculus GN=Thrap3 PE=1 SV=1	33.6919	12	1.021	0.865	18	14.9317
Q9D1P4	Cysteine and histidine-rich domain-containing protein 1 OS=Mus musculus GN=Chordc1 PE=1 SV=1	33.5358	8	0.96	0.893	11	36.2538
Q61093	Cytochrome b-245 heavy chain OS=Mus musculus GN=Cybb PE=1 SV=1	33.5282	9	1.007	0.926	13	13.1579
Q9DCT2	NADH dehydrogenase [ubiquinone] iron-sulfur protein 3, mitochondrial OS=Mus musculus GN=Ndufs3 PE=1 SV=2	27.3041	7	0.917	1.247	10	32.3194
Q8BG07	Phospholipase D4 OS=Mus musculus GN=Pld4 PE=1 SV=1	33.1749	5	1.076	1.191	9	14.3141
Q8JZQ2	AFG3-like protein 2 OS=Mus musculus GN=Afg3l2 PE=1 SV=1	33.0706	6	1.066	1.186	10	11.3466
P49138	MAP kinase-activated protein kinase 2 OS=Mus musculus GN=Mapkapk2 PE=1 SV=2	32.9938	8	1.017	1.093	11	23.057
Q9CQE8	UPF0568 protein C14orf166 homolog OS=Mus musculus PE=1 SV=1	32.791	5	1.001	1.077	9	27.459
Q9JHI5	Isovaleryl-CoA dehydrogenase, mitochondrial OS=Mus musculus GN=Ivd PE=1 SV=1	32.763	9	1.007	1.091	14	29.0094
Q9D024	Coiled-coil domain-containing protein 47 OS=Mus musculus GN=Ccdc47 PE=1 SV=2	32.7161	6	1.074	1.032	11	16.9772
P63254	Cysteine-rich protein 1 OS=Mus musculus GN=Crip1 PE=1 SV=2	32.6969	4	1.058	1.038	14	40.2597
Q64105	Sepiapterin reductase OS=Mus musculus GN=Spr PE=1 SV=1	32.5849	7	0.95	1.15	9	39.0805
Q9ESZ8	General transcription factor II-I OS=Mus musculus GN=Gtf2i PE=1 SV=3	32.5424	8	0.948	1.035	11	10.3206
Q9D855	Cytochrome b-c1 complex subunit 7 OS=Mus musculus GN=Uqcrb PE=1 SV=3	32.4407	7	1.096	1.065	12	56.7568
Q9CPV4	Glyoxalase domain-containing protein 4 OS=Mus musculus GN=Glod4 PE=1 SV=1	32.4083	9	1.08	0.995	9	43.2886
Q8C2Q3	RNA-binding protein 14 OS=Mus musculus GN=Rbm14 PE=1 SV=1	32.3549	7	1.003	0.947	11	13.4529
Q6A026	Sister chromatid cohesion protein PDS5 homolog A OS=Mus musculus GN=Pds5a PE=1 SV=3	32.2455	10	1.086	0.877	12	12.0871
Q8C0I1	Alkyldihydroxyacetonephosphate synthase, peroxisomal OS=Mus musculus GN=Agps PE=1 SV=1	32.2279	9	1.034	1.004	13	17.0543
Q9D0M1	Phosphoribosyl pyrophosphate synthase-associated protein 1 OS=Mus musculus GN=Prpsap1 PE=1 SV=1	32.1782	4	1.089	0.959	8	24.7191
Q99LC3	NADH dehydrogenase [ubiquinone] 1 alpha subcomplex subunit 10, mitochondrial OS=Mus musculus GN=Ndufa10 PE=1 SV=1	32.1652	4	0.961	1.176	10	14.9296
Q9CPP6	NADH dehydrogenase [ubiquinone] 1 alpha subcomplex subunit 5 OS=Mus musculus GN=Ndufa5 PE=1 SV=3	32.081	7	0.995	0.939	12	50.8621
O89079	Coatomer subunit epsilon OS=Mus musculus GN=Cope PE=1 SV=3	32.0509	5	1.078	0.993	10	24.3506
Q9DB05	Alpha-soluble NSF attachment protein OS=Mus musculus GN=Napa PE=1 SV=1	32.0338	8	1	1.16	12	47.1186
Q921F4	Heterogeneous nuclear ribonucleoprotein L-like OS=Mus musculus GN=Hnrnpll PE=1 SV=3	32.0012	9	1.117	1.066	11	20.643
Q8CGC6	RNA-binding protein 28 OS=Mus musculus GN=Rbm28 PE=1 SV=4	31.962	8	0.845	0.99	13	12
Q8VI75	Importin-4 OS=Mus musculus GN=Ipo4 PE=1 SV=1	31.8862	9	1.027	0.994	13	10.2588
Q9CXZ1	NADH dehydrogenase [ubiquinone] iron-sulfur protein 4, mitochondrial OS=Mus musculus GN=Ndufs4 PE=1 SV=3	31.8181	4	1.049	0.963	9	19.4286
P10810	Monocyte differentiation antigen CD14 OS=Mus musculus GN=Cd14 PE=1 SV=1	31.7928	5	0.934	0.946	8	21.3115
Q9EQH3	Vacuolar protein sorting-associated protein 35 OS=Mus musculus GN=Vps35 PE=1 SV=1	61.1934	11	1.108	1.246	25	18.2161
Q60676	Serine/threonine-protein phosphatase 5 OS=Mus musculus GN=Ppp5c PE=1 SV=3	31.6236	8	1.198	0.988	11	22.0441
Q8C0C7	Phenylalanine--tRNA ligase alpha subunit OS=Mus musculus GN=Farsa PE=1 SV=1	35.7053	9	0.966	1.246	13	19.2913
Q6NZN0	RNA-binding protein 26 OS=Mus musculus GN=Rbm26 PE=1 SV=2	31.4542	9	1.153	0.967	13	11.0672
P05132	cAMP-dependent protein kinase catalytic subunit alpha OS=Mus musculus GN=Prkaca PE=1 SV=3	31.3216	8	1.093	1.119	11	24.7863
Q91VX2	Ubiquitin-associated protein 2 OS=Mus musculus GN=Ubap2 PE=1 SV=1	31.2695	5	0.926	1.179	11	7.59717
Q9D903	Probable rRNA-processing protein EBP2 OS=Mus musculus GN=Ebna1bp2 PE=2 SV=1	31.2632	6	0.919	1.153	10	27.451
Q922U1	U4/U6 small nuclear ribonucleoprotein Prp3 OS=Mus musculus GN=Prpf3 PE=1 SV=1	31.1946	9	1.032	0.989	11	16.5447
Q91YI4	Beta-arrestin-2 OS=Mus musculus GN=Arrb2 PE=1 SV=1	31.146	5	1.08	1.121	11	19.7561
Q8R5H1	Ubiquitin carboxyl-terminal hydrolase 15 OS=Mus musculus GN=Usp15 PE=1 SV=1	31.1048	6	1.015	0.934	11	7.13558
Q66JS6	Eukaryotic translation initiation factor 3 subunit J-B OS=Mus musculus GN=Eif3j2 PE=1 SV=1	31.0437	5	1.052	0.975	9	16.3498
Q99KV1	DnaJ homolog subfamily B member 11 OS=Mus musculus GN=Dnajb11 PE=1 SV=1	30.9984	4	1.178	0.862	11	18.1564
Q5XG71	Small subunit processome component 20 homolog OS=Mus musculus GN=Utp20 PE=1 SV=2	30.9919	9	1.034	1.023	10	4.5911
O54879	High mobility group protein B3 OS=Mus musculus GN=Hmgb3 PE=1 SV=3	30.9806	6	0.792	1.186	8	35.5
P62075	Mitochondrial import inner membrane translocase subunit Tim13 OS=Mus musculus GN=Timm13 PE=1 SV=1	30.9285	2	0.917	1.083	8	26.3158
Q9Z1X4	Interleukin enhancer-binding factor 3 OS=Mus musculus GN=Ilf3 PE=1 SV=2	30.873	8	0.945	1.078	10	12.6949
Q8R326	Paraspeckle component 1 OS=Mus musculus GN=Pspc1 PE=1 SV=1	30.8199	5	1.218	0.862	10	14.5315
Q80XI3	Eukaryotic translation initiation factor 4 gamma 3 OS=Mus musculus GN=Eif4g3 PE=1 SV=2	30.7963	2			9	3.60988
Q9ESP1	Stromal cell-derived factor 2-like protein 1 OS=Mus musculus GN=Sdf2l1 PE=1 SV=2	15.749	4	0.871	1.246	4	29.4118
Q8BT60	Copine-3 OS=Mus musculus GN=Cpne3 PE=1 SV=2	30.7001	7	0.915	1.119	10	20.2627
Q6P1F6	Serine/threonine-protein phosphatase 2A 55 kDa regulatory subunit B alpha isoform OS=Mus musculus GN=Ppp2r2a PE=1 SV=1	30.6199	9	1.089	0.887	13	21.7002
Q9DCG9	Multifunctional methyltransferase subunit TRM112-like protein OS=Mus musculus GN=Trmt112 PE=1 SV=1	30.6197	2	0.884	1.185	7	38.4
O55201	Transcription elongation factor SPT5 OS=Mus musculus GN=Supt5h PE=1 SV=1	30.5088	12	1.222	0.994	17	17.7449
P22892	AP-1 complex subunit gamma-1 OS=Mus musculus GN=Ap1g1 PE=1 SV=3	30.4815	9	1.321	0.925	11	14.2336
P01900	H-2 class I histocompatibility antigen, D-D alpha chain OS=Mus musculus GN=H2-D1 PE=1 SV=1	30.3863	4	1.185	0.851	10	16.1644
Q9WVA2	Mitochondrial import inner membrane translocase subunit Tim8 A OS=Mus musculus GN=Timm8a1 PE=1 SV=1	30.2864	4	0.871	1.152	9	55.6701
Q8R5L3	Vam6/Vps39-like protein OS=Mus musculus GN=Vps39 PE=1 SV=1	14.1044	4	0.979	1.246	4	7.44921
Q61510	E3 ubiquitin/ISG15 ligase TRIM25 OS=Mus musculus GN=Trim25 PE=1 SV=2	30.0974	7	0.899	1.144	9	17.8233
Q9D1J3	SAP domain-containing ribonucleoprotein OS=Mus musculus GN=Sarnp PE=1 SV=3	30.075	8	0.924	0.992	11	36.6667
Q99KK7	Dipeptidyl peptidase 3 OS=Mus musculus GN=Dpp3 PE=1 SV=2	30.0076	6	1.052	1.091	9	11.9241
Q99JB2	Stomatin-like protein 2, mitochondrial OS=Mus musculus GN=Stoml2 PE=1 SV=1	29.9571	6	0.988	1.122	9	28.8952
Q61033	Lamina-associated polypeptide 2, isoforms alpha/zeta OS=Mus musculus GN=Tmpo PE=1 SV=4	86.8553	3	0.943	1.245	25	25.8297
Q99LP6	GrpE protein homolog 1, mitochondrial OS=Mus musculus GN=Grpel1 PE=1 SV=1	29.8757	8	0.985	1.072	12	54.3779
Q9D8M4	60S ribosomal protein L7-like 1 OS=Mus musculus GN=Rpl7l1 PE=1 SV=1	29.7223	5	0.974	1.1	8	23.1707
P27870	Proto-oncogene vav OS=Mus musculus GN=Vav1 PE=1 SV=1	29.5942	8	1.064	1.112	9	13.0178
Q8BJU0	Small glutamine-rich tetratricopeptide repeat-containing protein alpha OS=Mus musculus GN=Sgta PE=1 SV=2	29.5487	4	1.002	1.041	10	15.873
Q922Y1	UBX domain-containing protein 1 OS=Mus musculus GN=Ubxn1 PE=1 SV=1	29.5406	7	1.019	1.043	11	28.2828
P61164	Alpha-centractin OS=Mus musculus GN=Actr1a PE=1 SV=1	29.288	6	1.082	1.135	10	18.617
Q62418	Drebrin-like protein OS=Mus musculus GN=Dbnl PE=1 SV=2	29.2534	7	0.942	1.134	8	20.8716
P47199	Quinone oxidoreductase OS=Mus musculus GN=Cryz PE=1 SV=1	16.3339	4	0.816	1.245	6	21.4502
Q8BTI8	Serine/arginine repetitive matrix protein 2 OS=Mus musculus GN=Srrm2 PE=1 SV=3	29.2203	10	0.953	1.179	13	4.40252
P38060	Hydroxymethylglutaryl-CoA lyase, mitochondrial OS=Mus musculus GN=Hmgcl PE=1 SV=2	37.1914	7	0.891	1.244	10	39.3846
O55023	Inositol monophosphatase 1 OS=Mus musculus GN=Impa1 PE=1 SV=1	29.166	5	0.943	1.088	9	22.3827
P50544	Very long-chain specific acyl-CoA dehydrogenase, mitochondrial OS=Mus musculus GN=Acadvl PE=1 SV=3	29.1293	4	1.046	1.16	7	11.4329
Q8CI51	PDZ and LIM domain protein 5 OS=Mus musculus GN=Pdlim5 PE=1 SV=4	28.9914	6	1.125	0.916	9	11.5059
Q9D0I8	mRNA turnover protein 4 homolog OS=Mus musculus GN=Mrto4 PE=1 SV=1	28.936	7	0.929	1.127	10	32.636
Q00623	Apolipoprotein A-I OS=Mus musculus GN=Apoa1 PE=1 SV=2	14.333	2	1.91	1.244	6	6.81818
Q91WD5	NADH dehydrogenase [ubiquinone] iron-sulfur protein 2, mitochondrial OS=Mus musculus GN=Ndufs2 PE=1 SV=1	28.7944	6	0.931	1.17	10	19.0065
Q8K1I7	WAS/WASL-interacting protein family member 1 OS=Mus musculus GN=Wipf1 PE=1 SV=1	28.762	8	1.191	0.883	10	27.789
Q9D7X3	Dual specificity protein phosphatase 3 OS=Mus musculus GN=Dusp3 PE=1 SV=1	28.7392	5	1.059	1.01	8	40.5405
P61082	NEDD8-conjugating enzyme Ubc12 OS=Mus musculus GN=Ube2m PE=1 SV=1	28.7257	5	0.882	1.183	14	22.4044
Q8BH59	Calcium-binding mitochondrial carrier protein Aralar1 OS=Mus musculus GN=Slc25a12 PE=1 SV=1	28.6469	7	1.056	1.047	10	16.5436
P47758	Signal recognition particle receptor subunit beta OS=Mus musculus GN=Srprb PE=1 SV=1	28.5918	7	1.106	0.96	10	30.855
Q6P5B0	RRP12-like protein OS=Mus musculus GN=Rrp12 PE=1 SV=1	28.5812	5	0.984	1.047	8	6.17761
Q9CSN1	SNW domain-containing protein 1 OS=Mus musculus GN=Snw1 PE=1 SV=3	28.4535	6	1.112	0.983	10	15.1119
O70492	Sorting nexin-3 OS=Mus musculus GN=Snx3 PE=1 SV=3	28.4355	5	1.087	0.987	15	42.5926
P09581	Macrophage colony-stimulating factor 1 receptor OS=Mus musculus GN=Csf1r PE=1 SV=3	28.419	8	1.175	1.003	9	8.90481
P21460	Cystatin-C OS=Mus musculus GN=Cst3 PE=1 SV=2	28.4109	4	0.874	0.969	7	34.2857
Q810U5	Coiled-coil domain-containing protein 50 OS=Mus musculus GN=Ccdc50 PE=1 SV=1	28.3244	7	1.012	1.057	9	23.2787
Q9Z1P6	NADH dehydrogenase [ubiquinone] 1 alpha subcomplex subunit 7 OS=Mus musculus GN=Ndufa7 PE=1 SV=3	28.2552	3	0.859	1.164	7	33.6283
Q8VCY6	U3 small nucleolar RNA-associated protein 6 homolog OS=Mus musculus GN=Utp6 PE=2 SV=1	28.2544	6	1.106	1.04	8	14.2379
Q99LD4	COP9 signalosome complex subunit 1 OS=Mus musculus GN=Gps1 PE=1 SV=1	28.2526	6	1.105	0.982	9	25.0531
Q8R574	Phosphoribosyl pyrophosphate synthase-associated protein 2 OS=Mus musculus GN=Prpsap2 PE=1 SV=1	28.2031	4	1.015	1.016	8	23.5772
Q9JLV5	Cullin-3 OS=Mus musculus GN=Cul3 PE=1 SV=1	28.128	8	1.055	0.985	9	13.0208
P28659	CUGBP Elav-like family member 1 OS=Mus musculus GN=Celf1 PE=1 SV=2	28.0467	2	0.902	1.143	9	10.9053
Q9D287	Pre-mRNA-splicing factor SPF27 OS=Mus musculus GN=Bcas2 PE=1 SV=1	27.9812	7	0.971	1.172	12	35.1111
Q8R146	Acylamino-acid-releasing enzyme OS=Mus musculus GN=Apeh PE=1 SV=3	27.9711	5	1.123	0.962	10	7.37705
P84091	AP-2 complex subunit mu OS=Mus musculus GN=Ap2m1 PE=1 SV=1	27.9605	8	1.043	0.993	11	17.0115
O88967	ATP-dependent zinc metalloprotease YME1L1 OS=Mus musculus GN=Yme1l1 PE=1 SV=1	27.9597	7	0.995	0.987	11	11.1888
Q91YW3	DnaJ homolog subfamily C member 3 OS=Mus musculus GN=Dnajc3 PE=1 SV=1	27.8467	7	1.102	0.941	10	19.4444
Q9CZU3	Superkiller viralicidic activity 2-like 2 OS=Mus musculus GN=Skiv2l2 PE=1 SV=1	27.8392	9	0.997	1.035	11	12.4038
P41241	Tyrosine-protein kinase CSK OS=Mus musculus GN=Csk PE=1 SV=2	27.7587	10	1.059	0.955	10	30.4444
P01887	Beta-2-microglobulin OS=Mus musculus GN=B2m PE=1 SV=2	17.0154	3	0.83	1.243	6	39.4958
Q80SW1	Putative adenosylhomocysteinase 2 OS=Mus musculus GN=Ahcyl1 PE=1 SV=1	16.4928	6	0.834	1.243	8	15.8491
Q9D0L8	mRNA cap guanine-N7 methyltransferase OS=Mus musculus GN=Rnmt PE=1 SV=1	27.5877	8	1.093	0.95	8	21.5054
Q8K0V4	CCR4-NOT transcription complex subunit 3 OS=Mus musculus GN=Cnot3 PE=1 SV=1	11.2144	4	1.101	1.243	5	8.52197
P70290	55 kDa erythrocyte membrane protein OS=Mus musculus GN=Mpp1 PE=1 SV=1	27.353	6	1.063	1.159	10	22.5322
Q8VI84	Nucleolar complex protein 3 homolog OS=Mus musculus GN=Noc3l PE=2 SV=2	10.707	3	1.04	1.241	4	5.70012
Q8CFE2	Histone PARylation factor 1 OS=Mus musculus GN=Hpf1 PE=1 SV=1	27.2828	6	1.135	0.983	9	28.3237
Q9Z0U1	Tight junction protein ZO-2 OS=Mus musculus GN=Tjp2 PE=1 SV=2	27.2507	8	1.031	0.957	10	9.34019
P23492	Purine nucleoside phosphorylase OS=Mus musculus GN=Pnp PE=1 SV=2	27.0342	7	1.139	1	8	33.564
O08756	3-hydroxyacyl-CoA dehydrogenase type-2 OS=Mus musculus GN=Hsd17b10 PE=1 SV=4	27.0214	6	0.949	1.152	8	29.8851
P97494	Glutamate--cysteine ligase catalytic subunit OS=Mus musculus GN=Gclc PE=1 SV=4	27.0058	7	1.225	0.922	10	15.6986
Q8VD04	GRIP1-associated protein 1 OS=Mus musculus GN=Gripap1 PE=1 SV=1	26.9246	7	1.068	1.1	9	11.7866
P09055	Integrin beta-1 OS=Mus musculus GN=Itgb1 PE=1 SV=1	26.9211	5	0.91	1.109	9	9.52381
P18242	Cathepsin D OS=Mus musculus GN=Ctsd PE=1 SV=1	206.367	13	0.916	1.24	54	42.9268
Q8VDM6	Heterogeneous nuclear ribonucleoprotein U-like protein 1 OS=Mus musculus GN=Hnrnpul1 PE=1 SV=1	26.8579	5	1.111	1.026	7	9.77881
Q9DC71	28S ribosomal protein S15, mitochondrial OS=Mus musculus GN=Mrps15 PE=1 SV=2	26.7803	3	0.966	1.102	9	19.7674
Q8C854	Myelin expression factor 2 OS=Mus musculus GN=Myef2 PE=1 SV=1	26.7727	8	0.976	1.1	10	16.5821
Q925I1	ATPase family AAA domain-containing protein 3 OS=Mus musculus GN=Atad3 PE=1 SV=1	26.6752	6	0.974	1.165	8	12.5212
P06795	Multidrug resistance protein 1B OS=Mus musculus GN=Abcb1b PE=1 SV=1	11.4968	4	1.022	1.24	5	5.79937
O09159	Lysosomal alpha-mannosidase OS=Mus musculus GN=Man2b1 PE=1 SV=4	19.5396	5	0.917	1.239	7	8.19348
Q9JHK5	Pleckstrin OS=Mus musculus GN=Plek PE=1 SV=1	26.5759	7	1.072	1.157	8	23.1429
Q8C4J7	Transducin beta-like protein 3 OS=Mus musculus GN=Tbl3 PE=2 SV=1	21.4126	5	0.89	1.238	7	10.1124
Q07797	Galectin-3-binding protein OS=Mus musculus GN=Lgals3bp PE=1 SV=1	26.4854	3	0.984	1.198	7	10.5719
O35343	Importin subunit alpha-3 OS=Mus musculus GN=Kpna4 PE=1 SV=1	26.4834	2	0.885	0.928	11	13.8196
Q810B6	Rabankyrin-5 OS=Mus musculus GN=Ankfy1 PE=1 SV=2	26.4798	10	1.045	1.125	11	12.3182
O88271	Craniofacial development protein 1 OS=Mus musculus GN=Cfdp1 PE=1 SV=1	26.4492	6	0.884	1.091	8	31.8644
Q60960	Importin subunit alpha-5 OS=Mus musculus GN=Kpna1 PE=1 SV=2	26.4397	4	1.032	1.02	8	15.7993
Q9D1M0	Protein SEC13 homolog OS=Mus musculus GN=Sec13 PE=1 SV=3	26.439	6	0.932	1.123	11	34.1615
Q80VJ3	2'-deoxynucleoside 5'-phosphate N-hydrolase 1 OS=Mus musculus GN=Dnph1 PE=1 SV=2	26.421	4	0.91	0.948	6	52.6012
Q6ZQL4	WD repeat-containing protein 43 OS=Mus musculus GN=Wdr43 PE=2 SV=2	26.3714	5	0.986	0.966	10	11.226
Q99JF8	PC4 and SFRS1-interacting protein OS=Mus musculus GN=Psip1 PE=1 SV=1	26.3539	7	0.911	1.029	14	20.0758
Q99KB8	Hydroxyacylglutathione hydrolase, mitochondrial OS=Mus musculus GN=Hagh PE=1 SV=2	40.4605	6	1.234	1.237	11	25.89
P54103	DnaJ homolog subfamily C member 2 OS=Mus musculus GN=Dnajc2 PE=1 SV=2	26.189	7	1.051	0.896	8	13.3655
Q9EQH2	Endoplasmic reticulum aminopeptidase 1 OS=Mus musculus GN=Erap1 PE=1 SV=2	11.5909	7	0.823	1.237	7	9.24731
Q00651	Integrin alpha-4 OS=Mus musculus GN=Itga4 PE=1 SV=1	26.1781	6	0.884	1.163	10	7.79596
Q8BFZ9	Erlin-2 OS=Mus musculus GN=Erlin2 PE=1 SV=1	26.1213	7	1.031	1.126	9	27.0588
P67871	Casein kinase II subunit beta OS=Mus musculus GN=Csnk2b PE=1 SV=1	26.1014	3	0.986	1.08	7	23.7209
P61079	Ubiquitin-conjugating enzyme E2 D3 OS=Mus musculus GN=Ube2d3 PE=1 SV=1	25.2812	4	0.868	1.236	7	41.4966
P47941	Crk-like protein OS=Mus musculus GN=Crkl PE=1 SV=2	25.9699	6	0.939	1.178	9	24.4224
O88942	Nuclear factor of activated T-cells, cytoplasmic 1 OS=Mus musculus GN=Nfatc1 PE=1 SV=1	27.5612	8	1.01	1.235	11	18.5495
Q91YR1	Twinfilin-1 OS=Mus musculus GN=Twf1 PE=1 SV=2	25.7562	4			10	30.5714
Q99JW4	LIM and senescent cell antigen-like-containing domain protein 1 OS=Mus musculus GN=Lims1 PE=1 SV=3	25.7362	7	1.039	1.071	11	31.3846
Q9CQB5	CDGSH iron-sulfur domain-containing protein 2 OS=Mus musculus GN=Cisd2 PE=1 SV=1	25.7299	3	1.152	0.881	6	24.4444
P19973	Lymphocyte-specific protein 1 OS=Mus musculus GN=Lsp1 PE=1 SV=2	25.6897	5	1.096	1.026	8	23.3333
Q6IRU5	Clathrin light chain B OS=Mus musculus GN=Cltb PE=1 SV=1	25.5937	6	1.119	0.958	10	22.2707
Q99J36	THUMP domain-containing protein 1 OS=Mus musculus GN=Thumpd1 PE=1 SV=1	25.4641	5	1.006	1.036	8	15.7143
Q3THK3	General transcription factor IIF subunit 1 OS=Mus musculus GN=Gtf2f1 PE=1 SV=2	25.4425	3	1.128	0.988	7	9.44882
Q9D8T2	Gasdermin-D OS=Mus musculus GN=Gsdmdc1 PE=1 SV=1	25.4007	7	0.959	0.983	9	17.2485
Q3THE2	Myosin regulatory light chain 12B OS=Mus musculus GN=Myl12b PE=1 SV=2	25.3406	4	1.151	0.863	7	38.3721
Q9WTI7	Unconventional myosin-Ic OS=Mus musculus GN=Myo1c PE=1 SV=2	25.289	7	1.04	1.144	10	9.68956
Q8R0X7	Sphingosine-1-phosphate lyase 1 OS=Mus musculus GN=Sgpl1 PE=1 SV=1	54.2329	12	1.005	1.234	21	27.993
O70551	SRSF protein kinase 1 OS=Mus musculus GN=Srpk1 PE=1 SV=2	26.8672	3	0.977	1.233	8	8.48765
Q9D5T0	ATPase family AAA domain-containing protein 1 OS=Mus musculus GN=Atad1 PE=1 SV=1	12.2077	4	0.92	1.233	4	12.4654
P97452	Ribosome biogenesis protein BOP1 OS=Mus musculus GN=Bop1 PE=1 SV=1	25.2397	10	1.024	1.043	12	17.3497
Q9D8B3	Charged multivesicular body protein 4b OS=Mus musculus GN=Chmp4b PE=1 SV=2	25.2186	5	1.145	0.936	8	31.6964
Q8BH43	Wiskott-Aldrich syndrome protein family member 2 OS=Mus musculus GN=Wasf2 PE=1 SV=1	24.3325	5	0.917	1.232	10	13.4809
Q9CQH3	NADH dehydrogenase [ubiquinone] 1 beta subcomplex subunit 5, mitochondrial OS=Mus musculus GN=Ndufb5 PE=1 SV=1	25.1617	4	0.912	1.164	8	24.3386
Q11136	Xaa-Pro dipeptidase OS=Mus musculus GN=Pepd PE=1 SV=3	25.1364	5	1.183	0.934	8	13.7931
Q9CY57	Chromatin target of PRMT1 protein OS=Mus musculus GN=Chtop PE=1 SV=2	25.074	4	1.049	0.853	7	20.8835
P58389	Serine/threonine-protein phosphatase 2A activator OS=Mus musculus GN=Ppp2r4 PE=1 SV=1	25.0211	4	0.943	1.098	9	17.0279
Q9JK48	Endophilin-B1 OS=Mus musculus GN=Sh3glb1 PE=1 SV=1	25.0098	6	0.97	1.115	9	23.8356
O88447	Kinesin light chain 1 OS=Mus musculus GN=Klc1 PE=1 SV=3	24.9415	6	1.054	1.002	10	18.4843
Q9CY27	Very-long-chain enoyl-CoA reductase OS=Mus musculus GN=Tecr PE=1 SV=1	24.9286	3	0.973	1.095	11	8.76623
Q3UJB9	Enhancer of mRNA-decapping protein 4 OS=Mus musculus GN=Edc4 PE=1 SV=2	24.9252	8	1.12	0.962	9	7.46799
Q91VH2	Sorting nexin-9 OS=Mus musculus GN=Snx9 PE=1 SV=1	24.8348	7	0.975	1.059	11	20.1681
P62482	Voltage-gated potassium channel subunit beta-2 OS=Mus musculus GN=Kcnab2 PE=1 SV=1	24.7948	6	1.029	1.129	9	19.0736
Q9CQI6	Coactosin-like protein OS=Mus musculus GN=Cotl1 PE=1 SV=3	24.7925	7	1.041	1.106	10	37.3239
Q99104	Unconventional myosin-Va OS=Mus musculus GN=Myo5a PE=1 SV=2	24.785	8	0.973	1.177	11	5.50459
Q9CS42	Ribose-phosphate pyrophosphokinase 2 OS=Mus musculus GN=Prps2 PE=1 SV=4	51.2927	2	0.905	1.23	14	32.7044
Q9D964	Glycine amidinotransferase, mitochondrial OS=Mus musculus GN=Gatm PE=1 SV=1	24.6407	7	1.1	0.997	8	28.3688
P50096	Inosine-5'-monophosphate dehydrogenase 1 OS=Mus musculus GN=Impdh1 PE=1 SV=2	24.5944	4	0.86	1.195	10	13.2296
P43275	Histone H1.1 OS=Mus musculus GN=Hist1h1a PE=1 SV=2	263.785	7	1.004	1.229	68	33.3333
Q80UG5	Septin-9 OS=Mus musculus GN=Sept9 PE=1 SV=1	24.5308	7	1.058	1.113	12	15.2659
Q920A5	Retinoid-inducible serine carboxypeptidase OS=Mus musculus GN=Scpep1 PE=1 SV=2	24.525	7	1.044	1.017	8	18.1416
Q9DB34	Charged multivesicular body protein 2a OS=Mus musculus GN=Chmp2a PE=1 SV=1	24.4988	4	1.132	1.096	6	16.6667
O08582	GTP-binding protein 1 OS=Mus musculus GN=Gtpbp1 PE=1 SV=2	24.493	6	1.008	1.025	8	11.8263
Q9D8S4	Oligoribonuclease, mitochondrial OS=Mus musculus GN=Rexo2 PE=1 SV=2	24.4425	4	0.931	1.153	8	24.4726
Q99N96	39S ribosomal protein L1, mitochondrial OS=Mus musculus GN=Mrpl1 PE=1 SV=2	24.4281	7	0.804	0.938	13	33.9286
O89110	Caspase-8 OS=Mus musculus GN=Casp8 PE=1 SV=1	25.932	6	1.047	1.226	8	18.75
Q9D1C1	Ubiquitin-conjugating enzyme E2 C OS=Mus musculus GN=Ube2c PE=1 SV=1	18.3371	5	0.739	1.226	7	31.8436
Q3UHX2	28 kDa heat- and acid-stable phosphoprotein OS=Mus musculus GN=Pdap1 PE=1 SV=1	24.3658	7	0.953	1.004	10	54.6961
Q9DCJ5	NADH dehydrogenase [ubiquinone] 1 alpha subcomplex subunit 8 OS=Mus musculus GN=Ndufa8 PE=1 SV=3	24.3622	4	1.068	0.995	7	29.6512
Q9DCE5	p21-activated protein kinase-interacting protein 1 OS=Mus musculus GN=Pak1ip1 PE=1 SV=2	24.3477	6	1.148	0.95	9	24.3455
A2AGT5	Cytoskeleton-associated protein 5 OS=Mus musculus GN=Ckap5 PE=1 SV=1	24.1498	7	1.059	1.225	9	4.2815
Q8CAY6	Acetyl-CoA acetyltransferase, cytosolic OS=Mus musculus GN=Acat2 PE=1 SV=2	21.8783	5	0.887	1.224	7	21.6625
Q9CWZ7	Gamma-soluble NSF attachment protein OS=Mus musculus GN=Napg PE=1 SV=1	16.3432	5	0.898	1.224	5	21.1538
Q922J3	CAP-Gly domain-containing linker protein 1 OS=Mus musculus GN=Clip1 PE=1 SV=1	24.0426	7	1.203	0.868	9	6.25449
Q8BPB0	MOB kinase activator 1B OS=Mus musculus GN=Mob1b PE=1 SV=3	24.0132	4	1.25	0.936	10	24.0741
Q9QXB9	Developmentally-regulated GTP-binding protein 2 OS=Mus musculus GN=Drg2 PE=1 SV=1	23.9883	6	1.031	1.102	9	21.978
Q8CFI7	DNA-directed RNA polymerase II subunit RPB2 OS=Mus musculus GN=Polr2b PE=1 SV=2	23.9628	7	1.078	1.153	8	8.60307
Q9CZR8	Elongation factor Ts, mitochondrial OS=Mus musculus GN=Tsfm PE=1 SV=1	23.9586	8	0.96	0.967	11	37.037
Q8VCB1	Nucleoporin NDC1 OS=Mus musculus GN=Ndc1 PE=1 SV=1	23.9382	3	0.907	1.175	6	8.32095
Q9Z2X2	26S proteasome non-ATPase regulatory subunit 10 OS=Mus musculus GN=Psmd10 PE=1 SV=3	23.8819	5	0.984	1.137	9	37.6623
Q8R317	Ubiquilin-1 OS=Mus musculus GN=Ubqln1 PE=1 SV=1	19.8404	4	0.89	1.223	6	11.1684
Q9QY76	Vesicle-associated membrane protein-associated protein B OS=Mus musculus GN=Vapb PE=1 SV=3	23.8187	4	0.985	1.036	10	29.6296
Q62383	Transcription elongation factor SPT6 OS=Mus musculus GN=Supt6h PE=1 SV=2	23.8056	8	1.076	0.867	9	6.37312
P42125	Enoyl-CoA delta isomerase 1, mitochondrial OS=Mus musculus GN=Eci1 PE=1 SV=2	23.6981	5	0.982	1.018	9	21.1073
P56960	Exosome component 10 OS=Mus musculus GN=Exosc10 PE=1 SV=2	23.6547	9	1.016	1.111	9	14.7689
Q9QY36	N-alpha-acetyltransferase 10 OS=Mus musculus GN=Naa10 PE=1 SV=1	23.6514	5	0.951	1.073	7	27.234
P97384	Annexin A11 OS=Mus musculus GN=Anxa11 PE=1 SV=2	23.6311	6	1.047	1.123	7	18.0915
Q8K2Z4	Condensin complex subunit 1 OS=Mus musculus GN=Ncapd2 PE=1 SV=2	23.6287	6	1.017	0.946	7	6.32184
Q8VDP4	Cell cycle and apoptosis regulator protein 2 OS=Mus musculus GN=Ccar2 PE=1 SV=2	23.5631	9	0.997	1.16	11	12.1475
Q9QUH0	Glutaredoxin-1 OS=Mus musculus GN=Glrx PE=1 SV=3	23.4259	2	0.926	1.182	7	23.3645
Q3UPH1	Protein PRRC1 OS=Mus musculus GN=Prrc1 PE=1 SV=1	23.4249	4	0.923	1.155	7	13.7698
O54774	AP-3 complex subunit delta-1 OS=Mus musculus GN=Ap3d1 PE=1 SV=1	23.4141	6	1.444	0.934	7	7.50626
Q8R2U0	Nucleoporin SEH1 OS=Mus musculus GN=Seh1l PE=2 SV=1	23.3462	5	1.001	1.048	8	20.2778
Q9D0B6	Protein PBDC1 OS=Mus musculus GN=Pbdc1 PE=1 SV=1	23.2856	4	1.014	1.031	7	26.7677
Q8CI94	Glycogen phosphorylase, brain form OS=Mus musculus GN=Pygb PE=1 SV=3	23.2158	7	1.024	1.152	9	11.3879
P46638	Ras-related protein Rab-11B OS=Mus musculus GN=Rab11b PE=1 SV=3	23.1313	6	1.3	0.879	8	27.5229
Q9JMH9	Unconventional myosin-XVIIIa OS=Mus musculus GN=Myo18a PE=1 SV=2	23.117	8	1.092	1.017	8	4.4878
P28650	Adenylosuccinate synthetase isozyme 1 OS=Mus musculus GN=Adssl1 PE=1 SV=2	35.3982	9	1.086	1.221	13	29.5405
Q9CYZ2	Tumor protein D54 OS=Mus musculus GN=Tpd52l2 PE=1 SV=1	23.0835	5	1.076	1.005	7	30
Q6PAR5	GTPase-activating protein and VPS9 domain-containing protein 1 OS=Mus musculus GN=Gapvd1 PE=1 SV=2	23.0094	7	1	1.035	7	5.69273
Q9CR51	V-type proton ATPase subunit G 1 OS=Mus musculus GN=Atp6v1g1 PE=1 SV=3	33.4006	3	0.953	1.221	8	28.8136
Q9QUN7	Toll-like receptor 2 OS=Mus musculus GN=Tlr2 PE=1 SV=1	13.0694	5	0.924	1.221	5	7.65306
Q9CWX9	Probable ATP-dependent RNA helicase DDX47 OS=Mus musculus GN=Ddx47 PE=2 SV=2	22.8437	6	1.062	0.997	8	17.8022
P28658	Ataxin-10 OS=Mus musculus GN=Atxn10 PE=1 SV=2	22.8267	7	1.064	1.03	11	17.0526
Q8K3X4	Interferon regulatory factor 2-binding protein-like OS=Mus musculus GN=Irf2bpl PE=1 SV=1	11.617	4	0.815	1.221	5	9.80645
P35585	AP-1 complex subunit mu-1 OS=Mus musculus GN=Ap1m1 PE=1 SV=3	12.7576	4	0.969	1.219	6	11.5839
Q64324	Syntaxin-binding protein 2 OS=Mus musculus GN=Stxbp2 PE=1 SV=1	22.7491	7	1.112	1.025	8	14.1653
P58021	Transmembrane 9 superfamily member 2 OS=Mus musculus GN=Tm9sf2 PE=1 SV=1	10.2138	2	0.874	1.219	3	3.92749
Q9JKB1	Ubiquitin carboxyl-terminal hydrolase isozyme L3 OS=Mus musculus GN=Uchl3 PE=1 SV=2	22.684	5	0.995	1.006	8	25.2174
P13597	Intercellular adhesion molecule 1 OS=Mus musculus GN=Icam1 PE=1 SV=1	22.6822	5	1.09	1.021	6	12.1043
Q3TJZ6	Protein FAM98A OS=Mus musculus GN=Fam98a PE=1 SV=1	13.6177	3	0.897	1.218	4	8.15534
Q9CPR5	39S ribosomal protein L15, mitochondrial OS=Mus musculus GN=Mrpl15 PE=1 SV=1	10.3928	3	0.962	1.218	3	12.5424
P54729	NEDD8 ultimate buster 1 OS=Mus musculus GN=Nub1 PE=1 SV=2	22.5637	7	1.013	1.119	7	12.7036
Q99N69	Leupaxin OS=Mus musculus GN=Lpxn PE=1 SV=2	55.3006	10	0.943	1.217	21	35.4922
P30285	Cyclin-dependent kinase 4 OS=Mus musculus GN=Cdk4 PE=1 SV=1	22.5521	3	1.068	1.009	8	17.1617
O70370	Cathepsin S OS=Mus musculus GN=Ctss PE=1 SV=2	19.7864	4	1.158	1.217	7	19.4118
P61087	Ubiquitin-conjugating enzyme E2 K OS=Mus musculus GN=Ube2k PE=1 SV=3	22.4261	4	0.903	1.119	7	24
Q80X85	28S ribosomal protein S7, mitochondrial OS=Mus musculus GN=Mrps7 PE=1 SV=1	19.1832	5	0.846	1.217	6	30.1653
P08103	Tyrosine-protein kinase HCK OS=Mus musculus GN=Hck PE=1 SV=4	22.3635	3	1.147	0.996	8	11.2595
Q9JK38	Glucosamine 6-phosphate N-acetyltransferase OS=Mus musculus GN=Gnpnat1 PE=1 SV=1	15.9011	2	0.945	1.217	4	17.3913
Q9DC69	NADH dehydrogenase [ubiquinone] 1 alpha subcomplex subunit 9, mitochondrial OS=Mus musculus GN=Ndufa9 PE=1 SV=2	22.362	6	1.333	1.111	8	23.0769
P31266	Recombining binding protein suppressor of hairless OS=Mus musculus GN=Rbpj PE=1 SV=1	22.3215	6	0.76	1.068	8	11.0266
Q9CYA0	Cysteine-rich with EGF-like domain protein 2 OS=Mus musculus GN=Creld2 PE=1 SV=1	22.3132	6	1.121	1.101	7	23.1429
P70279	Surfeit locus protein 6 OS=Mus musculus GN=Surf6 PE=1 SV=1	22.2809	5	1.018	1.046	6	13.8028
O55126	Protein NipSnap homolog 2 OS=Mus musculus GN=Gbas PE=1 SV=1	15.1537	3	0.873	1.216	4	11.7438
Q9R0U0	Serine/arginine-rich splicing factor 10 OS=Mus musculus GN=Srsf10 PE=1 SV=2	22.2264	3	0.89	1.043	7	20.229
Q9ES52	Phosphatidylinositol 3,4,5-trisphosphate 5-phosphatase 1 OS=Mus musculus GN=Inpp5d PE=1 SV=2	57.1119	17	1.015	1.213	21	17.8002
Q923D4	Splicing factor 3B subunit 5 OS=Mus musculus GN=Sf3b5 PE=1 SV=1	22.1059	3	1.098	1.08	7	39.5349
Q8K1M6	Dynamin-1-like protein OS=Mus musculus GN=Dnm1l PE=1 SV=2	22.1037	6	1.038	1.061	9	7.95148
Q9QXK3	Coatomer subunit gamma-2 OS=Mus musculus GN=Copg2 PE=1 SV=1	22.092	4	1.282	1.052	6	7.46269
Q8BP48	Methionine aminopeptidase 1 OS=Mus musculus GN=Metap1 PE=1 SV=1	22.0851	7	1.171	0.951	7	26.6839
P62627	Dynein light chain roadblock-type 1 OS=Mus musculus GN=Dynlrb1 PE=1 SV=3	19.8522	4	0.94	1.213	6	55.2083
Q3U9G9	Lamin-B receptor OS=Mus musculus GN=Lbr PE=1 SV=2	22.0737	5	1.021	0.955	8	7.82748
Q08288	Cell growth-regulating nucleolar protein OS=Mus musculus GN=Lyar PE=1 SV=2	78.5651	10	0.828	1.211	26	32.9897
Q6P9Q6	FK506-binding protein 15 OS=Mus musculus GN=Fkbp15 PE=1 SV=2	21.884	6	0.909	1.115	8	9.86842
Q8CGZ0	Calcium homeostasis endoplasmic reticulum protein OS=Mus musculus GN=Cherp PE=1 SV=1	16.7177	4	0.848	1.211	6	5.55556
Q9D706	RNA polymerase II-associated protein 3 OS=Mus musculus GN=Rpap3 PE=1 SV=1	21.83	6	0.939	1.149	7	11.8182
P70318	Nucleolysin TIAR OS=Mus musculus GN=Tial1 PE=1 SV=1	21.8262	3	0.942	1.038	8	19.6429
Q99KK2	N-acylneuraminate cytidylyltransferase OS=Mus musculus GN=Cmas PE=1 SV=2	21.8091	5	0.943	1.191	9	13.1944
Q62192	CD180 antigen OS=Mus musculus GN=Cd180 PE=1 SV=2	21.7597	3	0.976	1.177	6	5.14372
A2A432	Cullin-4B OS=Mus musculus GN=Cul4b PE=1 SV=1	21.7257	7	1.039	1.014	7	8.45361
O35857	Mitochondrial import inner membrane translocase subunit TIM44 OS=Mus musculus GN=Timm44 PE=1 SV=2	21.713	4	0.993	1.15	6	11.7257
Q9EP69	Phosphatidylinositide phosphatase SAC1 OS=Mus musculus GN=Sacm1l PE=1 SV=1	21.698	8	1	1.071	8	13.799
Q9Z1T1	AP-3 complex subunit beta-1 OS=Mus musculus GN=Ap3b1 PE=1 SV=2	21.673	7	1.098	1.031	7	8.68778
Q8BQ30	Phostensin OS=Mus musculus GN=Ppp1r18 PE=1 SV=1	21.6626	7	1.093	1.033	9	16.1616
O08784	Treacle protein OS=Mus musculus GN=Tcof1 PE=1 SV=1	68.8862	14	0.905	1.21	23	14.3182
Q9Z2Y8	Proline synthase co-transcribed bacterial homolog protein OS=Mus musculus GN=Prosc PE=1 SV=1	21.607	6	1.039	1.153	9	20.8029
P97377	Cyclin-dependent kinase 2 OS=Mus musculus GN=Cdk2 PE=1 SV=2	21.5928	3			8	15.6069
Q9CQF0	39S ribosomal protein L11, mitochondrial OS=Mus musculus GN=Mrpl11 PE=1 SV=1	21.5557	7	0.972	1.083	10	42.7083
Q921T2	Torsin-1A-interacting protein 1 OS=Mus musculus GN=Tor1aip1 PE=1 SV=3	21.4536	4	1.081	0.927	7	8.23529
Q99P88	Nuclear pore complex protein Nup155 OS=Mus musculus GN=Nup155 PE=1 SV=1	21.4313	5	0.927	1.139	6	4.96046
Q9D7Z3	Nucleolar protein 7 OS=Mus musculus GN=Nol7 PE=1 SV=1	21.4189	2	0.916	1.113	5	12.9921
Q61686	Chromobox protein homolog 5 OS=Mus musculus GN=Cbx5 PE=1 SV=1	23.108	5	0.829	1.21	9	34.0314
P51174	Long-chain specific acyl-CoA dehydrogenase, mitochondrial OS=Mus musculus GN=Acadl PE=1 SV=2	21.4042	7	0.883	1.187	8	19.3023
Q9WV96	Mitochondrial import inner membrane translocase subunit Tim10 B OS=Mus musculus GN=Timm10b PE=1 SV=1	21.3991	3	1.177	0.949	5	41
Q9ES28	Rho guanine nucleotide exchange factor 7 OS=Mus musculus GN=Arhgef7 PE=1 SV=2	21.3404	5	1.025	1.026	8	10.5568
Q8K183	Pyridoxal kinase OS=Mus musculus GN=Pdxk PE=1 SV=1	21.3322	3	1.04	0.991	5	16.3462
Q05CL8	La-related protein 7 OS=Mus musculus GN=Larp7 PE=1 SV=2	21.3088	5	1.01	0.948	12	14.386
Q923D5	WW domain-binding protein 11 OS=Mus musculus GN=Wbp11 PE=1 SV=2	21.3005	6	1.015	1.049	7	8.73635
Q8BNV1	tRNA (uracil-5-)-methyltransferase homolog A OS=Mus musculus GN=Trmt2a PE=1 SV=1	21.2811	6	1.054	1.042	8	12.5436
Q8VE22	28S ribosomal protein S23, mitochondrial OS=Mus musculus GN=Mrps23 PE=1 SV=1	21.2618	4	1.017	1.02	7	25.4237
P35279	Ras-related protein Rab-6A OS=Mus musculus GN=Rab6a PE=1 SV=4	21.2399	6	1.153	0.979	8	35.5769
P30204	Macrophage scavenger receptor types I and II OS=Mus musculus GN=Msr1 PE=1 SV=3	21.2021	3	1.175	0.931	7	7.86026
Q8BGT7	Survival of motor neuron-related-splicing factor 30 OS=Mus musculus GN=Smndc1 PE=1 SV=1	21.1635	6	1.047	0.999	7	31.0924
Q8K411	Presequence protease, mitochondrial OS=Mus musculus GN=Pitrm1 PE=1 SV=1	21.1364	7	0.791	1.133	9	9.45946
P41216	Long-chain-fatty-acid--CoA ligase 1 OS=Mus musculus GN=Acsl1 PE=1 SV=2	21.1356	5	0.96	1.094	7	15.4506
Q9WTX6	Cullin-1 OS=Mus musculus GN=Cul1 PE=1 SV=1	21.1118	6	0.975	1.177	8	11.9845
Q5SWD9	Pre-rRNA-processing protein TSR1 homolog OS=Mus musculus GN=Tsr1 PE=1 SV=1	20.9678	5	1.084	1.019	7	8.46824
P58058	NAD kinase OS=Mus musculus GN=Nadk PE=1 SV=2	20.9624	6	0.9	1.184	9	17.7677
Q9WTP7	GTP:AMP phosphotransferase AK3, mitochondrial OS=Mus musculus GN=Ak3 PE=1 SV=3	20.954	6	0.983	1.095	7	30.3965
P05555	Integrin alpha-M OS=Mus musculus GN=Itgam PE=1 SV=2	20.8857	8	1.19	0.905	9	11.1882
Q9D937	Uncharacterized protein C11orf98 homolog OS=Mus musculus PE=1 SV=1	20.8574	3	1.017	1.085	6	26.8293
Q6NZF1	Zinc finger CCCH domain-containing protein 11A OS=Mus musculus GN=Zc3h11a PE=1 SV=1	20.8376	8	0.914	1.059	8	15.404
Q9Z0S1	3'(2'),5'-bisphosphate nucleotidase 1 OS=Mus musculus GN=Bpnt1 PE=1 SV=2	20.8346	6	0.995	1.062	6	21.4286
Q9CY50	Translocon-associated protein subunit alpha OS=Mus musculus GN=Ssr1 PE=1 SV=1	20.8224	2	0.968	0.882	5	11.8881
Q9CQH7	Transcription factor BTF3 homolog 4 OS=Mus musculus GN=Btf3l4 PE=1 SV=1	15.841	3	0.836	1.208	6	22.1519
Q6A4J8	Ubiquitin carboxyl-terminal hydrolase 7 OS=Mus musculus GN=Usp7 PE=1 SV=1	20.6189	8	1.069	1.033	9	10.4261
Q9Z2M7	Phosphomannomutase 2 OS=Mus musculus GN=Pmm2 PE=1 SV=1	20.6077	6	1.128	0.987	6	30.9917
Q4QRL3	Coiled-coil domain-containing protein 88B OS=Mus musculus GN=Ccdc88b PE=1 SV=2	20.6073	6	1.004	0.994	6	6.34706
Q3B7Z2	Oxysterol-binding protein 1 OS=Mus musculus GN=Osbp PE=1 SV=3	20.5999	7	1.073	1.049	8	12.0497
Q9JI13	Something about silencing protein 10 OS=Mus musculus GN=Utp3 PE=1 SV=1	20.5669	4	1.092	0.95	7	10.4478
Q810V0	U3 small nucleolar ribonucleoprotein protein MPP10 OS=Mus musculus GN=Mphosph10 PE=1 SV=2	20.5546	9	1.004	0.914	10	18.9427
Q91YR7	Pre-mRNA-processing factor 6 OS=Mus musculus GN=Prpf6 PE=1 SV=1	20.5478	7	1.152	1.113	8	8.28905
Q5SYD0	Unconventional myosin-Id OS=Mus musculus GN=Myo1d PE=1 SV=1	13.1363	6	1.082	1.208	8	8.64811
Q99J09	Methylosome protein 50 OS=Mus musculus GN=Wdr77 PE=1 SV=1	20.4789	4	0.957	1.159	5	19.0058
O70493	Sorting nexin-12 OS=Mus musculus GN=Snx12 PE=1 SV=1	20.4741	2	0.947	1.092	8	15.1515
O88448	Kinesin light chain 2 OS=Mus musculus GN=Klc2 PE=1 SV=1	20.4374	4			8	11.3523
P29595	NEDD8 OS=Mus musculus GN=Nedd8 PE=1 SV=2	20.3573	4	0.919	1.193	7	38.2716
Q6NVF9	Cleavage and polyadenylation specificity factor subunit 6 OS=Mus musculus GN=Cpsf6 PE=1 SV=1	20.3286	5	0.913	1.093	8	10.8893
Q9CQI3	Glia maturation factor beta OS=Mus musculus GN=Gmfb PE=1 SV=3	20.317	4	1.076	1.044	6	26.0563
Q9CW46	Ribonucleoprotein PTB-binding 1 OS=Mus musculus GN=Raver1 PE=1 SV=2	20.2868	7	0.942	1.014	9	14.9733
P62073	Mitochondrial import inner membrane translocase subunit Tim10 OS=Mus musculus GN=Timm10 PE=1 SV=1	20.2732	3	1.053	0.917	7	32.2222
Q9CQT1	Methylthioribose-1-phosphate isomerase OS=Mus musculus GN=Mri1 PE=1 SV=1	20.2303	3	1.061	0.919	5	15.1762
P28271	Cytoplasmic aconitate hydratase OS=Mus musculus GN=Aco1 PE=1 SV=3	20.1962	6	0.975	1.187	10	7.64904
Q8C156	Condensin complex subunit 2 OS=Mus musculus GN=Ncaph PE=1 SV=1	20.1931	6	0.972	1.037	6	10.6703
Q8BUV3	Gephyrin OS=Mus musculus GN=Gphn PE=1 SV=2	20.1666	6	1.036	1.095	6	12.0936
P20491	High affinity immunoglobulin epsilon receptor subunit gamma OS=Mus musculus GN=Fcer1g PE=1 SV=1	20.1617	3	1.136	0.955	7	30.2326
P36536	GTP-binding protein SAR1a OS=Mus musculus GN=Sar1a PE=1 SV=1	20.0991	3	0.77	0.879	5	32.8283
Q9CX86	Heterogeneous nuclear ribonucleoprotein A0 OS=Mus musculus GN=Hnrnpa0 PE=1 SV=1	94.3266	9	0.915	1.207	31	39.6721
Q78JW9	Ubiquitin domain-containing protein UBFD1 OS=Mus musculus GN=Ubfd1 PE=1 SV=2	20.0872	5	1.513	0.892	7	18.75
Q91VR8	Protein BRICK1 OS=Mus musculus GN=Brk1 PE=1 SV=1	20.079	6	1.029	0.944	9	73.3333
Q9CQ48	NudC domain-containing protein 2 OS=Mus musculus GN=Nudcd2 PE=1 SV=1	20.0773	4	1.022	1.033	6	39.4904
Q91X78	Erlin-1 OS=Mus musculus GN=Erlin1 PE=1 SV=1	20.0525	4	1.223	0.945	6	14.4509
Q9DC51	Guanine nucleotide-binding protein G(k) subunit alpha OS=Mus musculus GN=Gnai3 PE=1 SV=3	20.017	2	1.096	0.977	8	16.9492
Q9CR62	Mitochondrial 2-oxoglutarate/malate carrier protein OS=Mus musculus GN=Slc25a11 PE=1 SV=3	19.9639	5	0.924	1.041	6	20.3822
Q63844	Mitogen-activated protein kinase 3 OS=Mus musculus GN=Mapk3 PE=1 SV=5	19.9476	3	1.1	1.065	7	10.2632
P35123	Ubiquitin carboxyl-terminal hydrolase 4 OS=Mus musculus GN=Usp4 PE=1 SV=3	19.9403	7	1.315	0.992	9	8.73181
Q6PHZ2	Calcium/calmodulin-dependent protein kinase type II subunit delta OS=Mus musculus GN=Camk2d PE=1 SV=1	19.9114	2	1.242	0.874	6	13.8277
Q8VI36	Paxillin OS=Mus musculus GN=Pxn PE=1 SV=1	19.874	6	0.969	1.047	6	13.8748
P42225	Signal transducer and activator of transcription 1 OS=Mus musculus GN=Stat1 PE=1 SV=1	19.8523	7	1.048	1.13	9	13.2176
D3Z6Q9	Bridging integrator 2 OS=Mus musculus GN=Bin2 PE=1 SV=1	25.2537	7	1.077	1.207	12	18.6094
Q61941	NAD(P) transhydrogenase, mitochondrial OS=Mus musculus GN=Nnt PE=1 SV=2	19.8521	8	0.887	1.115	8	9.66851
Q8BTS4	Nuclear pore complex protein Nup54 OS=Mus musculus GN=Nup54 PE=1 SV=1	11.4718	3	1.114	1.207	3	9.41176
Q5SSL4	Active breakpoint cluster region-related protein OS=Mus musculus GN=Abr PE=1 SV=1	26.2293	8	0.956	1.206	10	14.2026
O09167	60S ribosomal protein L21 OS=Mus musculus GN=Rpl21 PE=1 SV=3	184.075	12	0.777	1.205	60	52.5
O88487	Cytoplasmic dynein 1 intermediate chain 2 OS=Mus musculus GN=Dync1i2 PE=1 SV=1	19.784	4	0.978	1.043	8	12.5817
Q99M31	Heat shock 70 kDa protein 14 OS=Mus musculus GN=Hspa14 PE=1 SV=2	25.2626	6	1.075	1.205	8	13.556
P61971	Nuclear transport factor 2 OS=Mus musculus GN=Nutf2 PE=1 SV=1	19.7604	3	0.898	0.959	6	29.9213
Q9JKP7	DNA polymerase epsilon subunit 3 OS=Mus musculus GN=Pole3 PE=1 SV=1	16.0482	3	1.008	1.205	5	31.7241
Q8CH18	Cell division cycle and apoptosis regulator protein 1 OS=Mus musculus GN=Ccar1 PE=1 SV=1	19.7013	7	0.963	1.005	8	7.8534
Q3U7R1	Extended synaptotagmin-1 OS=Mus musculus GN=Esyt1 PE=1 SV=2	19.6804	6	1.292	0.926	8	8.42491
P40336	Vacuolar protein sorting-associated protein 26A OS=Mus musculus GN=Vps26a PE=1 SV=1	19.6638	6	1.149	0.989	10	22.9358
Q9CWU9	Nucleoporin Nup37 OS=Mus musculus GN=Nup37 PE=1 SV=2	18.5243	6	1.03	1.203	8	24.2331
Q9CQL7	MORF4 family-associated protein 1 OS=Mus musculus GN=Mrfap1 PE=1 SV=1	19.5863	2	1.222	0.948	4	26.4
Q8K1R3	Polyribonucleotide nucleotidyltransferase 1, mitochondrial OS=Mus musculus GN=Pnpt1 PE=1 SV=1	39.0037	12	0.851	1.202	15	18.9017
Q8BVE3	V-type proton ATPase subunit H OS=Mus musculus GN=Atp6v1h PE=1 SV=1	34.0252	8	0.958	1.202	11	19.0476
Q9JKF7	39S ribosomal protein L39, mitochondrial OS=Mus musculus GN=Mrpl39 PE=1 SV=4	19.5082	5	1.002	1.064	6	22.619
Q9JKX4	Protein AATF OS=Mus musculus GN=Aatf PE=1 SV=1	19.4777	3	1.243	1.025	7	5.89354
Q64010	Adapter molecule crk OS=Mus musculus GN=Crk PE=1 SV=1	19.4593	5	1.107	0.9	5	26.9737
Q8CEC0	Nuclear pore complex protein Nup88 OS=Mus musculus GN=Nup88 PE=1 SV=1	19.4262	6	1.212	1.096	7	10.4914
Q80UM7	Mannosyl-oligosaccharide glucosidase OS=Mus musculus GN=Mogs PE=1 SV=1	19.4159	5	1.004	0.955	6	8.63309
Q8BZN6	Dedicator of cytokinesis protein 10 OS=Mus musculus GN=Dock10 PE=1 SV=3	15.7941	8	0.892	1.201	8	4.93023
P28063	Proteasome subunit beta type-8 OS=Mus musculus GN=Psmb8 PE=1 SV=2	19.3691	3	1.119	0.91	5	13.7681
Q9WV54	Acid ceramidase OS=Mus musculus GN=Asah1 PE=1 SV=1	19.3639	6	0.919	1.074	6	18.2741
Q80X41	Serine/threonine-protein kinase VRK1 OS=Mus musculus GN=Vrk1 PE=1 SV=2	19.3239	4	1.189	0.952	8	13.8636
P70444	BH3-interacting domain death agonist OS=Mus musculus GN=Bid PE=1 SV=2	19.3157	3	1.082	0.877	9	21.5385
Q91V64	Isochorismatase domain-containing protein 1 OS=Mus musculus GN=Isoc1 PE=1 SV=1	19.3115	5	1.064	1.115	7	20.202
Q8BYK6	YTH domain-containing family protein 3 OS=Mus musculus GN=Ythdf3 PE=1 SV=2	19.3056	3	1.161	0.97	7	12.4786
Q9QZK7	Docking protein 3 OS=Mus musculus GN=Dok3 PE=1 SV=1	19.2684	4	1.125	1.145	6	18.4685
P62305	Small nuclear ribonucleoprotein E OS=Mus musculus GN=Snrpe PE=1 SV=1	19.2198	3	0.983	1.066	7	29.3478
P97821	Dipeptidyl peptidase 1 OS=Mus musculus GN=Ctsc PE=1 SV=1	19.1889	2	0.943	1.038	6	8.22511
P43346	Deoxycytidine kinase OS=Mus musculus GN=Dck PE=1 SV=1	12.3494	4	0.867	1.2	4	20.7692
Q9D945	Protein LLP homolog OS=Mus musculus GN=Llph PE=1 SV=1	19.1253	3	0.895	1.179	5	40
Q9Z315	U4/U6.U5 tri-snRNP-associated protein 1 OS=Mus musculus GN=Sart1 PE=1 SV=1	19.0787	7	0.997	1.003	8	13.6476
Q9D0R4	Probable ATP-dependent RNA helicase DDX56 OS=Mus musculus GN=Ddx56 PE=2 SV=1	19.0725	4	1.05	1.056	5	10.4396
Q9CPT5	Nucleolar protein 16 OS=Mus musculus GN=Nop16 PE=1 SV=1	47.6738	10	0.973	0.85	17	56.7416
Q8WTY4	Anamorsin OS=Mus musculus GN=Ciapin1 PE=1 SV=1	18.8874	5	1.037	0.85	10	22.0065
O08579	Emerin OS=Mus musculus GN=Emd PE=1 SV=1	18.9654	3	1.192	0.972	6	14.2857
Q9CX56	26S proteasome non-ATPase regulatory subunit 8 OS=Mus musculus GN=Psmd8 PE=1 SV=2	18.9316	6	1.149	0.865	8	18.9802
Q8K4I3	Rho guanine nucleotide exchange factor 6 OS=Mus musculus GN=Arhgef6 PE=1 SV=1	41.3419	8	1.032	0.848	13	16.4721
O70378	ER membrane protein complex subunit 8 OS=Mus musculus GN=Emc8 PE=1 SV=1	18.8806	3	1.003	1.148	5	26.57
P34884	Macrophage migration inhibitory factor OS=Mus musculus GN=Mif PE=1 SV=2	39.5142	5	0.903	0.847	20	52.1739
Q91YT7	YTH domain-containing family protein 2 OS=Mus musculus GN=Ythdf2 PE=1 SV=1	18.8208	3	0.947	0.889	7	8.29016
Q8R2N2	U3 small nucleolar RNA-associated protein 4 homolog OS=Mus musculus GN=Utp4 PE=2 SV=3	18.8029	6	0.986	1.051	8	12.9738
Q61464	Zinc finger protein 638 OS=Mus musculus GN=Znf638 PE=1 SV=2	18.7798	8	0.918	1.039	9	5.61224
Q9Z1M8	Protein Red OS=Mus musculus GN=Ik PE=1 SV=2	18.7787	5	1.032	0.999	7	11.1311
Q6NZC7	SEC23-interacting protein OS=Mus musculus GN=Sec23ip PE=1 SV=2	18.7576	7	0.956	1.156	7	9.41884
Q9Z0M5	Lysosomal acid lipase/cholesteryl ester hydrolase OS=Mus musculus GN=Lipa PE=1 SV=2	18.7368	4	0.998	1.059	7	7.30479
O55128	Histone deacetylase complex subunit SAP18 OS=Mus musculus GN=Sap18 PE=1 SV=1	18.7119	5	0.944	1.094	8	35.2941
Q8R3C0	Mini-chromosome maintenance complex-binding protein OS=Mus musculus GN=Mcmbp PE=1 SV=1	18.6804	3	0.975	0.983	5	7.32087
P17047	Lysosome-associated membrane glycoprotein 2 OS=Mus musculus GN=Lamp2 PE=1 SV=2	18.6744	3	0.959	1.186	6	7.22892
Q9DBG5	Perilipin-3 OS=Mus musculus GN=Plin3 PE=1 SV=1	18.6674	4	1.126	0.984	5	15.5606
Q7TMF3	NADH dehydrogenase [ubiquinone] 1 alpha subcomplex subunit 12 OS=Mus musculus GN=Ndufa12 PE=1 SV=2	18.6665	5	0.978	1.158	7	45.5172
P48193	Protein 4.1 OS=Mus musculus GN=Epb41 PE=1 SV=2	18.6173	5	1.019	1.046	7	8.74126
Q9JK81	UPF0160 protein MYG1, mitochondrial OS=Mus musculus GN=Myg1 PE=1 SV=1	18.6017	5	1.145	1.002	6	18.6842
Q8K1R7	Serine/threonine-protein kinase Nek9 OS=Mus musculus GN=Nek9 PE=1 SV=2	18.5641	4	1.153	0.979	5	5.69106
Q64455	Receptor-type tyrosine-protein phosphatase eta OS=Mus musculus GN=Ptprj PE=1 SV=2	18.5264	4			6	4.6042
Q91YI0	Argininosuccinate lyase OS=Mus musculus GN=Asl PE=1 SV=1	20.6228	6	1.642	0.846	7	14.2241
O55234	Proteasome subunit beta type-5 OS=Mus musculus GN=Psmb5 PE=1 SV=3	64.2877	10	1.193	0.845	20	37.8788
P61027	Ras-related protein Rab-10 OS=Mus musculus GN=Rab10 PE=1 SV=1	41.2507	5	1.275	0.845	17	40.5
O35639	Annexin A3 OS=Mus musculus GN=Anxa3 PE=1 SV=4	18.4147	5	1.277	1.149	7	20.1238
Q8K0C9	GDP-mannose 4,6 dehydratase OS=Mus musculus GN=Gmds PE=1 SV=1	18.3485	3	0.987	1.081	5	10.7527
P62774	Myotrophin OS=Mus musculus GN=Mtpn PE=1 SV=2	39.8441	5	1.217	0.845	13	38.9831
Q9WUM3	Coronin-1B OS=Mus musculus GN=Coro1b PE=1 SV=1	18.2905	5	1.031	0.963	8	9.29752
Q3U821	WD repeat-containing protein 75 OS=Mus musculus GN=Wdr75 PE=1 SV=1	18.2722	6	1.164	1.003	7	8.79518
Q9EQU5	Protein SET OS=Mus musculus GN=Set PE=1 SV=1	159.346	13	0.842	0.844	46	34.9481
O88543	COP9 signalosome complex subunit 3 OS=Mus musculus GN=Cops3 PE=1 SV=3	18.2252	5	1.048	0.975	6	15.3664
Q8CIG8	Protein arginine N-methyltransferase 5 OS=Mus musculus GN=Prmt5 PE=1 SV=3	18.2013	8	0.912	1.178	8	14.1287
Q640M1	U3 small nucleolar RNA-associated protein 14 homolog A OS=Mus musculus GN=Utp14a PE=1 SV=1	18.1937	6	0.93	1.045	6	10.9518
Q9Z2X1	Heterogeneous nuclear ribonucleoprotein F OS=Mus musculus GN=Hnrnpf PE=1 SV=3	132.406	11	0.91	0.844	39	33.494
A2ADY9	Protein DDI1 homolog 2 OS=Mus musculus GN=Ddi2 PE=1 SV=1	18.1591	7	1.012	1.095	8	25.5639
P08775	DNA-directed RNA polymerase II subunit RPB1 OS=Mus musculus GN=Polr2a PE=1 SV=3	18.1478	8	1.137	0.997	8	6.19289
O35601	FYN-binding protein OS=Mus musculus GN=Fyb PE=1 SV=2	18.0503	7	1.129	1.164	8	13.5531
Q99KR7	Peptidyl-prolyl cis-trans isomerase F, mitochondrial OS=Mus musculus GN=Ppif PE=1 SV=1	18.0437	5	0.971	1.113	8	21.8447
Q922Q4	Pyrroline-5-carboxylate reductase 2 OS=Mus musculus GN=Pycr2 PE=1 SV=1	18.0402	5	0.984	1.012	5	23.75
Q80ZS3	28S ribosomal protein S26, mitochondrial OS=Mus musculus GN=Mrps26 PE=1 SV=1	17.9081	5	0.938	1.002	5	28
P56394	Cytochrome c oxidase copper chaperone OS=Mus musculus GN=Cox17 PE=1 SV=2	22.0849	5	1.139	0.843	9	58.7302
Q99JX7	Nuclear RNA export factor 1 OS=Mus musculus GN=Nxf1 PE=1 SV=3	17.9019	6	0.918	1.073	6	13.9159
Q8BHB4	WD repeat-containing protein 3 OS=Mus musculus GN=Wdr3 PE=1 SV=1	17.8575	6	0.912	0.939	7	8.59873
Q9JHS4	ATP-dependent Clp protease ATP-binding subunit clpX-like, mitochondrial OS=Mus musculus GN=Clpx PE=1 SV=2	17.8544	5	1.068	0.963	8	10.4101
Q9CZ30	Obg-like ATPase 1 OS=Mus musculus GN=Ola1 PE=1 SV=1	63.151	15	1.124	0.842	24	41.6667
Q9DCC4	Pyrroline-5-carboxylate reductase 3 OS=Mus musculus GN=Pycrl PE=1 SV=2	17.8225	4	1.119	1.008	5	20.073
Q62348	Translin OS=Mus musculus GN=Tsn PE=1 SV=1	17.7564	2	1.142	0.948	5	13.1579
Q6PR54	Telomere-associated protein RIF1 OS=Mus musculus GN=Rif1 PE=1 SV=2	17.745	6	0.9	1.197	6	3.34849
Q91YH5	Atlastin-3 OS=Mus musculus GN=Atl3 PE=1 SV=1	17.7307	5	1.068	0.981	5	12.5693
Q8BFR4	N-acetylglucosamine-6-sulfatase OS=Mus musculus GN=Gns PE=1 SV=1	17.6907	4	0.905	1.171	5	9.19118
Q7TSC1	Protein PRRC2A OS=Mus musculus GN=Prrc2a PE=1 SV=1	17.6873	6	1.103	0.883	7	4.54124
Q8K2T1	NmrA-like family domain-containing protein 1 OS=Mus musculus GN=Nmral1 PE=1 SV=1	17.6865	5	0.993	1.008	5	19.4175
P47856	Glutamine--fructose-6-phosphate aminotransferase [isomerizing] 1 OS=Mus musculus GN=Gfpt1 PE=1 SV=3	17.6818	5	1.037	1.115	6	7.31707
P47930	Fos-related antigen 2 OS=Mus musculus GN=Fosl2 PE=1 SV=2	17.6454	4	0.995	1.152	5	11.6564
Q8R3C6	Probable RNA-binding protein 19 OS=Mus musculus GN=Rbm19 PE=1 SV=1	17.611	5	0.982	1.018	6	7.45798
Q9QYF1	Retinol dehydrogenase 11 OS=Mus musculus GN=Rdh11 PE=1 SV=2	17.555	4	1.218	0.894	6	15.5063
Q9CZW4	Long-chain-fatty-acid--CoA ligase 3 OS=Mus musculus GN=Acsl3 PE=1 SV=2	17.515	4	1.017	1.054	5	10.4167
P54276	DNA mismatch repair protein Msh6 OS=Mus musculus GN=Msh6 PE=1 SV=3	17.4733	6	1.017	1.057	7	6.62739
Q924K8	Metastasis-associated protein MTA3 OS=Mus musculus GN=Mta3 PE=1 SV=1	17.4557	2			7	12.8596
O55222	Integrin-linked protein kinase OS=Mus musculus GN=Ilk PE=1 SV=2	17.454	6	0.996	1.135	7	17.4779
Q8CFQ3	Intron-binding protein aquarius OS=Mus musculus GN=Aqr PE=1 SV=2	22.6935	6	1.26	0.839	7	6.54963
P57746	V-type proton ATPase subunit D OS=Mus musculus GN=Atp6v1d PE=1 SV=1	17.3807	5	1.314	1.131	7	34.413
Q9DCA5	Ribosome biogenesis protein BRX1 homolog OS=Mus musculus GN=Brix1 PE=1 SV=3	14.3457	2	1.25	0.838	4	8.2153
Q9R0E2	Procollagen-lysine,2-oxoglutarate 5-dioxygenase 1 OS=Mus musculus GN=Plod1 PE=1 SV=1	17.3685	6	1.093	0.952	6	9.06593
Q61074	Protein phosphatase 1G OS=Mus musculus GN=Ppm1g PE=1 SV=3	17.3485	5	1.044	0.993	6	12.3616
P84096	Rho-related GTP-binding protein RhoG OS=Mus musculus GN=Rhog PE=1 SV=1	17.3465	3	1.022	1.174	4	30.8901
Q9CQC9	GTP-binding protein SAR1b OS=Mus musculus GN=Sar1b PE=1 SV=1	17.3427	5	0.979	0.857	6	30.303
Q9CYG7	Mitochondrial import receptor subunit TOM34 OS=Mus musculus GN=Tomm34 PE=1 SV=1	31.7529	8	1.182	0.837	10	31.7152
Q4FZC9	Nesprin-3 OS=Mus musculus GN=Syne3 PE=1 SV=1	22.8086	7	1.343	0.837	8	10.8718
Q69ZK0	Phosphatidylinositol 3,4,5-trisphosphate-dependent Rac exchanger 1 protein OS=Mus musculus GN=Prex1 PE=1 SV=2	17.3227	6	1.253	0.976	8	5.21212
Q9Z2N8	Actin-like protein 6A OS=Mus musculus GN=Actl6a PE=1 SV=2	17.3092	5	1.186	0.864	6	16.7832
P12367	cAMP-dependent protein kinase type II-alpha regulatory subunit OS=Mus musculus GN=Prkar2a PE=1 SV=2	17.2803	4	1.03	0.975	5	13.9651
Q8VBV7	COP9 signalosome complex subunit 8 OS=Mus musculus GN=Cops8 PE=1 SV=1	17.1699	2	1.031	1.092	5	16.2679
Q62384	Zinc finger protein ZPR1 OS=Mus musculus GN=Zpr1 PE=1 SV=1	17.1024	5	1.089	1.075	7	17.2113
Q9CQC7	NADH dehydrogenase [ubiquinone] 1 beta subcomplex subunit 4 OS=Mus musculus GN=Ndufb4 PE=1 SV=3	17.0911	4	0.852	1.112	5	39.5349
Q6A0A2	La-related protein 4B OS=Mus musculus GN=Larp4b PE=1 SV=2	17.0834	5			5	10.2564
O70311	Glycylpeptide N-tetradecanoyltransferase 2 OS=Mus musculus GN=Nmt2 PE=1 SV=1	17.0799	2			6	9.26276
Q9D1M4	Eukaryotic translation elongation factor 1 epsilon-1 OS=Mus musculus GN=Eef1e1 PE=1 SV=1	17.0647	4	0.883	1.117	7	25.2874
P01897	H-2 class I histocompatibility antigen, L-D alpha chain OS=Mus musculus GN=H2-L PE=1 SV=2	17.0215	4	1.092	0.88	6	15.4696
P51125	Calpastatin OS=Mus musculus GN=Cast PE=1 SV=2	17.019	4	1.179	0.995	6	11.2944
Q501J6	Probable ATP-dependent RNA helicase DDX17 OS=Mus musculus GN=Ddx17 PE=1 SV=1	145.531	14	1.028	0.835	52	35.2308
Q9QXK7	Cleavage and polyadenylation specificity factor subunit 3 OS=Mus musculus GN=Cpsf3 PE=1 SV=2	16.9707	5	1.036	0.904	9	8.18713
Q6ZWN5	40S ribosomal protein S9 OS=Mus musculus GN=Rps9 PE=1 SV=3	104.182	18	1.226	0.835	39	56.1856
Q3UYV9	Nuclear cap-binding protein subunit 1 OS=Mus musculus GN=Ncbp1 PE=1 SV=2	16.9389	3	1.135	0.944	5	6.20253
Q9R059	Four and a half LIM domains protein 3 OS=Mus musculus GN=Fhl3 PE=1 SV=2	16.9101	3	1.023	1.112	4	22.4913
P58281	Dynamin-like 120 kDa protein, mitochondrial OS=Mus musculus GN=Opa1 PE=1 SV=1	16.8842	5	0.971	1.11	5	5.72917
Q7TSV4	Phosphoglucomutase-2 OS=Mus musculus GN=Pgm2 PE=1 SV=1	16.8721	3	0.953	1.045	5	8.22581
O55022	Membrane-associated progesterone receptor component 1 OS=Mus musculus GN=Pgrmc1 PE=1 SV=4	16.8702	3	0.972	1.047	8	26.1538
P14901	Heme oxygenase 1 OS=Mus musculus GN=Hmox1 PE=1 SV=1	16.8452	5	0.956	1.071	6	17.301
Q6P9L6	Kinesin-like protein KIF15 OS=Mus musculus GN=Kif15 PE=1 SV=1	16.8255	5	1.128	0.862	6	4.68637
Q9CWM4	Prefoldin subunit 1 OS=Mus musculus GN=Pfdn1 PE=1 SV=1	16.8072	5	1.099	0.972	5	26.2295
Q91VN6	Probable ATP-dependent RNA helicase DDX41 OS=Mus musculus GN=Ddx41 PE=1 SV=2	16.7944	4	1.029	0.913	5	8.84244
Q6PHN9	Ras-related protein Rab-35 OS=Mus musculus GN=Rab35 PE=1 SV=1	16.7905	2	1.266	0.86	7	23.3831
Q9CPS7	RNA-binding protein PNO1 OS=Mus musculus GN=Pno1 PE=1 SV=1	16.7768	3	0.997	1.075	6	14.1129
P51912	Neutral amino acid transporter B(0) OS=Mus musculus GN=Slc1a5 PE=1 SV=2	27.6355	2	1.178	0.835	8	6.32911
O09110	Dual specificity mitogen-activated protein kinase kinase 3 OS=Mus musculus GN=Map2k3 PE=1 SV=2	16.6705	4	0.893	0.987	4	17.8674
P19783	Cytochrome c oxidase subunit 4 isoform 1, mitochondrial OS=Mus musculus GN=Cox4i1 PE=1 SV=2	67.0273	7	0.889	0.834	23	29.5858
P63085	Mitogen-activated protein kinase 1 OS=Mus musculus GN=Mapk1 PE=1 SV=3	22.9942	5	1.023	0.834	8	18.1564
Q8JZX4	Splicing factor 45 OS=Mus musculus GN=Rbm17 PE=1 SV=1	16.6142	6	1.049	1.039	8	15.0617
Q9ESY9	Gamma-interferon-inducible lysosomal thiol reductase OS=Mus musculus GN=Ifi30 PE=1 SV=3	66.0347	7	1.092	0.831	23	28.2258
P48771	Cytochrome c oxidase subunit 7A2, mitochondrial OS=Mus musculus GN=Cox7a2 PE=1 SV=2	16.0279	2	1.136	0.831	5	27.7108
Q99J62	Replication factor C subunit 4 OS=Mus musculus GN=Rfc4 PE=1 SV=1	16.4721	5	1.075	0.953	5	18.1319
Q9WUK4	Replication factor C subunit 2 OS=Mus musculus GN=Rfc2 PE=1 SV=1	16.4569	4	1.167	0.944	6	18.3381
Q9CXF4	TBC1 domain family member 15 OS=Mus musculus GN=Tbc1d15 PE=1 SV=1	16.3921	6	1.15	0.913	7	11.1773
P53395	Lipoamide acyltransferase component of branched-chain alpha-keto acid dehydrogenase complex, mitochondrial OS=Mus musculus GN=Dbt PE=1 SV=2	16.3819	3	1.108	0.943	5	7.67635
Q8BH69	Selenide, water dikinase 1 OS=Mus musculus GN=Sephs1 PE=1 SV=1	16.3736	4	0.853	1.179	7	13.0102
Q9JIX0	Transcription and mRNA export factor ENY2 OS=Mus musculus GN=Eny2 PE=1 SV=1	16.3602	3	0.898	1.138	5	36.6337
Q8BHG9	CGG triplet repeat-binding protein 1 OS=Mus musculus GN=Cggbp1 PE=1 SV=1	16.3583	3	1.183	1.014	5	26.9461
Q8CHY6	Transcriptional repressor p66 alpha OS=Mus musculus GN=Gatad2a PE=1 SV=2	16.3532	3			6	9.062
Q61584	Fragile X mental retardation syndrome-related protein 1 OS=Mus musculus GN=Fxr1 PE=1 SV=2	35.8322	9	1.143	0.829	14	21.1226
Q9CWL8	Beta-catenin-like protein 1 OS=Mus musculus GN=Ctnnbl1 PE=1 SV=1	11.7383	3	1.091	0.829	5	8.17052
Q3UHD6	Sorting nexin-27 OS=Mus musculus GN=Snx27 PE=1 SV=2	16.3273	5	1.074	1.122	6	13.9147
P59708	Splicing factor 3B subunit 6 OS=Mus musculus GN=Sf3b6 PE=1 SV=1	16.3001	3	0.964	1.078	5	28
Q06138	Calcium-binding protein 39 OS=Mus musculus GN=Cab39 PE=1 SV=2	16.2631	5	1.017	1.072	5	16.7155
Q9JI11	Serine/threonine-protein kinase 4 OS=Mus musculus GN=Stk4 PE=1 SV=1	16.2326	3	1.423	1.069	6	10.883
Q6R891	Neurabin-2 OS=Mus musculus GN=Ppp1r9b PE=1 SV=1	16.2248	3	1.211	0.891	5	5.63035
Q8VI93	2'-5'-oligoadenylate synthase 3 OS=Mus musculus GN=Oas3 PE=1 SV=1	16.2075	5	1.092	1.064	7	6.942
P17918	Proliferating cell nuclear antigen OS=Mus musculus GN=Pcna PE=1 SV=2	208.8	19	1.114	0.826	71	62.4521
Q0VGB7	Serine/threonine-protein phosphatase 4 regulatory subunit 2 OS=Mus musculus GN=Ppp4r2 PE=1 SV=1	11.1735	3	0.979	0.826	5	8.63309
Q64261	Cyclin-dependent kinase 6 OS=Mus musculus GN=Cdk6 PE=1 SV=2	29.9447	6	1.192	0.824	11	29.1411
Q9CRB9	MICOS complex subunit Mic19 OS=Mus musculus GN=Chchd3 PE=1 SV=1	16.1072	4	0.999	0.932	5	21.1454
Q2YDW2	Protein misato homolog 1 OS=Mus musculus GN=Msto1 PE=1 SV=1	16.0847	4	1.023	1.17	6	11.3309
P97300	Neuroplastin OS=Mus musculus GN=Nptn PE=1 SV=3	16.0758	4	1.181	0.967	5	12.0907
Q9EQS3	C-Myc-binding protein OS=Mus musculus GN=Mycbp PE=1 SV=5	15.0744	3	1.168	0.824	5	28.1553
O35685	Nuclear migration protein nudC OS=Mus musculus GN=Nudc PE=1 SV=1	151.2	25	1.143	0.823	56	59.3373
Q99P31	Hsp70-binding protein 1 OS=Mus musculus GN=Hspbp1 PE=1 SV=1	46.355	7	1.355	0.823	13	32.493
Q9CWZ3	RNA-binding protein 8A OS=Mus musculus GN=Rbm8a PE=1 SV=3	34.4175	3	1.226	0.822	8	21.8391
P97855	Ras GTPase-activating protein-binding protein 1 OS=Mus musculus GN=G3bp1 PE=1 SV=1	166.531	16	1.039	0.821	53	42.5806
Q9DCS3	Trans-2-enoyl-CoA reductase, mitochondrial OS=Mus musculus GN=Mecr PE=1 SV=2	15.2059	4	0.966	0.821	4	14.7453
Q9JMD0	BUB3-interacting and GLEBS motif-containing protein ZNF207 OS=Mus musculus GN=Znf207 PE=1 SV=1	15.992	2	1.196	0.937	5	4.24242
Q8BWZ3	N-alpha-acetyltransferase 25, NatB auxiliary subunit OS=Mus musculus GN=Naa25 PE=1 SV=1	15.0843	6	1.153	0.821	6	5.8642
Q61838	Pregnancy zone protein OS=Mus musculus GN=Pzp PE=1 SV=3	15.9688	3	1.683	1.03	6	2.47492
Q14AX6	Cyclin-dependent kinase 12 OS=Mus musculus GN=Cdk12 PE=1 SV=2	15.9501	2	1.294	1.167	7	2.49326
P61358	60S ribosomal protein L27 OS=Mus musculus GN=Rpl27 PE=1 SV=2	117.978	8	1.054	0.819	37	49.2647
Q99JW2	Aminoacylase-1 OS=Mus musculus GN=Acy1 PE=1 SV=1	58.0203	11	1.207	0.819	18	40.6863
Q9CSH3	Exosome complex exonuclease RRP44 OS=Mus musculus GN=Dis3 PE=1 SV=4	15.8267	5	0.929	1.094	7	7.93319
Q9R0P6	Signal peptidase complex catalytic subunit SEC11A OS=Mus musculus GN=Sec11a PE=1 SV=1	15.8148	2	0.874	1.124	5	13.9665
P62960	Nuclease-sensitive element-binding protein 1 OS=Mus musculus GN=Ybx1 PE=1 SV=3	165.014	8	1.154	0.817	49	48.1366
P26443	Glutamate dehydrogenase 1, mitochondrial OS=Mus musculus GN=Glud1 PE=1 SV=1	214.853	23	1.117	0.816	62	43.3692
O08788	Dynactin subunit 1 OS=Mus musculus GN=Dctn1 PE=1 SV=3	15.7545	7	0.934	0.881	7	7.88447
P62245	40S ribosomal protein S15a OS=Mus musculus GN=Rps15a PE=1 SV=2	94.5255	9	1.138	0.816	29	50.7692
Q8VEM8	Phosphate carrier protein, mitochondrial OS=Mus musculus GN=Slc25a3 PE=1 SV=1	69.8496	14	1.089	0.816	25	34.1737
P47811	Mitogen-activated protein kinase 14 OS=Mus musculus GN=Mapk14 PE=1 SV=3	15.6505	5	1.01	1.085	5	19.7222
Q9CXL3	Uncharacterized protein C7orf50 homolog OS=Mus musculus PE=1 SV=3	15.6288	4	1.052	0.989	5	29.2308
Q922S4	cGMP-dependent 3',5'-cyclic phosphodiesterase OS=Mus musculus GN=Pde2a PE=1 SV=3	15.6121	5	1.263	0.932	7	7.86026
Q9JMG1	Endothelial differentiation-related factor 1 OS=Mus musculus GN=Edf1 PE=1 SV=1	17.3427	4	1.174	0.816	9	29.7297
Q6Y7W8	PERQ amino acid-rich with GYF domain-containing protein 2 OS=Mus musculus GN=Gigyf2 PE=1 SV=2	15.5764	3	1.014	1.085	5	2.55616
Q922J9	Fatty acyl-CoA reductase 1 OS=Mus musculus GN=Far1 PE=1 SV=1	11.1104	4	1.455	0.816	6	10.2913
Q91YP2	Neurolysin, mitochondrial OS=Mus musculus GN=Nln PE=1 SV=1	15.5379	5	0.951	1.074	6	8.23864
O09131	Glutathione S-transferase omega-1 OS=Mus musculus GN=Gsto1 PE=1 SV=2	10.9875	3	1.143	0.816	4	14.1667
B2RXS4	Plexin-B2 OS=Mus musculus GN=Plxnb2 PE=1 SV=1	15.447	7	1.058	1.015	7	5.3203
Q8R3N1	Nucleolar protein 14 OS=Mus musculus GN=Nop14 PE=1 SV=2	15.4202	5	1.193	1.073	6	7.44186
P97355	Spermine synthase OS=Mus musculus GN=Sms PE=1 SV=1	15.3834	5	0.881	1.124	5	25.4098
Q9JKX6	ADP-sugar pyrophosphatase OS=Mus musculus GN=Nudt5 PE=1 SV=1	15.2663	6	1.026	0.891	6	34.4037
P62983	Ubiquitin-40S ribosomal protein S27a OS=Mus musculus GN=Rps27a PE=1 SV=2	434.713	15	1.413	0.815	129	58.3333
Q6PGH1	Protein BUD31 homolog OS=Mus musculus GN=Bud31 PE=1 SV=1	15.2354	3	0.95	1.164	7	42.7184
P83940	Transcription elongation factor B polypeptide 1 OS=Mus musculus GN=Tceb1 PE=1 SV=1	15.2309	3	1.36	0.938	4	38.3929
Q64133	Amine oxidase [flavin-containing] A OS=Mus musculus GN=Maoa PE=1 SV=3	15.2258	7	1.03	1.116	8	16.73
P50431	Serine hydroxymethyltransferase, cytosolic OS=Mus musculus GN=Shmt1 PE=1 SV=3	15.222	4	1.002	0.982	5	11.5063
O88545	COP9 signalosome complex subunit 6 OS=Mus musculus GN=Cops6 PE=1 SV=1	15.2093	5	1.045	1.096	6	19.4444
Q05144	Ras-related C3 botulinum toxin substrate 2 OS=Mus musculus GN=Rac2 PE=1 SV=1	58.5684	5	1.207	0.815	18	40.1042
P09450	Transcription factor jun-B OS=Mus musculus GN=Junb PE=1 SV=1	15.2033	5	1.235	0.882	5	22.3837
P97370	Sodium/potassium-transporting ATPase subunit beta-3 OS=Mus musculus GN=Atp1b3 PE=1 SV=1	51.4222	6	0.96	0.814	14	24.8201
Q99JT9	1,2-dihydroxy-3-keto-5-methylthiopentene dioxygenase OS=Mus musculus GN=Adi1 PE=1 SV=1	15.1854	5	0.858	0.909	6	35.1955
Q91W86	Vacuolar protein sorting-associated protein 11 homolog OS=Mus musculus GN=Vps11 PE=1 SV=3	15.1744	4			6	4.67588
Q9CYN2	Signal peptidase complex subunit 2 OS=Mus musculus GN=Spcs2 PE=1 SV=1	14.7459	4	1.187	0.813	6	20.354
P61979	Heterogeneous nuclear ribonucleoprotein K OS=Mus musculus GN=Hnrnpk PE=1 SV=1	409.886	30	1.142	0.81	129	67.3866
Q61749	Translation initiation factor eIF-2B subunit delta OS=Mus musculus GN=Eif2b4 PE=1 SV=2	15.075	5	1.15	0.944	6	12.5954
P28656	Nucleosome assembly protein 1-like 1 OS=Mus musculus GN=Nap1l1 PE=1 SV=2	120.192	4	1.088	0.808	32	21.9949
Q9CQD1	Ras-related protein Rab-5A OS=Mus musculus GN=Rab5a PE=1 SV=1	15.0742	2	1.097	1.171	5	23.2558
Q9D0F9	Phosphoglucomutase-1 OS=Mus musculus GN=Pgm1 PE=1 SV=4	15.0644	6	1.06	1.008	6	14.7687
Q8BY71	Histone acetyltransferase type B catalytic subunit OS=Mus musculus GN=Hat1 PE=1 SV=1	16.1797	6	1.213	0.808	7	16.5865
Q791V5	Mitochondrial carrier homolog 2 OS=Mus musculus GN=Mtch2 PE=1 SV=1	14.9311	3	0.838	1.14	4	14.1914
Q8K1J6	CCA tRNA nucleotidyltransferase 1, mitochondrial OS=Mus musculus GN=Trnt1 PE=1 SV=1	14.875	4	1.117	0.92	5	9.447
Q80Y81	Zinc phosphodiesterase ELAC protein 2 OS=Mus musculus GN=Elac2 PE=1 SV=1	14.8742	5	0.922	1.047	6	9.02527
P27601	Guanine nucleotide-binding protein subunit alpha-13 OS=Mus musculus GN=Gna13 PE=1 SV=1	14.8584	3	1.436	0.863	6	9.81432
Q9D7S9	Charged multivesicular body protein 5 OS=Mus musculus GN=Chmp5 PE=1 SV=1	14.8414	3	1.08	1.01	5	24.6575
Q7TMY8	E3 ubiquitin-protein ligase HUWE1 OS=Mus musculus GN=Huwe1 PE=1 SV=5	14.8084	7	1.098	1.027	7	1.94197
Q80UZ2	Protein SDA1 homolog OS=Mus musculus GN=Sdad1 PE=1 SV=1	14.8003	5	1.046	1.096	6	8.29694
P51859	Hepatoma-derived growth factor OS=Mus musculus GN=Hdgf PE=1 SV=2	126.473	13	1.077	0.807	40	50.6329
Q80UW8	DNA-directed RNA polymerases I, II, and III subunit RPABC1 OS=Mus musculus GN=Polr2e PE=1 SV=1	14.7498	5	1.097	1.028	6	25.7143
Q9D338	39S ribosomal protein L19, mitochondrial OS=Mus musculus GN=Mrpl19 PE=1 SV=1	10.2544	3	0.936	0.802	5	11.6438
Q8R3N6	THO complex subunit 1 OS=Mus musculus GN=Thoc1 PE=1 SV=1	14.7222	6	1.162	0.896	6	13.242
P0C0S6	Histone H2A.Z OS=Mus musculus GN=H2afz PE=1 SV=2	147.627	3	1.061	0.796	50	31.25
Q8VCI5	Peroxisomal biogenesis factor 19 OS=Mus musculus GN=Pex19 PE=1 SV=1	14.6868	3	1.172	0.904	4	14.0468
P01902	H-2 class I histocompatibility antigen, K-D alpha chain OS=Mus musculus GN=H2-K1 PE=1 SV=1	14.686	3	0.959	1.111	5	9.51087
Q9JLV1	BAG family molecular chaperone regulator 3 OS=Mus musculus GN=Bag3 PE=1 SV=2	14.681	4	1.133	0.946	4	10.7452
Q03958	Prefoldin subunit 6 OS=Mus musculus GN=Pfdn6 PE=1 SV=1	14.6649	3	0.817	1.124	5	18.8976
Q6PGH2	Hematological and neurological expressed 1-like protein OS=Mus musculus GN=Hn1l PE=1 SV=1	22.5866	5	1.525	0.795	7	28.4211
P53569	CCAAT/enhancer-binding protein zeta OS=Mus musculus GN=Cebpz PE=1 SV=2	14.5452	6	1.048	1.056	8	8.65019
Q6PGC1	ATP-dependent RNA helicase DHX29 OS=Mus musculus GN=Dhx29 PE=1 SV=1	14.5361	4	1.074	1.016	5	3.36996
Q62189	U1 small nuclear ribonucleoprotein A OS=Mus musculus GN=Snrpa PE=1 SV=3	47.7947	3	1.097	0.792	13	20.5575
Q9JKV1	Proteasomal ubiquitin receptor ADRM1 OS=Mus musculus GN=Adrm1 PE=1 SV=2	14.4894	4	1.211	0.862	5	13.0221
Q91YE6	Importin-9 OS=Mus musculus GN=Ipo9 PE=1 SV=3	14.4776	4	1.481	0.927	5	4.13064
Q0GNC1	Inverted formin-2 OS=Mus musculus GN=Inf2 PE=1 SV=1	14.4697	5	1.099	0.925	6	6.83425
Q9JLQ0	CD2-associated protein OS=Mus musculus GN=Cd2ap PE=1 SV=3	14.4565	7	0.893	1.153	7	13.9717
Q5SWU9	Acetyl-CoA carboxylase 1 OS=Mus musculus GN=Acaca PE=1 SV=1	14.448	5	1.061	0.968	6	2.51599
O70145	Neutrophil cytosol factor 2 OS=Mus musculus GN=Ncf2 PE=1 SV=1	14.4091	4	0.967	1.126	4	8.95238
Q9JHS9	Spliceosome-associated protein CWC15 homolog OS=Mus musculus GN=Cwc15 PE=1 SV=1	14.3689	4	1.129	0.996	5	23.1441
Q03963	Interferon-induced, double-stranded RNA-activated protein kinase OS=Mus musculus GN=Eif2ak2 PE=1 SV=2	14.36	5	1.37	0.977	5	13.3981
O70404	Vesicle-associated membrane protein 8 OS=Mus musculus GN=Vamp8 PE=1 SV=1	12.1006	4	1.486	0.792	4	38.6139
Q8K124	Pleckstrin homology domain-containing family O member 2 OS=Mus musculus GN=Plekho2 PE=1 SV=1	19.7471	5	1.224	0.791	8	17.9798
O35465	Peptidyl-prolyl cis-trans isomerase FKBP8 OS=Mus musculus GN=Fkbp8 PE=1 SV=2	14.3275	3	1.137	0.924	4	10.9453
Q69ZS7	HBS1-like protein OS=Mus musculus GN=Hbs1l PE=1 SV=2	14.3072	3			4	6.8915
P51863	V-type proton ATPase subunit d 1 OS=Mus musculus GN=Atp6v0d1 PE=1 SV=2	14.2701	5	1.105	1.049	6	19.0883
Q3UL36	Arginine and glutamate-rich protein 1 OS=Mus musculus GN=Arglu1 PE=1 SV=2	17.9075	5	1.148	0.791	7	14.3911
Q9CQQ8	U6 snRNA-associated Sm-like protein LSm7 OS=Mus musculus GN=Lsm7 PE=1 SV=1	14.5793	2	0.911	0.791	7	33.9806
Q9WVG6	Histone-arginine methyltransferase CARM1 OS=Mus musculus GN=Carm1 PE=1 SV=2	14.2152	4	0.998	1.174	4	9.86842
P56546	C-terminal-binding protein 2 OS=Mus musculus GN=Ctbp2 PE=1 SV=2	14.1989	4	1.08	0.922	4	10.7865
Q99LC8	Translation initiation factor eIF-2B subunit alpha OS=Mus musculus GN=Eif2b1 PE=1 SV=1	14.1652	4	0.969	1.08	5	15.7377
Q921I2	Kelch domain-containing protein 4 OS=Mus musculus GN=Klhdc4 PE=2 SV=2	14.1636	5	0.828	1.194	5	10.9589
Q6NV83	U2 snRNP-associated SURP motif-containing protein OS=Mus musculus GN=U2surp PE=1 SV=3	36.2068	8	1.024	0.789	12	11.8562
P17095	High mobility group protein HMG-I/HMG-Y OS=Mus musculus GN=Hmga1 PE=1 SV=4	44.2377	4	1.078	0.788	12	48.5981
Q61183	Poly(A) polymerase alpha OS=Mus musculus GN=Papola PE=1 SV=4	14.0872	4	1.099	1.03	6	9.7429
Q7SIG6	Arf-GAP with SH3 domain, ANK repeat and PH domain-containing protein 2 OS=Mus musculus GN=Asap2 PE=1 SV=3	14.0583	2			5	1.9833
Q9D4H8	Cullin-2 OS=Mus musculus GN=Cul2 PE=1 SV=2	14.0523	5	1.049	1.091	5	7.24832
Q9D7A6	Signal recognition particle 19 kDa protein OS=Mus musculus GN=Srp19 PE=1 SV=1	14.0175	2	1.138	0.923	3	18.75
Q6P1B1	Xaa-Pro aminopeptidase 1 OS=Mus musculus GN=Xpnpep1 PE=1 SV=1	14.0048	5	1.107	0.913	5	11.0754
Q63829	COMM domain-containing protein 3 OS=Mus musculus GN=Commd3 PE=1 SV=1	10.0446	3	1.111	0.787	3	21.5385
Q61425	Hydroxyacyl-coenzyme A dehydrogenase, mitochondrial OS=Mus musculus GN=Hadh PE=1 SV=2	13.9422	7	1.025	1.067	8	21.3376
Q61207	Prosaposin OS=Mus musculus GN=Psap PE=1 SV=2	93.058	17	1.219	0.786	31	30.1616
Q9DBD5	Proline-, glutamic acid- and leucine-rich protein 1 OS=Mus musculus GN=Pelp1 PE=1 SV=2	13.927	4	1.009	1.025	4	4.80855
P03958	Adenosine deaminase OS=Mus musculus GN=Ada PE=1 SV=3	13.913	4	1.301	0.913	5	13.9205
O35864	COP9 signalosome complex subunit 5 OS=Mus musculus GN=Cops5 PE=1 SV=3	13.8893	4	1.067	1.047	4	16.4671
P11438	Lysosome-associated membrane glycoprotein 1 OS=Mus musculus GN=Lamp1 PE=1 SV=2	16.6282	3	1.314	0.786	5	6.89655
Q9CQ54	NADH dehydrogenase [ubiquinone] 1 subunit C2 OS=Mus musculus GN=Ndufc2 PE=1 SV=1	13.8486	4	0.933	1.007	5	20.8333
Q9JKC8	AP-3 complex subunit mu-1 OS=Mus musculus GN=Ap3m1 PE=1 SV=1	13.7803	4	0.881	1.177	6	13.6364
O88587	Catechol O-methyltransferase OS=Mus musculus GN=Comt PE=1 SV=2	36.6794	6	1.231	0.785	11	35.8491
Q6ZQK5	Arf-GAP with coiled-coil, ANK repeat and PH domain-containing protein 2 OS=Mus musculus GN=Acap2 PE=1 SV=2	13.7332	6	1.078	0.987	6	9.87013
Q9JIW9	Ras-related protein Ral-B OS=Mus musculus GN=Ralb PE=1 SV=1	13.7128	3	1.053	1.092	5	14.5631
Q8BZA9	Fructose-2,6-bisphosphatase TIGAR OS=Mus musculus GN=Tigar PE=1 SV=1	13.6941	3	0.94	1.012	3	23.0483
Q9D0Q7	39S ribosomal protein L45, mitochondrial OS=Mus musculus GN=Mrpl45 PE=1 SV=1	13.6589	4	0.934	1.169	6	18.6275
P62309	Small nuclear ribonucleoprotein G OS=Mus musculus GN=Snrpg PE=1 SV=1	15.4549	3	1.127	0.785	5	35.5263
Q9D358	Low molecular weight phosphotyrosine protein phosphatase OS=Mus musculus GN=Acp1 PE=1 SV=3	35.324	4	0.816	0.784	10	39.2405
Q00899	Transcriptional repressor protein YY1 OS=Mus musculus GN=Yy1 PE=1 SV=1	13.5763	4	0.896	1.119	5	14.7343
Q8VE37	Regulator of chromosome condensation OS=Mus musculus GN=Rcc1 PE=1 SV=1	23.8562	4	1.107	0.784	7	13.7767
Q9WV03	Protein FAM50A OS=Mus musculus GN=Fam50a PE=1 SV=1	13.5716	4	0.92	1.153	5	11.5044
Q9CYR0	Single-stranded DNA-binding protein, mitochondrial OS=Mus musculus GN=Ssbp1 PE=1 SV=1	13.5603	3	1.131	0.872	5	19.0789
P56183	Ribosomal RNA processing protein 1 homolog A OS=Mus musculus GN=Rrp1 PE=1 SV=2	13.5491	2	1.107	1.006	5	8.50202
O09111	NADH dehydrogenase [ubiquinone] 1 beta subcomplex subunit 11, mitochondrial OS=Mus musculus GN=Ndufb11 PE=1 SV=2	13.5208	2	1.082	0.93	5	7.28477
P56135	ATP synthase subunit f, mitochondrial OS=Mus musculus GN=Atp5j2 PE=1 SV=3	13.496	3	1.045	1.053	4	34.0909
Q8VDL4	ADP-dependent glucokinase OS=Mus musculus GN=Adpgk PE=1 SV=2	13.4955	3	1.019	1.014	3	10.0806
O35345	Importin subunit alpha-7 OS=Mus musculus GN=Kpna6 PE=1 SV=2	18.8695	2	1.287	0.784	7	11.9403
P60762	Mortality factor 4-like protein 1 OS=Mus musculus GN=Morf4l1 PE=1 SV=2	13.428	5	1.101	1.015	7	12.7072
Q8BH24	Transmembrane 9 superfamily member 4 OS=Mus musculus GN=Tm9sf4 PE=1 SV=1	13.4264	4	1.108	0.885	5	7.46501
P56395	Cytochrome b5 OS=Mus musculus GN=Cyb5a PE=1 SV=2	62.0761	7	1.027	0.779	19	55.9701
Q922R5	Serine/threonine-protein phosphatase 4 regulatory subunit 3B OS=Mus musculus GN=Ppp4r3b PE=1 SV=2	13.3986	2	1.123	0.894	6	6.58537
Q61152	Tyrosine-protein phosphatase non-receptor type 18 OS=Mus musculus GN=Ptpn18 PE=1 SV=1	13.3953	2	1.27	1.179	4	7.50552
Q8BIQ5	Cleavage stimulation factor subunit 2 OS=Mus musculus GN=Cstf2 PE=1 SV=2	13.3873	2	0.949	1.105	4	11.7241
Q9QY81	Nuclear pore membrane glycoprotein 210 OS=Mus musculus GN=Nup210 PE=1 SV=2	13.3624	5	0.899	0.971	6	4.40085
Q61990	Poly(rC)-binding protein 2 OS=Mus musculus GN=Pcbp2 PE=1 SV=1	171.067	8	1.142	0.778	47	51.6575
Q9CQW1	Synaptobrevin homolog YKT6 OS=Mus musculus GN=Ykt6 PE=1 SV=1	13.3342	5	1.293	0.887	5	26.7677
O35855	Branched-chain-amino-acid aminotransferase, mitochondrial OS=Mus musculus GN=Bcat2 PE=1 SV=2	13.3342	3	1.15	1.089	4	11.7048
Q8K4Q8	Collectin-12 OS=Mus musculus GN=Colec12 PE=1 SV=1	13.3124	4	1.375	0.889	4	6.60377
Q9JHK4	Geranylgeranyl transferase type-2 subunit alpha OS=Mus musculus GN=Rabggta PE=1 SV=1	13.3104	4	0.893	1.07	4	11.9929
Q69ZQ2	Pre-mRNA-splicing factor ISY1 homolog OS=Mus musculus GN=Isy1 PE=1 SV=2	13.2728	4	0.914	1.062	5	18.9474
Q8VDF2	E3 ubiquitin-protein ligase UHRF1 OS=Mus musculus GN=Uhrf1 PE=1 SV=2	13.2461	5	1.028	1.024	7	8.4399
Q9EP72	ER membrane protein complex subunit 7 OS=Mus musculus GN=Emc7 PE=1 SV=1	13.2426	2	0.804	1.136	5	12.0332
Q9CQ75	NADH dehydrogenase [ubiquinone] 1 alpha subcomplex subunit 2 OS=Mus musculus GN=Ndufa2 PE=1 SV=3	13.242	5	0.981	1.027	7	45.4545
Q8BGA5	KRR1 small subunit processome component homolog OS=Mus musculus GN=Krr1 PE=2 SV=1	13.1834	5	1.011	1.091	6	11.5789
Q6PGG2	GEM-interacting protein OS=Mus musculus GN=Gmip PE=1 SV=1	13.1728	5	1.204	0.871	5	7.62101
P59328	WD repeat and HMG-box DNA-binding protein 1 OS=Mus musculus GN=Wdhd1 PE=1 SV=2	13.163	5	0.945	1.003	6	6.80394
Q9D8X2	Coiled-coil domain-containing protein 124 OS=Mus musculus GN=Ccdc124 PE=1 SV=1	13.139	4	1.026	1.168	6	20.7373
P62315	Small nuclear ribonucleoprotein Sm D1 OS=Mus musculus GN=Snrpd1 PE=1 SV=1	16.1663	3	0.934	0.778	4	36.9748
Q9CR98	Protein FAM136A OS=Mus musculus GN=Fam136a PE=1 SV=1	13.1288	2	0.841	1.119	4	13.0435
Q5U458	DnaJ homolog subfamily C member 11 OS=Mus musculus GN=Dnajc11 PE=1 SV=2	13.0837	2			4	4.65116
Q9CZU6	Citrate synthase, mitochondrial OS=Mus musculus GN=Cs PE=1 SV=1	168.307	18	1.095	0.777	53	33.6207
Q6P549	Phosphatidylinositol 3,4,5-trisphosphate 5-phosphatase 2 OS=Mus musculus GN=Inppl1 PE=1 SV=1	13.0681	4	1.338	0.984	6	4.93238
Q9CSU0	Regulation of nuclear pre-mRNA domain-containing protein 1B OS=Mus musculus GN=Rprd1b PE=1 SV=2	13.0609	3	1.266	0.916	4	14.1104
P70336	Rho-associated protein kinase 2 OS=Mus musculus GN=Rock2 PE=1 SV=1	13.0494	7	1.038	1.07	7	5.04323
P55937	Golgin subfamily A member 3 OS=Mus musculus GN=Golga3 PE=1 SV=3	13.0414	4			6	3.49697
P16045	Galectin-1 OS=Mus musculus GN=Lgals1 PE=1 SV=3	79.5162	7	1.254	0.777	23	55.5556
Q99MK8	Beta-adrenergic receptor kinase 1 OS=Mus musculus GN=Grk2 PE=1 SV=2	12.988	5	1.276	0.986	5	7.98258
Q9Z1K5	E3 ubiquitin-protein ligase ARIH1 OS=Mus musculus GN=Arih1 PE=1 SV=3	12.908	2	0.952	1.073	5	3.96396
Q9D0F3	Protein ERGIC-53 OS=Mus musculus GN=Lman1 PE=1 SV=1	15.9955	3	1.15	0.777	5	8.70406
Q9DCS9	NADH dehydrogenase [ubiquinone] 1 beta subcomplex subunit 10 OS=Mus musculus GN=Ndufb10 PE=1 SV=3	12.8168	4	1.013	1.024	4	19.8864
G5E870	E3 ubiquitin-protein ligase TRIP12 OS=Mus musculus GN=Trip12 PE=1 SV=1	12.8068	5	1.031	0.948	5	3.45679
Q8C7X2	ER membrane protein complex subunit 1 OS=Mus musculus GN=Emc1 PE=1 SV=1	12.7774	5	0.946	1.046	5	5.31595
P63087	Serine/threonine-protein phosphatase PP1-gamma catalytic subunit OS=Mus musculus GN=Ppp1cc PE=1 SV=1	105.35	2	1.15	0.776	29	42.7245
Q8BH95	Enoyl-CoA hydratase, mitochondrial OS=Mus musculus GN=Echs1 PE=1 SV=1	12.7377	4	1.072	0.96	4	20.3448
P51855	Glutathione synthetase OS=Mus musculus GN=Gss PE=1 SV=1	12.7149	4	1.173	0.907	6	12.2363
Q76N33	AMSH-like protease OS=Mus musculus GN=Stambpl1 PE=1 SV=1	12.698	4			4	14.2202
Q8BU88	39S ribosomal protein L22, mitochondrial OS=Mus musculus GN=Mrpl22 PE=1 SV=1	12.6849	4	1.023	1.064	4	27.1845
Q9CPQ1	Cytochrome c oxidase subunit 6C OS=Mus musculus GN=Cox6c PE=1 SV=3	16.0095	4	1.325	0.773	7	31.5789
Q8BYC6	Serine/threonine-protein kinase TAO3 OS=Mus musculus GN=Taok3 PE=1 SV=2	12.6629	5	1.104	1.084	5	5.01114
O35134	DNA-directed RNA polymerase I subunit RPA1 OS=Mus musculus GN=Polr1a PE=1 SV=2	12.6587	5	0.886	1.082	5	4.01864
Q99LD9	Translation initiation factor eIF-2B subunit beta OS=Mus musculus GN=Eif2b2 PE=1 SV=1	12.6229	3	1.155	0.869	4	10.2564
Q8BX17	Gem-associated protein 5 OS=Mus musculus GN=Gemin5 PE=1 SV=2	12.5798	2			4	2.79627
Q7TPD0	Integrator complex subunit 3 OS=Mus musculus GN=Ints3 PE=1 SV=2	12.4848	4			5	5.4755
Q8JZN5	Acyl-CoA dehydrogenase family member 9, mitochondrial OS=Mus musculus GN=Acad9 PE=1 SV=2	12.4741	4	1.133	0.999	5	7.52
P35922	Synaptic functional regulator FMR1 OS=Mus musculus GN=Fmr1 PE=1 SV=1	12.4689	4	1.167	0.981	6	13.1922
Q8BLF1	Neutral cholesterol ester hydrolase 1 OS=Mus musculus GN=Nceh1 PE=1 SV=1	12.4582	3	1.395	0.949	4	15.4412
Q4VA53	Sister chromatid cohesion protein PDS5 homolog B OS=Mus musculus GN=Pds5b PE=1 SV=1	12.4582	4			6	4.35685
O35375	Neuropilin-2 OS=Mus musculus GN=Nrp2 PE=1 SV=2	12.4478	6	0.987	1.017	9	11.3856
Q9D5V5	Cullin-5 OS=Mus musculus GN=Cul5 PE=1 SV=3	12.3984	6	0.935	1.141	6	10.1282
Q99KN9	Clathrin interactor 1 OS=Mus musculus GN=Clint1 PE=1 SV=2	16.1785	5	1.323	0.772	7	9.19176
P70315	Wiskott-Aldrich syndrome protein homolog OS=Mus musculus GN=Was PE=1 SV=1	22.5203	5	1.302	0.771	7	12.5
Q8K4L0	ATP-dependent RNA helicase DDX54 OS=Mus musculus GN=Ddx54 PE=1 SV=1	12.3427	4	1.194	1.113	4	6.63616
Q922P9	Putative oxidoreductase GLYR1 OS=Mus musculus GN=Glyr1 PE=1 SV=1	12.3199	6	0.91	1.121	6	12.0879
Q6P2B1	Transportin-3 OS=Mus musculus GN=Tnpo3 PE=1 SV=1	12.2716	4	1.049	1.009	5	6.3922
Q9CPP0	Nucleoplasmin-3 OS=Mus musculus GN=Npm3 PE=1 SV=3	12.2526	2	1.078	1.137	3	20.5714
Q9JLI8	Squamous cell carcinoma antigen recognized by T-cells 3 OS=Mus musculus GN=Sart3 PE=1 SV=1	12.2474	6	1.109	0.951	6	9.56341
P97379	Ras GTPase-activating protein-binding protein 2 OS=Mus musculus GN=G3bp2 PE=1 SV=2	31.561	6	1.196	0.77	11	16.39
Q8VE99	Coiled-coil domain-containing protein 115 OS=Mus musculus GN=Ccdc115 PE=1 SV=1	12.1897	4	1.017	0.899	4	22.2222
Q6PGL7	WASH complex subunit FAM21 OS=Mus musculus GN=Fam21 PE=1 SV=1	12.1748	3	1.013	1.02	4	3.82309
Q9D880	Mitochondrial import inner membrane translocase subunit TIM50 OS=Mus musculus GN=Timm50 PE=1 SV=1	11.7252	6	1.218	0.764	7	22.0963
Q9D0W5	Peptidyl-prolyl cis-trans isomerase-like 1 OS=Mus musculus GN=Ppil1 PE=1 SV=1	16.5609	4	1.292	0.76	6	26.506
Q9CR02	Translation machinery-associated protein 16 OS=Mus musculus GN=Tma16 PE=1 SV=1	12.1029	4	1.142	0.977	4	28.5068
Q8BK72	28S ribosomal protein S27, mitochondrial OS=Mus musculus GN=Mrps27 PE=1 SV=2	10.2177	3	1.522	0.759	4	19.2771
Q8BK63	Casein kinase I isoform alpha OS=Mus musculus GN=Csnk1a1 PE=1 SV=2	12.0803	4	1.143	0.967	4	16.6172
Q810A7	ATP-dependent RNA helicase DDX42 OS=Mus musculus GN=Ddx42 PE=1 SV=3	12.0703	5	1.053	1.147	6	7.10441
P83870	PHD finger-like domain-containing protein 5A OS=Mus musculus GN=Phf5a PE=1 SV=1	12.0682	2	0.921	1.03	4	19.0909
Q9QUR7	Peptidyl-prolyl cis-trans isomerase NIMA-interacting 1 OS=Mus musculus GN=Pin1 PE=1 SV=1	12.0616	3	1.011	1.069	3	21.2121
O09005	Sphingolipid delta(4)-desaturase DES1 OS=Mus musculus GN=Degs1 PE=1 SV=1	12.0608	3	1.003	1.082	4	12.0743
P47802	Metaxin-1 OS=Mus musculus GN=Mtx1 PE=1 SV=1	12.0127	4			4	12.9338
Q8BKZ9	Pyruvate dehydrogenase protein X component, mitochondrial OS=Mus musculus GN=Pdhx PE=1 SV=1	11.9912	2	1.128	0.898	4	3.79242
Q3UKJ7	WD40 repeat-containing protein SMU1 OS=Mus musculus GN=Smu1 PE=2 SV=2	10.7394	5	1.371	0.758	6	12.0858
Q9CRC8	Leucine-rich repeat-containing protein 40 OS=Mus musculus GN=Lrrc40 PE=1 SV=2	11.9687	4	0.989	0.998	4	9.13621
Q8JZK9	Hydroxymethylglutaryl-CoA synthase, cytoplasmic OS=Mus musculus GN=Hmgcs1 PE=1 SV=1	11.9613	4	1.021	1.136	4	9.23077
Q8BTT6	Digestive organ expansion factor homolog OS=Mus musculus GN=Diexf PE=2 SV=2	11.9593	2	0.955	1.101	3	4.14508
Q8BRF7	Sec1 family domain-containing protein 1 OS=Mus musculus GN=Scfd1 PE=1 SV=1	11.9564	4	0.897	1.021	4	10.7981
Q7TN29	Stromal membrane-associated protein 2 OS=Mus musculus GN=Smap2 PE=1 SV=1	11.9435	3			5	13.785
Q80ZW2	Protein THEM6 OS=Mus musculus GN=Them6 PE=1 SV=1	11.8951	3	1	1.003	4	19.3237
Q8BU31	Ras-related protein Rap-2c OS=Mus musculus GN=Rap2c PE=1 SV=1	11.8809	4	0.986	1.032	4	21.8579
Q9ESU6	Bromodomain-containing protein 4 OS=Mus musculus GN=Brd4 PE=1 SV=2	14.5293	4	1.377	0.755	4	4.42857
Q60770	Syntaxin-binding protein 3 OS=Mus musculus GN=Stxbp3 PE=1 SV=1	11.8429	4	1.223	0.911	4	6.75676
Q9R0E1	Procollagen-lysine,2-oxoglutarate 5-dioxygenase 3 OS=Mus musculus GN=Plod3 PE=1 SV=1	11.827	3	1.309	1.024	4	5.12821
P11031	Activated RNA polymerase II transcriptional coactivator p15 OS=Mus musculus GN=Sub1 PE=1 SV=3	13.3357	2	1.282	0.755	4	30.7087
Q91ZJ5	UTP--glucose-1-phosphate uridylyltransferase OS=Mus musculus GN=Ugp2 PE=1 SV=3	11.7929	4	1.044	1.197	6	12.7953
P28352	DNA-(apurinic or apyrimidinic site) lyase OS=Mus musculus GN=Apex1 PE=1 SV=2	66.0518	11	1.235	0.754	20	45.4259
Q9D8T7	SRA stem-loop-interacting RNA-binding protein, mitochondrial OS=Mus musculus GN=Slirp PE=1 SV=2	11.7488	2	1.363	1.143	8	38.3929
P22682	E3 ubiquitin-protein ligase CBL OS=Mus musculus GN=Cbl PE=1 SV=3	11.7429	3	1.063	1.13	4	4.81928
Q8R0H9	ADP-ribosylation factor-binding protein GGA1 OS=Mus musculus GN=Gga1 PE=1 SV=1	11.7386	3	0.96	1.194	6	8.50394
P97822	Acidic leucine-rich nuclear phosphoprotein 32 family member E OS=Mus musculus GN=Anp32e PE=1 SV=2	61.7823	7	1.248	0.743	18	31.9231
Q923G2	DNA-directed RNA polymerases I, II, and III subunit RPABC3 OS=Mus musculus GN=Polr2h PE=1 SV=3	11.7286	2	1.422	1.012	3	21.3333
P26350	Prothymosin alpha OS=Mus musculus GN=Ptma PE=1 SV=2	177.5	5	1.186	0.741	46	25.2252
Q9ERD8	Gamma-parvin OS=Mus musculus GN=Parvg PE=1 SV=2	11.7146	3	0.908	1.158	3	15.1057
P52633	Signal transducer and transcription activator 6 OS=Mus musculus GN=Stat6 PE=1 SV=2	11.6976	4			4	6.09319
Q3UMY5	Echinoderm microtubule-associated protein-like 4 OS=Mus musculus GN=Eml4 PE=1 SV=1	11.6745	4	0.918	1.069	4	5.46559
P61211	ADP-ribosylation factor-like protein 1 OS=Mus musculus GN=Arl1 PE=1 SV=1	11.6601	2	1.088	0.941	4	16.5746
Q9JL35	High mobility group nucleosome-binding domain-containing protein 5 OS=Mus musculus GN=Hmgn5 PE=1 SV=2	11.6587	2	0.891	1.003	4	9.60591
Q9R0Q4	Mortality factor 4-like protein 2 OS=Mus musculus GN=Morf4l2 PE=1 SV=1	11.6561	3	1.023	0.921	5	17.0139
Q8JZR0	Long-chain-fatty-acid--CoA ligase 5 OS=Mus musculus GN=Acsl5 PE=1 SV=1	11.6426	3	1.055	1.105	5	7.75988
Q8BIJ6	Isoleucine--tRNA ligase, mitochondrial OS=Mus musculus GN=Iars2 PE=1 SV=1	11.6404	5	1.034	1.054	5	7.80632
Q64516	Glycerol kinase OS=Mus musculus GN=Gk PE=1 SV=2	11.6265	4			4	9.12343
O89086	RNA-binding protein 3 OS=Mus musculus GN=Rbm3 PE=1 SV=1	46.25	4	1.278	0.74	15	35.2941
Q8CD92	Tetratricopeptide repeat protein 27 OS=Mus musculus GN=Ttc27 PE=1 SV=2	14.1592	4	1.273	0.739	6	6.49351
P53996	Cellular nucleic acid-binding protein OS=Mus musculus GN=Cnbp PE=1 SV=2	41.5152	3	1.117	0.724	13	21.3483
O54941	SWI/SNF-related matrix-associated actin-dependent regulator of chromatin subfamily E member 1 OS=Mus musculus GN=Smarce1 PE=1 SV=1	15.2612	4	1.14	0.717	6	14.8418
Q6P2K6	Serine/threonine-protein phosphatase 4 regulatory subunit 3A OS=Mus musculus GN=Ppp4r3a PE=1 SV=1	11.5361	2			6	7.31707
Q8BU14	Translocation protein SEC62 OS=Mus musculus GN=Sec62 PE=1 SV=1	11.5105	3	0.943	1.169	3	8.0402
P62897	Cytochrome c, somatic OS=Mus musculus GN=Cycs PE=1 SV=2	99.7558	15	0.982	0.714	29	69.5238
Q91X20	Set1/Ash2 histone methyltransferase complex subunit ASH2 OS=Mus musculus GN=Ash2l PE=1 SV=1	11.4818	4	1.008	0.951	4	10.1124
Q99L27	GMP reductase 2 OS=Mus musculus GN=Gmpr2 PE=1 SV=2	11.4749	6	1.008	1.113	6	20.6897
Q9D0B0	Serine/arginine-rich splicing factor 9 OS=Mus musculus GN=Srsf9 PE=1 SV=1	26.563	5	1.383	0.714	9	28.3784
Q3TRM8	Hexokinase-3 OS=Mus musculus GN=Hk3 PE=1 SV=2	11.4317	2	1.083	1.17	5	5.31453
Q9CQR4	Acyl-coenzyme A thioesterase 13 OS=Mus musculus GN=Acot13 PE=1 SV=1	11.4171	4	0.958	1.151	6	25.7143
Q9Z0H1	WD repeat-containing protein 46 OS=Mus musculus GN=Wdr46 PE=2 SV=1	11.4062	2	0.935	1.018	3	4.34084
Q00422	GA-binding protein alpha chain OS=Mus musculus GN=Gabpa PE=1 SV=2	11.398	3			4	9.69163
G3X9K3	Brefeldin A-inhibited guanine nucleotide-exchange protein 1 OS=Mus musculus GN=Arfgef1 PE=1 SV=1	11.3483	3	0.991	1.09	3	2.65439
Q9D883	Splicing factor U2AF 35 kDa subunit OS=Mus musculus GN=U2af1 PE=1 SV=4	19.5457	3	1.115	0.712	7	16.7364
Q8VHR5	Transcriptional repressor p66-beta OS=Mus musculus GN=Gatad2b PE=1 SV=1	11.3256	4	1.073	0.948	5	7.91246
Q61206	Platelet-activating factor acetylhydrolase IB subunit beta OS=Mus musculus GN=Pafah1b2 PE=1 SV=2	11.32	3	0.948	1.106	4	13.5371
P70388	DNA repair protein RAD50 OS=Mus musculus GN=Rad50 PE=1 SV=1	11.2838	8			8	7.77439
P53564	Homeobox protein cut-like 1 OS=Mus musculus GN=Cux1 PE=1 SV=3	11.2633	4			6	5.08251
Q8R3G1	Nuclear inhibitor of protein phosphatase 1 OS=Mus musculus GN=Ppp1r8 PE=1 SV=1	11.2587	4	0.902	1.001	4	13.1054
O55106	Striatin OS=Mus musculus GN=Strn PE=1 SV=2	11.2313	3	1.08	1.089	5	7.17949
P11370	Retrovirus-related Env polyprotein from Fv-4 locus OS=Mus musculus GN=Fv4 PE=1 SV=2	35.7438	2	1.168	0.71	8	6.48012
O35218	Cleavage and polyadenylation specificity factor subunit 2 OS=Mus musculus GN=Cpsf2 PE=1 SV=1	11.1979	4	0.977	1.07	5	8.82353
P56212	cAMP-regulated phosphoprotein 19 OS=Mus musculus GN=Arpp19 PE=1 SV=2	11.19	3	0.835	1.171	5	54.4643
Q9D3D9	ATP synthase subunit delta, mitochondrial OS=Mus musculus GN=Atp5d PE=1 SV=1	47.8229	3	1.222	0.699	12	17.2619
Q9QXD8	LIM domain-containing protein 1 OS=Mus musculus GN=Limd1 PE=1 SV=2	11.164	3			3	11.3772
Q9QZM0	Ubiquilin-2 OS=Mus musculus GN=Ubqln2 PE=1 SV=2	18.4586	3	1.507	0.698	5	10.6583
P97315	Cysteine and glycine-rich protein 1 OS=Mus musculus GN=Csrp1 PE=1 SV=3	11.1494	2	0.96	1.11	3	16.5803
Q9CQW2	ADP-ribosylation factor-like protein 8B OS=Mus musculus GN=Arl8b PE=1 SV=1	40.3192	4	1.362	0.686	13	55.914
Q9DAW6	U4/U6 small nuclear ribonucleoprotein Prp4 OS=Mus musculus GN=Prpf4 PE=1 SV=1	11.1341	4	0.981	1.067	5	9.02111
Q9R0Q3	Transmembrane emp24 domain-containing protein 2 OS=Mus musculus GN=Tmed2 PE=1 SV=1	11.1218	4	0.95	0.984	5	21.8905
Q99M87	DnaJ homolog subfamily A member 3, mitochondrial OS=Mus musculus GN=Dnaja3 PE=1 SV=1	11.1185	3	1.095	0.994	3	10.625
P58044	Isopentenyl-diphosphate Delta-isomerase 1 OS=Mus musculus GN=Idi1 PE=1 SV=1	11.1161	2	0.9	1.151	4	10.5727
P62858	40S ribosomal protein S28 OS=Mus musculus GN=Rps28 PE=1 SV=1	109.744	8	1.177	0.684	26	66.6667
Q9D2V7	Coronin-7 OS=Mus musculus GN=Coro7 PE=1 SV=2	11.1089	4			4	5.63991
Q8BT07	Centrosomal protein of 55 kDa OS=Mus musculus GN=Cep55 PE=1 SV=2	11.1038	5	1.329	0.904	7	15.8009
Q3UW53	Protein Niban OS=Mus musculus GN=Fam129a PE=1 SV=2	11.0766	3	1.347	1.001	3	6.04752
O70305	Ataxin-2 OS=Mus musculus GN=Atxn2 PE=1 SV=1	11.0634	3			4	2.87938
Q9ERE7	LDLR chaperone MESD OS=Mus musculus GN=Mesdc2 PE=1 SV=1	11.0382	4	0.891	1.149	4	27.6786
Q9CQF3	Cleavage and polyadenylation specificity factor subunit 5 OS=Mus musculus GN=Nudt21 PE=1 SV=1	11.0382	2	0.975	0.945	3	14.5374
Q9CR41	Huntingtin-interacting protein K OS=Mus musculus GN=Hypk PE=1 SV=2	11.0377	2	1.031	1.007	3	31.7829
Q9R1Q9	V-type proton ATPase subunit S1 OS=Mus musculus GN=Atp6ap1 PE=1 SV=1	11.0242	2	0.952	1.102	4	5.39957
O35691	Pinin OS=Mus musculus GN=Pnn PE=1 SV=4	11.0073	4	1.209	0.866	5	6.48276
Q62084	Protein phosphatase 1 regulatory subunit 14B OS=Mus musculus GN=Ppp1r14b PE=1 SV=2	10.972	2	1.457	0.68	3	30.6122
Q80UP3	Diacylglycerol kinase zeta OS=Mus musculus GN=Dgkz PE=1 SV=2	10.9733	6			8	9.25727
Q9DBR0	A-kinase anchor protein 8 OS=Mus musculus GN=Akap8 PE=1 SV=1	14.6974	5	1.591	0.676	5	10.6259
P56382	ATP synthase subunit epsilon, mitochondrial OS=Mus musculus GN=Atp5e PE=1 SV=2	10.951	3	0.865	0.952	5	44.2308
O35704	Serine palmitoyltransferase 1 OS=Mus musculus GN=Sptlc1 PE=1 SV=2	10.9355	4	1.198	0.926	4	8.87949
Q99L13	3-hydroxyisobutyrate dehydrogenase, mitochondrial OS=Mus musculus GN=Hibadh PE=1 SV=1	10.9178	4	1.044	1.066	5	20.8955
Q9DBH5	Vesicular integral-membrane protein VIP36 OS=Mus musculus GN=Lman2 PE=1 SV=2	10.9127	4	0.989	1.082	4	15.0838
D0QMC3	Myeloid cell nuclear differentiation antigen-like protein OS=Mus musculus GN=Mndal PE=1 SV=1	10.9089	3	1.085	1.165	5	13.0112
P61205	ADP-ribosylation factor 3 OS=Mus musculus GN=Arf3 PE=2 SV=2	34.6277	3	1.439	0.672	12	57.4586
Q99KK9	Probable histidine--tRNA ligase, mitochondrial OS=Mus musculus GN=Hars2 PE=1 SV=1	10.8935	2			5	10.6931
P17665	Cytochrome c oxidase subunit 7C, mitochondrial OS=Mus musculus GN=Cox7c PE=1 SV=1	17.3283	2	0.855	0.665	5	17.4603
Q14C51	Pentatricopeptide repeat domain-containing protein 3, mitochondrial OS=Mus musculus GN=Ptcd3 PE=1 SV=2	10.8705	2	1.073	0.893	3	4.67153
P31996	Macrosialin OS=Mus musculus GN=Cd68 PE=1 SV=1	10.8642	2	0.915	0.968	3	9.20245
Q9DAU1	Protein canopy homolog 3 OS=Mus musculus GN=Cnpy3 PE=1 SV=1	10.8622	3	1.034	1.076	4	14.1304
Q8BY87	Ubiquitin carboxyl-terminal hydrolase 47 OS=Mus musculus GN=Usp47 PE=1 SV=2	10.8549	4	1.358	0.969	4	3.19767
Q9DCD2	Pre-mRNA-splicing factor SYF1 OS=Mus musculus GN=Xab2 PE=1 SV=1	10.8274	3	1.292	0.981	3	4.5614
Q8K4B0	Metastasis-associated protein MTA1 OS=Mus musculus GN=Mta1 PE=1 SV=1	10.8133	2	1.121	1.014	4	7.55245
Q9JI10	Serine/threonine-protein kinase 3 OS=Mus musculus GN=Stk3 PE=1 SV=1	10.7611	2	1.063	0.913	3	9.05433
Q9CWW6	Peptidyl-prolyl cis-trans isomerase NIMA-interacting 4 OS=Mus musculus GN=Pin4 PE=1 SV=1	10.7486	2	0.944	1.099	3	15.2672
P52927	High mobility group protein HMGI-C OS=Mus musculus GN=Hmga2 PE=1 SV=1	11.1614	5	1.325	0.664	5	43.5185
O89017	Legumain OS=Mus musculus GN=Lgmn PE=1 SV=1	30.7826	4	1.126	0.659	9	10.5747
Q9D1B9	39S ribosomal protein L28, mitochondrial OS=Mus musculus GN=Mrpl28 PE=1 SV=3	10.6898	4	0.875	1.103	4	16.7315
Q9DCA2	28S ribosomal protein S11, mitochondrial OS=Mus musculus GN=Mrps11 PE=1 SV=2	10.6723	3	1.301	1.158	3	24.6073
Q6ZPJ3	(E3-independent) E2 ubiquitin-conjugating enzyme UBE2O OS=Mus musculus GN=Ube2o PE=1 SV=3	10.6644	3	1.209	0.952	5	2.71739
Q91YU8	Suppressor of SWI4 1 homolog OS=Mus musculus GN=Ppan PE=1 SV=2	10.6309	5	0.95	1.011	5	11.7021
B2RY04	Dedicator of cytokinesis protein 5 OS=Mus musculus GN=Dock5 PE=1 SV=2	10.6172	6	1.106	1.06	6	3.10493
Q9R1K9	Centrin-2 OS=Mus musculus GN=Cetn2 PE=1 SV=1	10.5994	4	0.948	1.162	4	30.2326
Q99LC2	Cleavage stimulation factor subunit 1 OS=Mus musculus GN=Cstf1 PE=1 SV=1	10.5154	2	1.226	0.9	3	7.65661
P35282	Ras-related protein Rab-21 OS=Mus musculus GN=Rab21 PE=1 SV=4	10.5087	2	1.343	0.915	3	9.90991
Q921G7	Electron transfer flavoprotein-ubiquinone oxidoreductase, mitochondrial OS=Mus musculus GN=Etfdh PE=1 SV=1	10.4815	5	1.041	1.067	5	10.2273
Q8BNU0	Armadillo repeat-containing protein 6 OS=Mus musculus GN=Armc6 PE=1 SV=1	10.4698	2	1.342	1.02	4	7.05128
Q8BW10	RNA-binding protein NOB1 OS=Mus musculus GN=Nob1 PE=1 SV=1	10.4313	4			5	13.6476
Q8VBT0	Thioredoxin-related transmembrane protein 1 OS=Mus musculus GN=Tmx1 PE=1 SV=1	10.4195	2	0.889	1.199	3	4.31655
P97304	DNA-directed RNA polymerases I and III subunit RPAC2 OS=Mus musculus GN=Polr1d PE=1 SV=1	10.4159	2	0.916	1.157	3	19.5489
Q4LDD4	Arf-GAP with Rho-GAP domain, ANK repeat and PH domain-containing protein 1 OS=Mus musculus GN=Arap1 PE=1 SV=2	10.3933	5	1.159	1.036	5	4.82094
Q3THG9	Alanyl-tRNA editing protein Aarsd1 OS=Mus musculus GN=Aarsd1 PE=1 SV=2	10.9055	3	1.608	0.659	3	14.0777
Q9CQI7	U2 small nuclear ribonucleoprotein B'' OS=Mus musculus GN=Snrpb2 PE=1 SV=1	10.37	2	1.128	1.044	4	16.8889
Q9QXE7	F-box-like/WD repeat-containing protein TBL1X OS=Mus musculus GN=Tbl1x PE=1 SV=2	10.3079	3	0.941	1.123	3	7.77989
Q922V4	Pleiotropic regulator 1 OS=Mus musculus GN=Plrg1 PE=1 SV=1	10.3065	3	0.773	0.948	3	10.5263
Q60876	Eukaryotic translation initiation factor 4E-binding protein 1 OS=Mus musculus GN=Eif4ebp1 PE=1 SV=3	10.2767	2	1.043	1.165	5	31.6239
Q01730	Ras suppressor protein 1 OS=Mus musculus GN=Rsu1 PE=1 SV=3	22.2355	6	1.403	0.652	7	28.5199
Q9CZM2	60S ribosomal protein L15 OS=Mus musculus GN=Rpl15 PE=2 SV=4	94.5137	7	0.992	0.647	28	29.902
P62874	Guanine nucleotide-binding protein G(I)/G(S)/G(T) subunit beta-1 OS=Mus musculus GN=Gnb1 PE=1 SV=3	57.5535	3	1.023	0.643	18	30.5882
Q63886	UDP-glucuronosyltransferase 1-1 OS=Mus musculus GN=Ugt1a1 PE=1 SV=2	10.2269	3	0.982	0.888	3	6.72897
P56380	Bis(5'-nucleosyl)-tetraphosphatase [asymmetrical] OS=Mus musculus GN=Nudt2 PE=1 SV=3	10.22	2	0.889	1.013	3	19.7279
Q61490	CD166 antigen OS=Mus musculus GN=Alcam PE=1 SV=3	15.971	4	1.341	0.636	5	11.3208
Q8BTZ7	Mannose-1-phosphate guanyltransferase beta OS=Mus musculus GN=Gmppb PE=1 SV=1	10.2155	2			3	6.94444
Q6P9Q4	FH1/FH2 domain-containing protein 1 OS=Mus musculus GN=Fhod1 PE=1 SV=3	11.8754	2	1.442	0.627	3	4.01003
Q9R0X4	Acyl-coenzyme A thioesterase 9, mitochondrial OS=Mus musculus GN=Acot9 PE=1 SV=1	10.1799	5	0.801	1.119	5	17.5399
Q8VHE0	Translocation protein SEC63 homolog OS=Mus musculus GN=Sec63 PE=1 SV=4	10.1586	4	0.872	1.162	4	8.28947
Q921N6	Probable ATP-dependent RNA helicase DDX27 OS=Mus musculus GN=Ddx27 PE=1 SV=3	22.0371	8	0.904	0.597	9	13.0263
Q8VBT6	Apolipoprotein B receptor OS=Mus musculus GN=Apobr PE=1 SV=1	35.137	7	2.059	0.565	9	8.59873
Q61334	B-cell receptor-associated protein 29 OS=Mus musculus GN=Bcap29 PE=1 SV=1	10.083	4	1.384	0.95	6	12.5
O08915	AH receptor-interacting protein OS=Mus musculus GN=Aip PE=1 SV=1	10.07	3	1.031	1.017	3	13.3333
P62204	Calmodulin OS=Mus musculus GN=Calm1 PE=1 SV=2	117.055	6	1.815	0.494	36	61.745
Q9JM14	5'(3')-deoxyribonucleotidase, cytosolic type OS=Mus musculus GN=Nt5c PE=1 SV=1	10.0225	2	1.029	0.894	4	13
O88544	COP9 signalosome complex subunit 4 OS=Mus musculus GN=Cops4 PE=1 SV=1	35.6322	9	0.917	0.492	11	29.064
O88531	Palmitoyl-protein thioesterase 1 OS=Mus musculus GN=Ppt1 PE=1 SV=2	10.0003	2	1.133	1.053	3	9.47712

## Sheet: 60h proteins
Accession	Description	Score Sequest HT	Unique Peptides	127/126	129/128	131/130	PSMs	Coverage
P17182	Alpha-enolase OS=Mus musculus GN=Eno1 PE=1 SV=3	4196.43	37	0.939	0.937894	0.976673	1047	87.0968
P60710	Actin, cytoplasmic 1 OS=Mus musculus GN=Actb PE=1 SV=1	4153.11	18	1.003	1.01549	0.990485	1128	80.2667
P16858	Glyceraldehyde-3-phosphate dehydrogenase OS=Mus musculus GN=Gapdh PE=1 SV=2	4067.24	27	0.956	0.980036	1.05382	1070	82.5826
Q9QXS1	Plectin OS=Mus musculus GN=Plec PE=1 SV=3	3952.02	314	1.061	1.04009	0.994618	1116	65.4232
P52480	Pyruvate kinase PKM OS=Mus musculus GN=Pkm PE=1 SV=4	3566.64	49	0.95	1.03407	1.01149	887	79.2844
P26039	Talin-1 OS=Mus musculus GN=Tln1 PE=1 SV=2	3520.98	148	1.034	0.998014	0.988133	932	74.3015
P63017	Heat shock cognate 71 kDa protein OS=Mus musculus GN=Hspa8 PE=1 SV=1	3232.52	44	0.977	0.924051	0.99399	952	72.291
P20152	Vimentin OS=Mus musculus GN=Vim PE=1 SV=3	3172.42	66	1.033	1.02284	1.00846	956	90.5579
P05064	Fructose-bisphosphate aldolase A OS=Mus musculus GN=Aldoa PE=1 SV=2	3164.58	30	1.003	1.00085	0.982338	819	85.7143
P11499	Heat shock protein HSP 90-beta OS=Mus musculus GN=Hsp90ab1 PE=1 SV=3	2923.75	45	0.956	0.983209	1.00094	812	69.8895
P48678	Prelamin-A/C OS=Mus musculus GN=Lmna PE=1 SV=2	2720.87	82	1.018	0.94337	0.959529	825	81.6541
P10126	Elongation factor 1-alpha 1 OS=Mus musculus GN=Eef1a1 PE=1 SV=3	2656.96	26	0.968	0.956569	1.06667	734	74.4589
P20029	78 kDa glucose-regulated protein OS=Mus musculus GN=Hspa5 PE=1 SV=3	2377.61	52	0.932	0.922175	1.03902	647	64.5802
Q8VDD5	Myosin-9 OS=Mus musculus GN=Myh9 PE=1 SV=4	2364.24	139	1.036	1.0321	0.944279	679	67.0918
P09411	Phosphoglycerate kinase 1 OS=Mus musculus GN=Pgk1 PE=1 SV=4	2352.41	40	0.97	1.02637	0.985839	636	86.5707
P58252	Elongation factor 2 OS=Mus musculus GN=Eef2 PE=1 SV=2	2307.4	68	0.97	0.996528	0.992161	630	69.5804
P63038	60 kDa heat shock protein, mitochondrial OS=Mus musculus GN=Hspd1 PE=1 SV=1	2129.54	55	0.927	0.922724	1.01509	546	82.0244
P07901	Heat shock protein HSP 90-alpha OS=Mus musculus GN=Hsp90aa1 PE=1 SV=4	2109	44	1.019	0.966273	0.986183	606	66.4393
P99024	Tubulin beta-5 chain OS=Mus musculus GN=Tubb5 PE=1 SV=1	2085.86	5	0.977	0.994764	1.05927	628	75.2252
P68033	Actin, alpha cardiac muscle 1 OS=Mus musculus GN=Actc1 PE=1 SV=1	2078.66	5	0.995	1.05639	1.00385	719	53.3156
Q61233	Plastin-2 OS=Mus musculus GN=Lcp1 PE=1 SV=4	2071.76	46	1.008	1.01932	0.922436	616	80.5423
Q8BTM8	Filamin-A OS=Mus musculus GN=Flna PE=1 SV=5	1984.4	123	1.098	1.09328	0.983299	537	61.3147
P68372	Tubulin beta-4B chain OS=Mus musculus GN=Tubb4b PE=1 SV=1	1946.33	3	0.989	1.00464	1.0727	597	75.0562
Q68FD5	Clathrin heavy chain 1 OS=Mus musculus GN=Cltc PE=1 SV=3	1884.77	96	0.994	1.02227	0.965449	490	60.2985
P17742	Peptidyl-prolyl cis-trans isomerase A OS=Mus musculus GN=Ppia PE=1 SV=2	1768.01	14	0.96	0.955142	1.05316	745	71.3415
P08113	Endoplasmin OS=Mus musculus GN=Hsp90b1 PE=1 SV=2	1710.79	63	0.939	0.93537	0.971711	485	63.3416
Q01853	Transitional endoplasmic reticulum ATPase OS=Mus musculus GN=Vcp PE=1 SV=4	1611.4	66	0.98	0.977429	0.99061	444	76.4268
Q80X90	Filamin-B OS=Mus musculus GN=Flnb PE=1 SV=3	1577.69	124	1.001	1.00354	0.967016	440	62.2214
Q7TMM9	Tubulin beta-2A chain OS=Mus musculus GN=Tubb2a PE=1 SV=1	1575.06	4	1.025	0.966999	1.06006	498	73.0337
Q9JHU4	Cytoplasmic dynein 1 heavy chain 1 OS=Mus musculus GN=Dync1h1 PE=1 SV=2	1572.97	197	1.056	1.03596	0.95636	483	43.4539
P57780	Alpha-actinin-4 OS=Mus musculus GN=Actn4 PE=1 SV=1	1567.51	51	1.002	1.01983	0.983452	444	72.3684
Q9JKF1	Ras GTPase-activating-like protein IQGAP1 OS=Mus musculus GN=Iqgap1 PE=1 SV=2	1545.38	93	1.059	1.06783	0.972454	429	58.8413
P38647	Stress-70 protein, mitochondrial OS=Mus musculus GN=Hspa9 PE=1 SV=3	1519.42	45	0.997	0.963524	0.952065	429	56.701
P40142	Transketolase OS=Mus musculus GN=Tkt PE=1 SV=1	1469.99	43	0.961	0.951841	0.967611	402	66.7737
P10853	Histone H2B type 1-F/J/L OS=Mus musculus GN=Hist1h2bf PE=1 SV=2	1464.52	2	0.995	1.03286	1.08547	457	63.4921
P56480	ATP synthase subunit beta, mitochondrial OS=Mus musculus GN=Atp5b PE=1 SV=2	1444.13	27	0.966	0.998529	1.03642	389	74.6692
P27773	Protein disulfide-isomerase A3 OS=Mus musculus GN=Pdia3 PE=1 SV=2	1430.04	47	0.978	0.987163	0.959893	410	75.4455
Q04447	Creatine kinase B-type OS=Mus musculus GN=Ckb PE=1 SV=1	1395.49	24	0.965	1.04287	1.07747	385	72.7034
P62814	V-type proton ATPase subunit B, brain isoform OS=Mus musculus GN=Atp6v1b2 PE=1 SV=1	1354.5	37	0.973	0.935453	0.99543	339	80.4305
P09103	Protein disulfide-isomerase OS=Mus musculus GN=P4hb PE=1 SV=2	1319.85	52	1.046	0.985407	0.995455	381	81.7289
P50516	V-type proton ATPase catalytic subunit A OS=Mus musculus GN=Atp6v1a PE=1 SV=2	1319.57	48	0.959	0.914322	0.974086	384	84.2788
O35215	D-dopachrome decarboxylase OS=Mus musculus GN=Ddt PE=1 SV=3	57.0752	6	1.02	1.23262	8.37706	17	65.2542
P17751	Triosephosphate isomerase OS=Mus musculus GN=Tpi1 PE=1 SV=4	1295.89	22	0.972	0.982126	1	318	75.5853
P26041	Moesin OS=Mus musculus GN=Msn PE=1 SV=3	1293.67	44	0.971	0.9484	0.958685	407	75.5633
P06151	L-lactate dehydrogenase A chain OS=Mus musculus GN=Ldha PE=1 SV=3	1292.11	32	0.959	1.0096	0.986854	411	91.2651
P13020	Gelsolin OS=Mus musculus GN=Gsn PE=1 SV=3	1269.22	37	1.008	0.937819	0.975698	319	49.1026
P68373	Tubulin alpha-1C chain OS=Mus musculus GN=Tuba1c PE=1 SV=1	1232.35	12	1.033	1.0186	1.0119	338	74.1648
Q9CQE1	Protein NipSnap homolog 3B OS=Mus musculus GN=Nipsnap3b PE=1 SV=1	13.7296	4	0.983	1.29544	2.1637	7	20.6478
P68368	Tubulin alpha-4A chain OS=Mus musculus GN=Tuba4a PE=1 SV=1	1184.64	7	0.973	0.982002	1.01836	327	59.1518
Q69ZN7	Myoferlin OS=Mus musculus GN=Myof PE=1 SV=2	1168.14	114	1.026	1.02611	1.04056	356	55.1758
P08249	Malate dehydrogenase, mitochondrial OS=Mus musculus GN=Mdh2 PE=1 SV=3	1159.1	26	0.967	0.970366	1.02916	311	70.4142
Q8VEK3	Heterogeneous nuclear ribonucleoprotein U OS=Mus musculus GN=Hnrnpu PE=1 SV=1	1147.46	44	0.969	0.966292	0.959497	313	49.75
Q99KI0	Aconitate hydratase, mitochondrial OS=Mus musculus GN=Aco2 PE=1 SV=1	1140.57	50	0.977	1.03217	1.01052	307	59.4872
P80314	T-complex protein 1 subunit beta OS=Mus musculus GN=Cct2 PE=1 SV=4	1138.66	40	0.995	0.988816	1.00278	274	79.4393
P50580	Proliferation-associated protein 2G4 OS=Mus musculus GN=Pa2g4 PE=1 SV=3	1126.94	31	0.979	0.992285	0.976386	334	68.5279
Q922F4	Tubulin beta-6 chain OS=Mus musculus GN=Tubb6 PE=1 SV=1	1113.87	14	0.974	0.999345	1.03821	338	72.9306
Q03265	ATP synthase subunit alpha, mitochondrial OS=Mus musculus GN=Atp5a1 PE=1 SV=1	1087.34	39	0.948	0.946094	1.01123	320	62.7486
P19096	Fatty acid synthase OS=Mus musculus GN=Fasn PE=1 SV=2	1084.77	87	1.017	1.02886	0.980392	306	46.1661
Q9D8E6	60S ribosomal protein L4 OS=Mus musculus GN=Rpl4 PE=1 SV=3	1082.03	35	0.947	0.890799	0.983871	321	55.6086
P21550	Beta-enolase OS=Mus musculus GN=Eno3 PE=1 SV=3	1057.9	16	1.006	1.0169	1.04673	325	59.2166
P80318	T-complex protein 1 subunit gamma OS=Mus musculus GN=Cct3 PE=1 SV=1	1054.06	42	0.982	0.957209	0.984586	317	68.9908
Q7TPR4	Alpha-actinin-1 OS=Mus musculus GN=Actn1 PE=1 SV=1	1051.66	36	1.016	1.02794	0.968728	311	60.426
Q61316	Heat shock 70 kDa protein 4 OS=Mus musculus GN=Hspa4 PE=1 SV=1	1048.17	55	1.037	1.051	0.957338	290	72.0571
P12265	Beta-glucuronidase OS=Mus musculus GN=Gusb PE=1 SV=2	17.9133	6	0.969	1.00797	2.0666	7	9.72222
Q8VDN2	Sodium/potassium-transporting ATPase subunit alpha-1 OS=Mus musculus GN=Atp1a1 PE=1 SV=1	1039.24	36	0.94	0.976135	0.953453	304	49.6579
P60843	Eukaryotic initiation factor 4A-I OS=Mus musculus GN=Eif4a1 PE=1 SV=1	1029.86	17	0.958	0.986967	1.04156	297	64.532
Q8CGC7	Bifunctional glutamate/proline--tRNA ligase OS=Mus musculus GN=Eprs PE=1 SV=4	1028.45	84	0.979	0.977549	0.974098	297	57.2751
Q9QXZ0	Microtubule-actin cross-linking factor 1 OS=Mus musculus GN=Macf1 PE=1 SV=2	1027.6	177	0.998	1.00662	0.981553	313	30.242
Q7TPV4	Myb-binding protein 1A OS=Mus musculus GN=Mybbp1a PE=1 SV=2	1026.88	62	0.989	0.996537	0.974831	284	48.9583
P29391	Ferritin light chain 1 OS=Mus musculus GN=Ftl1 PE=1 SV=2	52.5457	6	1.111	1.1748	1.81386	16	48.0874
O88569	Heterogeneous nuclear ribonucleoproteins A2/B1 OS=Mus musculus GN=Hnrnpa2b1 PE=1 SV=2	1014.86	28	1.002	0.947273	1.00847	289	73.3711
P62962	Profilin-1 OS=Mus musculus GN=Pfn1 PE=1 SV=2	989.923	14	0.997	1.02075	1.01868	270	78.5714
P05063	Fructose-bisphosphate aldolase C OS=Mus musculus GN=Aldoc PE=1 SV=4	973.285	21	0.998	1.00917	1.00732	262	71.9008
Q9DCD0	6-phosphogluconate dehydrogenase, decarboxylating OS=Mus musculus GN=Pgd PE=1 SV=3	969.063	38	0.971	0.94494	0.985994	288	60.8696
P97855	Ras GTPase-activating protein-binding protein 1 OS=Mus musculus GN=G3bp1 PE=1 SV=1	966.393	17	0.948	0.996703	1.04208	246	45.3763
Q9R0P9	Ubiquitin carboxyl-terminal hydrolase isozyme L1 OS=Mus musculus GN=Uchl1 PE=1 SV=1	19.434	5	1.094	1.54799	1.01364	7	19.2825
P80316	T-complex protein 1 subunit epsilon OS=Mus musculus GN=Cct5 PE=1 SV=1	921.449	38	0.947	0.918868	0.974849	289	72.0887
Q78PY7	Staphylococcal nuclease domain-containing protein 1 OS=Mus musculus GN=Snd1 PE=1 SV=1	906.542	51	0.968	0.994954	0.963442	241	60.4396
P14211	Calreticulin OS=Mus musculus GN=Calr PE=1 SV=1	902.339	27	0.99	1.07863	0.990891	237	63.9423
P40124	Adenylyl cyclase-associated protein 1 OS=Mus musculus GN=Cap1 PE=1 SV=4	895.055	24	0.976	0.998322	0.930657	278	53.1646
P06745	Glucose-6-phosphate isomerase OS=Mus musculus GN=Gpi PE=1 SV=4	892.739	34	1.033	1.04284	1.03837	264	55.7348
P42932	T-complex protein 1 subunit theta OS=Mus musculus GN=Cct8 PE=1 SV=3	890.34	44	1.011	1.00193	0.979439	248	74.635
P07356	Annexin A2 OS=Mus musculus GN=Anxa2 PE=1 SV=2	889.071	33	1.068	1.02374	1.03049	255	72.2714
P80315	T-complex protein 1 subunit delta OS=Mus musculus GN=Cct4 PE=1 SV=3	880.902	36	0.937	0.93913	0.991935	240	77.18
P49312	Heterogeneous nuclear ribonucleoprotein A1 OS=Mus musculus GN=Hnrnpa1 PE=1 SV=2	880.685	20	0.962	1.00327	0.95122	236	57.5
Q9JKR6	Hypoxia up-regulated protein 1 OS=Mus musculus GN=Hyou1 PE=1 SV=1	875.912	46	1.002	0.996386	1.00922	237	45.7457
P62702	40S ribosomal protein S4, X isoform OS=Mus musculus GN=Rps4x PE=1 SV=2	872.861	27	0.907	0.912088	1.0591	264	73.0038
Q9JIK5	Nucleolar RNA helicase 2 OS=Mus musculus GN=Ddx21 PE=1 SV=3	854.667	52	0.968	0.96325	0.954649	236	63.1022
P23116	Eukaryotic translation initiation factor 3 subunit A OS=Mus musculus GN=Eif3a PE=1 SV=5	841.04	78	0.996	0.975446	0.95852	259	45.6101
P68040	Receptor of activated protein C kinase 1 OS=Mus musculus GN=Rack1 PE=1 SV=3	836.078	24	0.93	0.909968	1.07747	217	82.0189
P11983	T-complex protein 1 subunit alpha OS=Mus musculus GN=Tcp1 PE=1 SV=3	788.669	37	0.985	0.989964	1	226	72.6619
P10107	Annexin A1 OS=Mus musculus GN=Anxa1 PE=1 SV=2	785.32	32	0.974	0.960231	1.03639	221	75.1445
Q91ZX7	Prolow-density lipoprotein receptor-related protein 1 OS=Mus musculus GN=Lrp1 PE=1 SV=1	782.957	99	1.085	1.05348	1.02264	231	25.5886
B2RQC6	CAD protein OS=Mus musculus GN=Cad PE=1 SV=1	779.288	75	1.013	1.02449	0.995609	225	43.1011
P63242	Eukaryotic translation initiation factor 5A-1 OS=Mus musculus GN=Eif5a PE=1 SV=2	776.221	15	0.97	0.989642	0.962376	223	56.4935
P30416	Peptidyl-prolyl cis-trans isomerase FKBP4 OS=Mus musculus GN=Fkbp4 PE=1 SV=5	768.535	35	0.945	0.959016	1.0135	211	70.9607
P18760	Cofilin-1 OS=Mus musculus GN=Cfl1 PE=1 SV=3	765.678	20	0.959	1.02851	1.05583	205	81.9277
P27659	60S ribosomal protein L3 OS=Mus musculus GN=Rpl3 PE=1 SV=3	760.195	37	1.016	0.99803	1.00434	231	56.8238
O55143	Sarcoplasmic/endoplasmic reticulum calcium ATPase 2 OS=Mus musculus GN=Atp2a2 PE=1 SV=2	757.385	31	0.996	0.997101	0.973869	216	44.636
P80317	T-complex protein 1 subunit zeta OS=Mus musculus GN=Cct6a PE=1 SV=3	756.468	35	0.99	0.951149	0.947988	215	67.0433
Q9D0E1	Heterogeneous nuclear ribonucleoprotein M OS=Mus musculus GN=Hnrnpm PE=1 SV=3	740.186	44	1.028	0.999059	0.994742	234	60.4938
Q8BMJ2	Leucine--tRNA ligase, cytoplasmic OS=Mus musculus GN=Lars PE=1 SV=2	733.375	64	0.957	0.966549	1	218	58.9134
Q02053	Ubiquitin-like modifier-activating enzyme 1 OS=Mus musculus GN=Uba1 PE=1 SV=1	728.167	42	1.019	1.02182	1.01565	200	52.3629
P97351	40S ribosomal protein S3a OS=Mus musculus GN=Rps3a PE=1 SV=3	721.744	28	0.964	0.923486	0.997755	223	70.0758
P24452	Macrophage-capping protein OS=Mus musculus GN=Capg PE=1 SV=2	719.211	16	1.006	0.998247	1.00334	183	42.6136
P80313	T-complex protein 1 subunit eta OS=Mus musculus GN=Cct7 PE=1 SV=1	710.951	38	0.979	0.96679	1.00558	199	65.8088
Q9EQK5	Major vault protein OS=Mus musculus GN=Mvp PE=1 SV=4	700.295	43	1.043	1.02802	0.984677	189	61.2079
P14733	Lamin-B1 OS=Mus musculus GN=Lmnb1 PE=1 SV=3	697.072	45	1	0.982843	1.02746	211	69.2177
P61979	Heterogeneous nuclear ribonucleoprotein K OS=Mus musculus GN=Hnrnpk PE=1 SV=1	693.573	32	1.007	1.02222	0.973684	205	68.0346
Q61699	Heat shock protein 105 kDa OS=Mus musculus GN=Hsph1 PE=1 SV=2	691.352	47	0.966	0.946895	0.97032	187	61.1888
Q61598	Rab GDP dissociation inhibitor beta OS=Mus musculus GN=Gdi2 PE=1 SV=1	688.911	33	0.996	1.02683	1.0214	202	80
P35700	Peroxiredoxin-1 OS=Mus musculus GN=Prdx1 PE=1 SV=1	682.372	21	0.891	0.874214	0.974474	204	80.402
P35564	Calnexin OS=Mus musculus GN=Canx PE=1 SV=1	681.184	43	1.049	1.05413	0.964532	199	51.269
P62259	14-3-3 protein epsilon OS=Mus musculus GN=Ywhae PE=1 SV=1	676.999	24	0.995	1.06305	0.96488	212	76.0784
Q64737	Trifunctional purine biosynthetic protein adenosine-3 OS=Mus musculus GN=Gart PE=1 SV=3	676.67	50	0.991	0.942065	0.980592	184	59.2079
Q8BK67	Protein RCC2 OS=Mus musculus GN=Rcc2 PE=1 SV=1	672.905	31	0.949	0.955069	1.06934	166	68.6538
Q91VI7	Ribonuclease inhibitor OS=Mus musculus GN=Rnh1 PE=1 SV=1	672.831	32	1.063	1.05128	1.05	169	84.8684
Q9Z1Q9	Valine--tRNA ligase OS=Mus musculus GN=Vars PE=1 SV=1	668.077	54	0.997	1	0.991176	200	43.2304
Q922D8	C-1-tetrahydrofolate synthase, cytoplasmic OS=Mus musculus GN=Mthfd1 PE=1 SV=4	661.278	50	0.98	0.957643	1.00961	187	64.492
Q6PB66	Leucine-rich PPR motif-containing protein, mitochondrial OS=Mus musculus GN=Lrpprc PE=1 SV=2	656.496	68	1.004	0.972321	0.943938	199	52.8017
P12970	60S ribosomal protein L7a OS=Mus musculus GN=Rpl7a PE=1 SV=2	654.543	23	0.966	0.957023	1.04096	191	50.3759
Q9WUA3	ATP-dependent 6-phosphofructokinase, platelet type OS=Mus musculus GN=Pfkp PE=1 SV=1	647.893	39	0.954	0.996019	1.00265	189	56.3776
Q8K2B3	Succinate dehydrogenase [ubiquinone] flavoprotein subunit, mitochondrial OS=Mus musculus GN=Sdha PE=1 SV=1	644.234	34	0.959	0.993316	1.07047	172	66.8675
Q91V92	ATP-citrate synthase OS=Mus musculus GN=Acly PE=1 SV=1	644.197	52	1.001	0.991334	0.968504	189	50.6874
Q60864	Stress-induced-phosphoprotein 1 OS=Mus musculus GN=Stip1 PE=1 SV=1	638.591	45	1.017	0.992316	0.959112	212	63.1676
Q61656	Probable ATP-dependent RNA helicase DDX5 OS=Mus musculus GN=Ddx5 PE=1 SV=2	637.79	36	0.973	0.971963	0.99581	203	63.8436
P29341	Polyadenylate-binding protein 1 OS=Mus musculus GN=Pabpc1 PE=1 SV=2	636.119	35	0.979	0.920089	1.00524	185	56.2893
Q8R081	Heterogeneous nuclear ribonucleoprotein L OS=Mus musculus GN=Hnrnpl PE=1 SV=2	622.497	23	1.036	1	0.975062	189	50
Q6NZJ6	Eukaryotic translation initiation factor 4 gamma 1 OS=Mus musculus GN=Eif4g1 PE=1 SV=1	608.544	50	1.02	1.05072	0.931713	182	32.8125
P62908	40S ribosomal protein S3 OS=Mus musculus GN=Rps3 PE=1 SV=1	601.679	29	0.981	0.983968	0.975661	177	84.3621
Q9WVK4	EH domain-containing protein 1 OS=Mus musculus GN=Ehd1 PE=1 SV=1	596.307	35	1.022	1.01911	0.951203	170	78.2772
P17225	Polypyrimidine tract-binding protein 1 OS=Mus musculus GN=Ptbp1 PE=1 SV=2	594.185	14	1.028	1.04465	1.01354	150	53.1309
Q8BG05	Heterogeneous nuclear ribonucleoprotein A3 OS=Mus musculus GN=Hnrnpa3 PE=1 SV=1	592.75	23	0.917	0.980746	1.05525	180	46.438
P62204	Calmodulin OS=Mus musculus GN=Calm1 PE=1 SV=2	591.254	7	1.04	1.08009	0.943466	162	82.5503
Q9D6S7	Ribosome-recycling factor, mitochondrial OS=Mus musculus GN=Mrrf PE=1 SV=1	23.1916	5	1.119	1.47368	0.852603	7	29.771
P05202	Aspartate aminotransferase, mitochondrial OS=Mus musculus GN=Got2 PE=1 SV=1	590.178	31	0.946	1.01201	1.06094	164	64.6512
Q07113	Cation-independent mannose-6-phosphate receptor OS=Mus musculus GN=Igf2r PE=1 SV=1	589.399	76	1.072	0.995192	0.95871	177	34.6355
P14148	60S ribosomal protein L7 OS=Mus musculus GN=Rpl7 PE=1 SV=2	587.273	29	0.976	0.974411	0.942641	185	62.2222
Q9CWJ9	Bifunctional purine biosynthesis protein PURH OS=Mus musculus GN=Atic PE=1 SV=2	586.577	33	1.006	0.991194	1.01728	154	72.6351
P97807	Fumarate hydratase, mitochondrial OS=Mus musculus GN=Fh PE=1 SV=3	586.101	26	0.943	0.939663	1.01484	165	64.6943
Q9CY58	Plasminogen activator inhibitor 1 RNA-binding protein OS=Mus musculus GN=Serbp1 PE=1 SV=2	581.897	23	1.011	1.09915	0.885417	178	48.8943
P62631	Elongation factor 1-alpha 2 OS=Mus musculus GN=Eef1a2 PE=1 SV=1	581.745	3	1.016	0.996659	1.10726	187	41.2527
Q62167	ATP-dependent RNA helicase DDX3X OS=Mus musculus GN=Ddx3x PE=1 SV=3	580.393	12	0.991	0.99511	0.987654	190	63.5952
P63101	14-3-3 protein zeta/delta OS=Mus musculus GN=Ywhaz PE=1 SV=1	573.561	15	0.981	1.02805	0.957169	170	68.5714
Q8VDJ3	Vigilin OS=Mus musculus GN=Hdlbp PE=1 SV=1	571.622	62	1.013	1.0214	0.949309	182	51.8139
Q8VDM4	26S proteasome non-ATPase regulatory subunit 2 OS=Mus musculus GN=Psmd2 PE=1 SV=1	565.701	41	0.976	0.990045	0.991943	157	49.0088
Q922R8	Protein disulfide-isomerase A6 OS=Mus musculus GN=Pdia6 PE=1 SV=3	565.314	22	0.957	0.969986	0.983232	147	52.9545
Q9D0I9	Arginine--tRNA ligase, cytoplasmic OS=Mus musculus GN=Rars PE=1 SV=2	564.061	49	0.99	1.00763	0.971473	175	62.4242
Q9WVA4	Transgelin-2 OS=Mus musculus GN=Tagln2 PE=1 SV=4	562.043	17	1.009	0.956853	1.09023	176	76.3819
P26443	Glutamate dehydrogenase 1, mitochondrial OS=Mus musculus GN=Glud1 PE=1 SV=1	561.616	30	0.997	0.947316	1.01704	154	49.2832
P08003	Protein disulfide-isomerase A4 OS=Mus musculus GN=Pdia4 PE=1 SV=3	561.218	43	1.035	1.00436	0.973131	169	55.3292
P26043	Radixin OS=Mus musculus GN=Rdx PE=1 SV=3	557.666	21	1.034	1.03471	0.94899	189	50.0858
Q91VD9	NADH-ubiquinone oxidoreductase 75 kDa subunit, mitochondrial OS=Mus musculus GN=Ndufs1 PE=1 SV=2	556.658	39	0.978	1	1.01809	156	61.4856
P57776	Elongation factor 1-delta OS=Mus musculus GN=Eef1d PE=1 SV=3	554.209	20	1	1.05296	0.979328	141	81.1388
Q9WU78	Programmed cell death 6-interacting protein OS=Mus musculus GN=Pdcd6ip PE=1 SV=3	552.582	52	0.979	0.957958	0.95591	172	60.6444
Q9D8N0	Elongation factor 1-gamma OS=Mus musculus GN=Eef1g PE=1 SV=3	551.302	22	0.969	0.948393	0.968535	173	38.2151
P47738	Aldehyde dehydrogenase, mitochondrial OS=Mus musculus GN=Aldh2 PE=1 SV=1	549.316	28	0.962	1.06026	1.00294	141	59.1522
Q99PL5	Ribosome-binding protein 1 OS=Mus musculus GN=Rrbp1 PE=1 SV=2	546.284	52	1.037	1.00369	0.978809	146	33.2087
Q921H8	3-ketoacyl-CoA thiolase A, peroxisomal OS=Mus musculus GN=Acaa1a PE=1 SV=1	541.559	9	0.995	1.03412	1.03469	139	56.1321
Q00612	Glucose-6-phosphate 1-dehydrogenase X OS=Mus musculus GN=G6pdx PE=1 SV=3	540.887	39	0.983	1	0.960744	176	74.7573
Q8CAQ8	MICOS complex subunit Mic60 OS=Mus musculus GN=Immt PE=1 SV=1	536.388	48	1.049	1.01122	0.96585	147	58.1242
P16110	Galectin-3 OS=Mus musculus GN=Lgals3 PE=1 SV=3	533.373	13	1	0.984355	1.15914	163	41.6667
P29351	Tyrosine-protein phosphatase non-receptor type 6 OS=Mus musculus GN=Ptpn6 PE=1 SV=2	532.382	35	1.017	0.989889	1.03691	151	60.5042
P47962	60S ribosomal protein L5 OS=Mus musculus GN=Rpl5 PE=1 SV=3	529.93	19	1.052	0.996942	0.952586	174	51.8519
Q3U0V1	Far upstream element-binding protein 2 OS=Mus musculus GN=Khsrp PE=1 SV=2	529.73	30	1.006	0.987952	1.00372	151	51.0695
Q99K48	Non-POU domain-containing octamer-binding protein OS=Mus musculus GN=Nono PE=1 SV=3	529.022	24	0.986	0.941436	0.984375	149	51.5856
P25444	40S ribosomal protein S2 OS=Mus musculus GN=Rps2 PE=1 SV=3	526.879	20	0.965	0.953941	0.96348	156	61.7747
Q9ERU9	E3 SUMO-protein ligase RanBP2 OS=Mus musculus GN=Ranbp2 PE=1 SV=2	525.629	94	0.984	0.992723	1.00559	164	35.8336
Q93092	Transaldolase OS=Mus musculus GN=Taldo1 PE=1 SV=2	524.514	28	1.014	0.96763	1.02836	176	59.0504
Q99PV0	Pre-mRNA-processing-splicing factor 8 OS=Mus musculus GN=Prpf8 PE=1 SV=2	523.351	74	1.028	1.02969	0.994273	169	34.4325
P26638	Serine--tRNA ligase, cytoplasmic OS=Mus musculus GN=Sars PE=1 SV=3	522.188	33	0.99	1.0095	0.969634	140	59.375
P62918	60S ribosomal protein L8 OS=Mus musculus GN=Rpl8 PE=1 SV=2	521.847	23	0.981	0.947183	0.994602	149	60.7004
Q9CPR4	60S ribosomal protein L17 OS=Mus musculus GN=Rpl17 PE=1 SV=3	520.555	15	0.976	0.959267	1.04197	151	57.0652
P62196	26S protease regulatory subunit 8 OS=Mus musculus GN=Psmc5 PE=1 SV=1	519.87	30	0.997	0.998133	1.01115	149	69.7044
Q1HFZ0	tRNA (cytosine(34)-C(5))-methyltransferase OS=Mus musculus GN=Nsun2 PE=1 SV=2	518.837	49	0.988	0.976563	0.985134	161	66.3144
Q8BFR5	Elongation factor Tu, mitochondrial OS=Mus musculus GN=Tufm PE=1 SV=1	514.518	31	0.992	1.01922	1.06259	132	71.9027
P17918	Proliferating cell nuclear antigen OS=Mus musculus GN=Pcna PE=1 SV=2	512.421	17	0.984	1.00698	1.01091	145	67.0498
Q9D154	Leukocyte elastase inhibitor A OS=Mus musculus GN=Serpinb1a PE=1 SV=1	69.3239	10	1.013	1.47351	1.75809	22	31.1346
O35685	Nuclear migration protein nudC OS=Mus musculus GN=Nudc PE=1 SV=1	510.956	32	1.081	1.0987	0.969664	146	68.3735
P21107	Tropomyosin alpha-3 chain OS=Mus musculus GN=Tpm3 PE=1 SV=3	510.369	14	0.969	0.872881	0.998665	154	50.1754
P14869	60S acidic ribosomal protein P0 OS=Mus musculus GN=Rplp0 PE=1 SV=3	506.818	18	1.004	0.996988	0.98369	144	55.5205
Q99PT1	Rho GDP-dissociation inhibitor 1 OS=Mus musculus GN=Arhgdia PE=1 SV=3	505.931	18	1.037	0.915592	1.07829	146	75
P30993	C5a anaphylatoxin chemotactic receptor 1 OS=Mus musculus GN=C5ar1 PE=1 SV=2	10.1042	2	1.52	1.46667	1.06818	3	6.55271
P70168	Importin subunit beta-1 OS=Mus musculus GN=Kpnb1 PE=1 SV=2	503.788	35	1.011	1.06104	0.987571	141	49.7717
Q9CQN1	Heat shock protein 75 kDa, mitochondrial OS=Mus musculus GN=Trap1 PE=1 SV=1	502.605	36	1.002	0.996995	0.974878	143	56.2323
Q6ZWV3	60S ribosomal protein L10 OS=Mus musculus GN=Rpl10 PE=1 SV=3	502.576	20	0.961	0.94964	1.00343	148	61.6822
Q01768	Nucleoside diphosphate kinase B OS=Mus musculus GN=Nme2 PE=1 SV=1	501.098	6	0.975	1.00196	1.05013	137	73.6842
Q9QYB1	Chloride intracellular channel protein 4 OS=Mus musculus GN=Clic4 PE=1 SV=3	497.448	20	0.983	1.00234	1.00431	133	75.4941
Q9JIF7	Coatomer subunit beta OS=Mus musculus GN=Copb1 PE=1 SV=1	496.633	40	1	1.009	1.00855	132	49.213
P15864	Histone H1.2 OS=Mus musculus GN=Hist1h1c PE=1 SV=2	496.153	8	1.13	1.08478	1.08676	139	48.1132
Q8BU30	Isoleucine--tRNA ligase, cytoplasmic OS=Mus musculus GN=Iars PE=1 SV=2	493.184	57	0.979	0.995336	0.95705	146	46.038
Q8CGK3	Lon protease homolog, mitochondrial OS=Mus musculus GN=Lonp1 PE=1 SV=2	492.206	42	0.973	1.00565	1.01288	133	51.1064
O88342	WD repeat-containing protein 1 OS=Mus musculus GN=Wdr1 PE=1 SV=3	491.526	33	1.017	1.00729	1.0273	138	57.4257
Q60932	Voltage-dependent anion-selective channel protein 1 OS=Mus musculus GN=Vdac1 PE=1 SV=3	490.388	17	1.002	1.01498	1.04252	137	66.5541
P62192	26S protease regulatory subunit 4 OS=Mus musculus GN=Psmc1 PE=1 SV=1	489.493	30	0.972	0.95087	0.957619	143	72.0455
Q7TMK9	Heterogeneous nuclear ribonucleoprotein Q OS=Mus musculus GN=Syncrip PE=1 SV=2	487.804	34	0.972	0.975402	0.991561	131	48.1541
Q3UDW8	Heparan-alpha-glucosaminide N-acetyltransferase OS=Mus musculus GN=Hgsnat PE=1 SV=2	12.0805	2	1.082	1.43995	0.855189	5	4.26829
O88685	26S protease regulatory subunit 6A OS=Mus musculus GN=Psmc3 PE=1 SV=2	486.706	29	0.993	0.996255	0.96786	139	66.5158
Q9Z1Q5	Chloride intracellular channel protein 1 OS=Mus musculus GN=Clic1 PE=1 SV=3	484.72	17	1.071	1.12431	1.04985	124	76.7635
P47911	60S ribosomal protein L6 OS=Mus musculus GN=Rpl6 PE=1 SV=3	483.222	21	0.987	1.02092	0.979737	143	47.6351
P53026	60S ribosomal protein L10a OS=Mus musculus GN=Rpl10a PE=1 SV=3	479.434	9	0.937	0.948847	1.02578	131	29.0323
Q99NB9	Splicing factor 3B subunit 1 OS=Mus musculus GN=Sf3b1 PE=1 SV=1	476.525	47	1.008	1.03505	0.96778	143	39.6472
Q8BMK4	Cytoskeleton-associated protein 4 OS=Mus musculus GN=Ckap4 PE=1 SV=2	476.335	40	1.023	1.00937	1.00748	129	67.4783
Q8JZQ9	Eukaryotic translation initiation factor 3 subunit B OS=Mus musculus GN=Eif3b PE=1 SV=1	476.302	40	1.001	1.03361	0.972308	139	52.0548
P53986	Monocarboxylate transporter 1 OS=Mus musculus GN=Slc16a1 PE=1 SV=1	16.577	3	1.18	1.39532	0.852848	5	10.142
Q8BGQ7	Alanine--tRNA ligase, cytoplasmic OS=Mus musculus GN=Aars PE=1 SV=1	475.896	40	1.052	1.02188	0.965323	136	46.9008
P24547	Inosine-5'-monophosphate dehydrogenase 2 OS=Mus musculus GN=Impdh2 PE=1 SV=2	474.954	28	0.995	0.986569	1.00627	122	56.0311
O70133	ATP-dependent RNA helicase A OS=Mus musculus GN=Dhx9 PE=1 SV=2	474.556	48	0.962	0.988545	0.988016	144	39.2029
Q5SSZ5	Tensin-3 OS=Mus musculus GN=Tns3 PE=1 SV=1	472.723	39	0.963	0.964964	0.981829	128	36.1111
Q8BMS1	Trifunctional enzyme subunit alpha, mitochondrial OS=Mus musculus GN=Hadha PE=1 SV=1	471.45	35	0.985	1.01089	1.01231	146	57.536
Q9R0P3	S-formylglutathione hydrolase OS=Mus musculus GN=Esd PE=1 SV=1	470.69	17	0.957	0.949726	0.984836	124	79.078
Q8R050	Eukaryotic peptide chain release factor GTP-binding subunit ERF3A OS=Mus musculus GN=Gspt1 PE=1 SV=2	469.594	36	0.993	0.999057	0.978745	140	50.7862
Q99K51	Plastin-3 OS=Mus musculus GN=Pls3 PE=1 SV=3	467.4	27	0.952	0.974527	0.88162	166	54.9206
Q62318	Transcription intermediary factor 1-beta OS=Mus musculus GN=Trim28 PE=1 SV=3	467.144	29	0.951	0.995789	0.978495	129	52.0384
Q8VIJ6	Splicing factor, proline- and glutamine-rich OS=Mus musculus GN=Sfpq PE=1 SV=1	466.94	29	0.944	0.959385	0.997573	143	35.4793
Q8BKC5	Importin-5 OS=Mus musculus GN=Ipo5 PE=1 SV=3	466.602	38	1.044	1.05016	0.950362	133	43.3911
P63276	40S ribosomal protein S17 OS=Mus musculus GN=Rps17 PE=1 SV=2	465.682	12	0.936	0.941304	1.0388	134	60
P62242	40S ribosomal protein S8 OS=Mus musculus GN=Rps8 PE=1 SV=2	465.627	17	0.923	0.919255	1.02181	137	55.7692
P50247	Adenosylhomocysteinase OS=Mus musculus GN=Ahcy PE=1 SV=3	465.596	25	0.994	0.987918	0.997923	145	55.787
P63325	40S ribosomal protein S10 OS=Mus musculus GN=Rps10 PE=1 SV=1	465.542	15	1.161	1.0967	0.886986	153	63.6364
Q3TXS7	26S proteasome non-ATPase regulatory subunit 1 OS=Mus musculus GN=Psmd1 PE=1 SV=1	463.425	40	1.022	1.04896	0.987654	143	48.4785
Q64727	Vinculin OS=Mus musculus GN=Vcl PE=1 SV=4	463.394	59	0.999	1.07572	0.969925	139	57.5985
Q62095	ATP-dependent RNA helicase DDX3Y OS=Mus musculus GN=Ddx3y PE=1 SV=2	460.872	5	0.986	1.09665	1.05481	159	54.2553
P47856	Glutamine--fructose-6-phosphate aminotransferase [isomerizing] 1 OS=Mus musculus GN=Gfpt1 PE=1 SV=3	458.529	34	0.98	1.03567	0.898376	141	56.8149
P12382	ATP-dependent 6-phosphofructokinase, liver type OS=Mus musculus GN=Pfkl PE=1 SV=4	457.447	23	1.01	1.0007	1.00654	125	41.9231
Q9Z2X1	Heterogeneous nuclear ribonucleoprotein F OS=Mus musculus GN=Hnrnpf PE=1 SV=3	456.516	12	1.005	0.995794	0.976162	114	39.5181
Q68FL6	Methionine--tRNA ligase, cytoplasmic OS=Mus musculus GN=Mars PE=1 SV=1	454.15	40	0.99	0.981905	0.967123	134	48.5588
P14206	40S ribosomal protein SA OS=Mus musculus GN=Rpsa PE=1 SV=4	453.114	14	0.927	0.945248	1.03272	104	55.5932
Q9D0K2	Succinyl-CoA:3-ketoacid coenzyme A transferase 1, mitochondrial OS=Mus musculus GN=Oxct1 PE=1 SV=1	452.493	24	0.964	1.03982	1.06684	141	53.6538
O08749	Dihydrolipoyl dehydrogenase, mitochondrial OS=Mus musculus GN=Dld PE=1 SV=2	448.621	20	0.969	1.01168	0.976669	118	47.7407
P45376	Aldose reductase OS=Mus musculus GN=Akr1b1 PE=1 SV=3	446.731	18	0.984	0.98434	1.03681	144	61.7089
Q8VHX6	Filamin-C OS=Mus musculus GN=Flnc PE=1 SV=3	446.217	51	0.989	1.13086	1.03173	137	30.3742
P14152	Malate dehydrogenase, cytoplasmic OS=Mus musculus GN=Mdh1 PE=1 SV=3	445.456	22	0.999	1.02441	0.993341	138	50.2994
P51881	ADP/ATP translocase 2 OS=Mus musculus GN=Slc25a5 PE=1 SV=3	445.257	17	0.98	1.00299	1.02792	143	72.4832
Q8K1B8	Fermitin family homolog 3 OS=Mus musculus GN=Fermt3 PE=1 SV=1	444.703	32	1.043	1.06239	0.984779	137	53.8346
Q61599	Rho GDP-dissociation inhibitor 2 OS=Mus musculus GN=Arhgdib PE=1 SV=3	443.215	17	1.035	0.91388	0.998965	117	82.5
Q6P4T2	U5 small nuclear ribonucleoprotein 200 kDa helicase OS=Mus musculus GN=Snrnp200 PE=1 SV=1	442.741	70	1.022	1.044	0.989726	132	36.9382
P00920	Carbonic anhydrase 2 OS=Mus musculus GN=Ca2 PE=1 SV=4	442.549	10	0.972	1.04398	1.01412	125	52.6923
E9Q634	Unconventional myosin-Ie OS=Mus musculus GN=Myo1e PE=1 SV=1	440.086	29	1.025	1.02781	0.997601	133	34.2367
Q9CZU6	Citrate synthase, mitochondrial OS=Mus musculus GN=Cs PE=1 SV=1	439.199	23	0.988	1.02813	0.976077	171	50
Q91YQ5	Dolichyl-diphosphooligosaccharide--protein glycosyltransferase subunit 1 OS=Mus musculus GN=Rpn1 PE=1 SV=1	439.191	34	1.021	1.0181	0.988597	119	54.6053
O35943	Frataxin, mitochondrial OS=Mus musculus GN=Fxn PE=1 SV=1	26.5465	3	1.166	1.37154	1.0208	7	20.2899
O35737	Heterogeneous nuclear ribonucleoprotein H OS=Mus musculus GN=Hnrnph1 PE=1 SV=3	437.892	6	1.047	1.01721	0.985447	122	45.2116
F6ZDS4	Nucleoprotein TPR OS=Mus musculus GN=Tpr PE=1 SV=1	436.518	69	1.03	1.04238	1.00971	131	29.494
Q3V3R1	Monofunctional C1-tetrahydrofolate synthase, mitochondrial OS=Mus musculus GN=Mthfd1l PE=1 SV=2	435.181	45	1.001	1.02002	0.961581	124	52.5077
Q8CIN4	Serine/threonine-protein kinase PAK 2 OS=Mus musculus GN=Pak2 PE=1 SV=1	434.257	17	0.973	0.984359	0.982684	111	51.3359
Q9QUR6	Prolyl endopeptidase OS=Mus musculus GN=Prep PE=1 SV=1	434.105	41	1.011	1.04829	1.00762	126	68.0282
Q9CVB6	Actin-related protein 2/3 complex subunit 2 OS=Mus musculus GN=Arpc2 PE=1 SV=3	431.293	25	1.005	1.05983	1.05407	126	68.6667
P15532	Nucleoside diphosphate kinase A OS=Mus musculus GN=Nme1 PE=1 SV=1	430.134	11	0.967	0.975815	0.967347	128	86.1842
P46471	26S protease regulatory subunit 7 OS=Mus musculus GN=Psmc2 PE=1 SV=5	428.452	35	0.971	0.922642	1.01487	120	73.903
Q6ZQ38	Cullin-associated NEDD8-dissociated protein 1 OS=Mus musculus GN=Cand1 PE=1 SV=2	427.918	49	1.023	1.00099	0.945219	129	41.9512
Q8BWT1	3-ketoacyl-CoA thiolase, mitochondrial OS=Mus musculus GN=Acaa2 PE=1 SV=3	427.584	32	0.954	1.0218	1.0509	112	85.8942
Q9CR16	Peptidyl-prolyl cis-trans isomerase D OS=Mus musculus GN=Ppid PE=1 SV=3	427.46	30	0.992	0.987983	1.01224	140	70.2703
Q64514	Tripeptidyl-peptidase 2 OS=Mus musculus GN=Tpp2 PE=1 SV=3	425.888	55	1	1	0.961271	139	46.1173
P16045	Galectin-1 OS=Mus musculus GN=Lgals1 PE=1 SV=3	424.776	8	1.06	0.975146	0.926209	122	61.4815
Q9DB77	Cytochrome b-c1 complex subunit 2, mitochondrial OS=Mus musculus GN=Uqcrc2 PE=1 SV=1	424.489	21	1.005	1.04197	0.996552	128	50.7726
P46460	Vesicle-fusing ATPase OS=Mus musculus GN=Nsf PE=1 SV=2	423.417	41	1.04	1.06032	0.98513	133	53.0914
P50518	V-type proton ATPase subunit E 1 OS=Mus musculus GN=Atp6v1e1 PE=1 SV=2	423.052	16	1.043	0.99891	0.975477	143	54.8673
Q8BHN3	Neutral alpha-glucosidase AB OS=Mus musculus GN=Ganab PE=1 SV=1	422.937	39	1	0.98833	0.997056	121	43.8559
P99027	60S acidic ribosomal protein P2 OS=Mus musculus GN=Rplp2 PE=1 SV=3	422.927	11	0.982	0.976116	0.977492	95	93.0435
Q99JY9	Actin-related protein 3 OS=Mus musculus GN=Actr3 PE=1 SV=3	422.13	26	1.018	0.990357	0.991756	119	64.3541
P62830	60S ribosomal protein L23 OS=Mus musculus GN=Rpl23 PE=1 SV=1	417.081	12	0.938	0.94206	1.03933	121	68.5714
P62960	Nuclease-sensitive element-binding protein 1 OS=Mus musculus GN=Ybx1 PE=1 SV=3	416.558	10	1.023	1.15268	0.948589	127	53.4161
Q3U1J4	DNA damage-binding protein 1 OS=Mus musculus GN=Ddb1 PE=1 SV=2	415.019	47	0.995	1.02483	1.00664	121	44.2105
Q8CIE6	Coatomer subunit alpha OS=Mus musculus GN=Copa PE=1 SV=2	413.734	53	1.024	1.00508	0.979147	134	48.0392
E9PVA8	eIF-2-alpha kinase activator GCN1 OS=Mus musculus GN=Gcn1 PE=1 SV=1	413.291	74	1.011	1.02187	0.989022	121	32.909
Q8K310	Matrin-3 OS=Mus musculus GN=Matr3 PE=1 SV=1	411.857	42	0.97	0.971831	0.974453	123	50.3546
Q9CZ13	Cytochrome b-c1 complex subunit 1, mitochondrial OS=Mus musculus GN=Uqcrc1 PE=1 SV=2	410.736	19	0.99	1.01839	1.03739	120	45
P97429	Annexin A4 OS=Mus musculus GN=Anxa4 PE=1 SV=4	410.714	24	0.997	0.982663	1.02236	118	73.6677
O08553	Dihydropyrimidinase-related protein 2 OS=Mus musculus GN=Dpysl2 PE=1 SV=2	408.025	27	1.026	1.00309	0.952497	109	62.4126
Q60930	Voltage-dependent anion-selective channel protein 2 OS=Mus musculus GN=Vdac2 PE=1 SV=2	407.665	14	1.021	1.05873	1.0433	122	60.339
Q9D8Y0	EF-hand domain-containing protein D2 OS=Mus musculus GN=Efhd2 PE=1 SV=1	406.737	18	1.022	0.946379	1.01688	119	71.6667
Q6ZWX6	Eukaryotic translation initiation factor 2 subunit 1 OS=Mus musculus GN=Eif2s1 PE=1 SV=3	402.18	32	0.972	1.0046	0.988506	118	77.1429
Q9Z2U1	Proteasome subunit alpha type-5 OS=Mus musculus GN=Psma5 PE=1 SV=1	401.817	12	1.038	1.08674	0.986213	101	63.4855
P62751	60S ribosomal protein L23a OS=Mus musculus GN=Rpl23a PE=1 SV=1	399.99	14	0.986	0.949947	0.984848	126	48.0769
P62889	60S ribosomal protein L30 OS=Mus musculus GN=Rpl30 PE=1 SV=2	399.871	10	1.035	1.00944	1.05094	119	72.1739
Q9JMA1	Ubiquitin carboxyl-terminal hydrolase 14 OS=Mus musculus GN=Usp14 PE=1 SV=3	399.412	33	1.056	1.09158	0.952502	110	63.286
P61358	60S ribosomal protein L27 OS=Mus musculus GN=Rpl27 PE=1 SV=2	397.078	10	0.951	0.893971	1.02517	118	55.1471
P61161	Actin-related protein 2 OS=Mus musculus GN=Actr2 PE=1 SV=1	395.257	19	1.028	0.971926	0.985482	114	50.2538
Q76MZ3	Serine/threonine-protein phosphatase 2A 65 kDa regulatory subunit A alpha isoform OS=Mus musculus GN=Ppp2r1a PE=1 SV=3	393.256	21	1.011	0.984645	1.01269	109	50.4244
Q80X50	Ubiquitin-associated protein 2-like OS=Mus musculus GN=Ubap2l PE=1 SV=1	391.799	27	1.021	0.969903	1	100	33.243
P62827	GTP-binding nuclear protein Ran OS=Mus musculus GN=Ran PE=1 SV=3	391.64	14	0.851	0.876351	1.10411	116	48.6111
Q9Z1Z0	General vesicular transport factor p115 OS=Mus musculus GN=Uso1 PE=1 SV=2	391.392	32	1.025	1.07323	0.931079	101	38.4776
Q9CZM2	60S ribosomal protein L15 OS=Mus musculus GN=Rpl15 PE=2 SV=4	245.496	13	0.916	0.876761	1.7021	76	54.902
O08528	Hexokinase-2 OS=Mus musculus GN=Hk2 PE=1 SV=1	389.893	38	0.993	1.04286	0.967679	117	47.5463
Q61753	D-3-phosphoglycerate dehydrogenase OS=Mus musculus GN=Phgdh PE=1 SV=3	389.283	25	0.917	0.970817	1.0142	104	49.1557
P62334	26S protease regulatory subunit 10B OS=Mus musculus GN=Psmc6 PE=1 SV=1	388.03	27	0.992	0.969495	0.971372	112	70.1799
Q60597	2-oxoglutarate dehydrogenase, mitochondrial OS=Mus musculus GN=Ogdh PE=1 SV=3	386.559	47	1.006	1.09802	1.00551	117	51.5152
P62264	40S ribosomal protein S14 OS=Mus musculus GN=Rps14 PE=1 SV=3	386.099	9	1.036	1.07709	0.913894	101	41.7219
Q8BG32	26S proteasome non-ATPase regulatory subunit 11 OS=Mus musculus GN=Psmd11 PE=1 SV=3	385.812	29	0.992	1.00191	1.00182	107	60.4265
P62281	40S ribosomal protein S11 OS=Mus musculus GN=Rps11 PE=1 SV=3	385.177	18	0.952	0.946004	0.977299	119	63.2911
Q99P72	Reticulon-4 OS=Mus musculus GN=Rtn4 PE=1 SV=2	384.717	30	1.003	1.0101	0.997478	107	42.5129
Q8BTI8	Serine/arginine repetitive matrix protein 2 OS=Mus musculus GN=Srrm2 PE=1 SV=3	383.471	47	0.982	1	1.00281	118	22.3455
E9Q555	E3 ubiquitin-protein ligase RNF213 OS=Mus musculus GN=Rnf213 PE=1 SV=2	381.196	79	1.104	1.1105	1.02281	120	18.5559
Q8K2Q9	Shootin-1 OS=Mus musculus GN=Shtn1 PE=1 SV=1	380.039	41	1.016	1.00461	0.958757	114	56.8938
P18242	Cathepsin D OS=Mus musculus GN=Ctsd PE=1 SV=1	379.072	19	1.001	1.02406	1.08364	98	50.7317
O35129	Prohibitin-2 OS=Mus musculus GN=Phb2 PE=1 SV=1	378.847	20	0.992	1.01645	0.992773	111	74.5819
Q9WV32	Actin-related protein 2/3 complex subunit 1B OS=Mus musculus GN=Arpc1b PE=1 SV=4	375.694	21	1.032	1.00488	1.00768	94	51.6129
P24369	Peptidyl-prolyl cis-trans isomerase B OS=Mus musculus GN=Ppib PE=1 SV=2	374.869	22	1.07	1.18617	0.959203	127	68.0556
P11835	Integrin beta-2 OS=Mus musculus GN=Itgb2 PE=1 SV=2	374.631	33	1.15	1.04788	1.02557	104	45.1362
O70251	Elongation factor 1-beta OS=Mus musculus GN=Eef1b PE=1 SV=5	374.597	14	1.012	0.9826	0.972973	93	71.1111
Q91VR5	ATP-dependent RNA helicase DDX1 OS=Mus musculus GN=Ddx1 PE=1 SV=1	371.494	42	1.013	1.00198	1.02032	115	62.027
Q9CQV8	14-3-3 protein beta/alpha OS=Mus musculus GN=Ywhab PE=1 SV=3	371.321	6	1.053	1.17011	0.932824	126	60.5691
Q99020	Heterogeneous nuclear ribonucleoprotein A/B OS=Mus musculus GN=Hnrnpab PE=1 SV=1	370.312	19	0.851	0.853316	1.13238	110	49.8246
Q501J6	Probable ATP-dependent RNA helicase DDX17 OS=Mus musculus GN=Ddx17 PE=1 SV=1	370.036	23	0.995	0.953876	0.995152	119	50.1538
Q05117	Tartrate-resistant acid phosphatase type 5 OS=Mus musculus GN=Acp5 PE=1 SV=2	369.857	11	0.903	0.992196	1.07863	89	42.5076
Q9D1A2	Cytosolic non-specific dipeptidase OS=Mus musculus GN=Cndp2 PE=1 SV=1	369.22	26	1.013	0.989064	1.02518	102	63.7895
P17183	Gamma-enolase OS=Mus musculus GN=Eno2 PE=1 SV=2	368.403	4	0.956	1.12069	1.04183	90	35.4839
Q920E5	Farnesyl pyrophosphate synthase OS=Mus musculus GN=Fdps PE=1 SV=1	367.494	14	1.059	1.04342	0.982924	89	39.9433
Q922B2	Aspartate--tRNA ligase, cytoplasmic OS=Mus musculus GN=Dars PE=1 SV=2	367.465	34	1.005	1.01214	0.992939	109	70.8583
P54071	Isocitrate dehydrogenase [NADP], mitochondrial OS=Mus musculus GN=Idh2 PE=1 SV=3	367.065	26	1.006	1.0709	1.0521	103	51.9912
Q61081	Hsp90 co-chaperone Cdc37 OS=Mus musculus GN=Cdc37 PE=1 SV=1	366.882	19	1.021	0.984586	0.953649	109	40.8971
O88844	Isocitrate dehydrogenase [NADP] cytoplasmic OS=Mus musculus GN=Idh1 PE=1 SV=2	366.689	29	1.016	0.983083	1.00965	111	73.913
P51150	Ras-related protein Rab-7a OS=Mus musculus GN=Rab7a PE=1 SV=2	366.081	22	1.052	0.9735	0.998743	105	83.5749
Q99KC8	von Willebrand factor A domain-containing protein 5A OS=Mus musculus GN=Vwa5a PE=1 SV=2	365.715	34	1.026	1.09942	1.0737	106	43.2535
Q9WTM5	RuvB-like 2 OS=Mus musculus GN=Ruvbl2 PE=1 SV=3	362.41	31	0.999	1.01953	1.03514	102	63.2829
P49710	Hematopoietic lineage cell-specific protein OS=Mus musculus GN=Hcls1 PE=1 SV=2	362.193	23	1.011	0.971831	0.992978	104	37.4486
P62821	Ras-related protein Rab-1A OS=Mus musculus GN=Rab1A PE=1 SV=3	362.081	8	1.098	1.0633	0.911383	103	65.8537
Q8BMF4	Dihydrolipoyllysine-residue acetyltransferase component of pyruvate dehydrogenase complex, mitochondrial OS=Mus musculus GN=Dlat PE=1 SV=2	360.863	21	0.962	1.03782	0.995119	97	41.9003
Q921M3	Splicing factor 3B subunit 3 OS=Mus musculus GN=Sf3b3 PE=1 SV=1	360.661	44	1.013	1.01743	0.997664	120	41.0846
E9PVX6	Proliferation marker protein Ki-67 OS=Mus musculus GN=Mki67 PE=1 SV=1	360.331	77	0.964	1.03125	0.990148	122	29.3044
P45377	Aldose reductase-related protein 2 OS=Mus musculus GN=Akr1b8 PE=1 SV=2	360.285	13	0.996	0.993976	1.07209	103	68.038
Q9EPU0	Regulator of nonsense transcripts 1 OS=Mus musculus GN=Upf1 PE=1 SV=2	360.252	44	0.996	1.01243	1.03253	102	47.9537
P48962	ADP/ATP translocase 1 OS=Mus musculus GN=Slc25a4 PE=1 SV=4	358.268	12	0.976	1.1005	0.994674	116	70.4698
Q99LX0	Protein deglycase DJ-1 OS=Mus musculus GN=Park7 PE=1 SV=1	357.814	15	0.999	0.955535	1.0171	108	76.7196
Q60604	Adseverin OS=Mus musculus GN=Scin PE=1 SV=3	357.73	32	0.971	1.11608	1.14265	107	54.2657
Q61768	Kinesin-1 heavy chain OS=Mus musculus GN=Kif5b PE=1 SV=3	356.21	37	1.001	0.983246	1.00202	106	50.5711
O35286	Pre-mRNA-splicing factor ATP-dependent RNA helicase DHX15 OS=Mus musculus GN=Dhx15 PE=1 SV=2	356.178	37	0.982	0.982477	0.989886	120	46.4151
O08810	116 kDa U5 small nuclear ribonucleoprotein component OS=Mus musculus GN=Eftud2 PE=1 SV=1	355.256	33	0.988	0.978889	1.02513	98	45.2111
P43276	Histone H1.5 OS=Mus musculus GN=Hist1h1b PE=1 SV=2	354.863	13	1.114	1.01719	1.03766	108	39.0135
Q9D6Z1	Nucleolar protein 56 OS=Mus musculus GN=Nop56 PE=1 SV=2	354.823	32	0.987	0.975332	1.01545	101	60.5172
Q924N4	Solute carrier family 12 member 6 OS=Mus musculus GN=Slc12a6 PE=1 SV=2	10.2178	2	1.159	1.36842	0.942718	4	3.3913
Q9EQ20	Methylmalonate-semialdehyde dehydrogenase [acylating], mitochondrial OS=Mus musculus GN=Aldh6a1 PE=1 SV=1	10.1619	3	1.045	1.36154	0.897959	3	8.03738
P13864	DNA (cytosine-5)-methyltransferase 1 OS=Mus musculus GN=Dnmt1 PE=1 SV=5	351.299	51	1.001	1.00936	1.04094	103	36.5432
Q9DBG3	AP-2 complex subunit beta OS=Mus musculus GN=Ap2b1 PE=1 SV=1	350.604	15	1.065	1.07044	0.968927	102	34.1515
Q80UM3	N-alpha-acetyltransferase 15, NatA auxiliary subunit OS=Mus musculus GN=Naa15 PE=1 SV=1	349.965	41	1.022	1.01172	0.941584	110	49.4798
P17710	Hexokinase-1 OS=Mus musculus GN=Hk1 PE=1 SV=3	349.023	34	1.022	1.09416	1.00751	105	39.117
P25206	DNA replication licensing factor MCM3 OS=Mus musculus GN=Mcm3 PE=1 SV=2	348.635	37	1.016	1.02526	1.05443	103	55.0493
P68510	14-3-3 protein eta OS=Mus musculus GN=Ywhah PE=1 SV=2	347.141	15	1.02	1.0329	0.970754	97	54.065
Q91VC3	Eukaryotic initiation factor 4A-III OS=Mus musculus GN=Eif4a3 PE=1 SV=3	346.707	20	0.982	1.00358	0.998575	104	54.5012
Q6P542	ATP-binding cassette sub-family F member 1 OS=Mus musculus GN=Abcf1 PE=1 SV=1	345.859	33	0.959	0.98	0.999065	95	48.0287
Q9Z110	Delta-1-pyrroline-5-carboxylate synthase OS=Mus musculus GN=Aldh18a1 PE=1 SV=2	344.548	32	0.942	1.00295	1.02314	101	49.6855
O08709	Peroxiredoxin-6 OS=Mus musculus GN=Prdx6 PE=1 SV=3	342.63	19	0.968	1.02101	1.07645	91	73.2143
P51410	60S ribosomal protein L9 OS=Mus musculus GN=Rpl9 PE=2 SV=2	342.409	13	1.018	1.05014	1.04791	97	61.9792
Q9Z2U0	Proteasome subunit alpha type-7 OS=Mus musculus GN=Psma7 PE=1 SV=1	341.608	17	0.955	0.95785	0.992529	86	66.9355
Q8BP47	Asparagine--tRNA ligase, cytoplasmic OS=Mus musculus GN=Nars PE=1 SV=2	341.374	27	0.98	1.00084	0.959556	99	43.8283
P58771	Tropomyosin alpha-1 chain OS=Mus musculus GN=Tpm1 PE=1 SV=1	341.014	9	1.041	0.895385	1.02276	107	38.3803
Q9R1P4	Proteasome subunit alpha type-1 OS=Mus musculus GN=Psma1 PE=1 SV=1	340.551	18	1.059	1.01083	0.952062	89	73.0038
Q6PDM2	Serine/arginine-rich splicing factor 1 OS=Mus musculus GN=Srsf1 PE=1 SV=3	340.447	18	0.979	0.982255	0.958042	105	50.4032
P60335	Poly(rC)-binding protein 1 OS=Mus musculus GN=Pcbp1 PE=1 SV=1	340.206	9	0.964	0.966595	0.996411	106	48.8764
Q8R1B4	Eukaryotic translation initiation factor 3 subunit C OS=Mus musculus GN=Eif3c PE=1 SV=1	339.819	32	0.995	0.984988	0.96	101	32.382
P47757	F-actin-capping protein subunit beta OS=Mus musculus GN=Capzb PE=1 SV=3	339.658	17	1.015	0.96179	0.931305	98	55.9567
Q8K4Z5	Splicing factor 3A subunit 1 OS=Mus musculus GN=Sf3a1 PE=1 SV=1	339.364	38	1.064	1.07627	0.952649	96	50.3161
Q6PIC6	Sodium/potassium-transporting ATPase subunit alpha-3 OS=Mus musculus GN=Atp1a3 PE=1 SV=1	339.345	9	0.998	1.11151	1.01338	101	30.7009
Q60605	Myosin light polypeptide 6 OS=Mus musculus GN=Myl6 PE=1 SV=3	338.178	10	1.045	1.01969	0.949953	100	62.9139
Q6PDI5	Proteasome-associated protein ECM29 homolog OS=Mus musculus GN=Ecm29 PE=1 SV=3	337.314	48	0.96	0.975709	0.976768	102	32.7174
Q9ERK4	Exportin-2 OS=Mus musculus GN=Cse1l PE=1 SV=1	337.3	38	1.015	1.04512	0.957497	102	36.8692
Q9D6R2	Isocitrate dehydrogenase [NAD] subunit alpha, mitochondrial OS=Mus musculus GN=Idh3a PE=1 SV=1	335.215	20	0.95	0.962215	0.997945	104	49.7268
Q3TLH4	Protein PRRC2C OS=Mus musculus GN=Prrc2c PE=1 SV=3	335.095	47	0.98	1.01762	0.987859	119	19.7822
Q9WUA2	Phenylalanine--tRNA ligase beta subunit OS=Mus musculus GN=Farsb PE=1 SV=2	334.817	28	0.969	1.00847	1.00958	91	49.236
P11103	Poly [ADP-ribose] polymerase 1 OS=Mus musculus GN=Parp1 PE=1 SV=3	334.095	34	0.997	1.04203	1.05007	96	34.847
P35550	rRNA 2'-O-methyltransferase fibrillarin OS=Mus musculus GN=Fbl PE=1 SV=2	334.091	18	0.973	0.918843	1.02851	90	49.8471
P62082	40S ribosomal protein S7 OS=Mus musculus GN=Rps7 PE=2 SV=1	333.94	12	0.989	0.960784	1.02688	85	62.8866
P62267	40S ribosomal protein S23 OS=Mus musculus GN=Rps23 PE=1 SV=3	333.481	11	0.975	0.992205	0.99763	86	58.042
Q9EQU5	Protein SET OS=Mus musculus GN=Set PE=1 SV=1	333.225	17	1.03	0.98588	0.89786	89	52.2491
O70194	Eukaryotic translation initiation factor 3 subunit D OS=Mus musculus GN=Eif3d PE=1 SV=2	333.205	24	0.942	0.924488	1.0057	103	51.4599
Q9QZE5	Coatomer subunit gamma-1 OS=Mus musculus GN=Copg1 PE=1 SV=1	332.863	30	1.009	1.02621	1.01629	94	53.3181
Q91WQ3	Tyrosine--tRNA ligase, cytoplasmic OS=Mus musculus GN=Yars PE=1 SV=3	332.356	40	1.023	1.01908	0.977169	103	65.3409
Q61543	Golgi apparatus protein 1 OS=Mus musculus GN=Glg1 PE=1 SV=1	332.257	43	1.017	0.982387	1.02763	99	36.5106
P61222	ATP-binding cassette sub-family E member 1 OS=Mus musculus GN=Abce1 PE=1 SV=1	331.132	27	0.964	0.950533	0.935685	97	53.2554
Q62448	Eukaryotic translation initiation factor 4 gamma 2 OS=Mus musculus GN=Eif4g2 PE=1 SV=2	330.683	35	0.946	0.953073	1.03517	106	44.702
Q6DFW4	Nucleolar protein 58 OS=Mus musculus GN=Nop58 PE=1 SV=1	329.85	26	1.002	1.02678	0.99793	94	52.9851
Q9DCL9	Multifunctional protein ADE2 OS=Mus musculus GN=Paics PE=1 SV=4	329.669	28	1.009	1.00514	0.995114	95	64.4706
O89053	Coronin-1A OS=Mus musculus GN=Coro1a PE=1 SV=5	329.595	26	1.065	1.06203	0.988814	103	57.7007
P26040	Ezrin OS=Mus musculus GN=Ezr PE=1 SV=3	329.532	11	1.03	1.15436	1	121	31.2287
Q61024	Asparagine synthetase [glutamine-hydrolyzing] OS=Mus musculus GN=Asns PE=1 SV=3	328.961	26	0.959	0.921821	0.914249	101	55.0802
Q6PDQ2	Chromodomain-helicase-DNA-binding protein 4 OS=Mus musculus GN=Chd4 PE=1 SV=1	328.786	48	1.026	1.03642	0.964064	110	27.2585
Q61171	Peroxiredoxin-2 OS=Mus musculus GN=Prdx2 PE=1 SV=3	328.039	11	1.006	1.05124	1.03015	83	70.202
P34022	Ran-specific GTPase-activating protein OS=Mus musculus GN=Ranbp1 PE=1 SV=2	327.963	8	0.934	0.922997	1.03106	113	46.798
Q99K85	Phosphoserine aminotransferase OS=Mus musculus GN=Psat1 PE=1 SV=1	327.485	19	1.017	1.03684	1.05927	93	58.1081
P51859	Hepatoma-derived growth factor OS=Mus musculus GN=Hdgf PE=1 SV=2	327.403	20	1.001	1.05223	0.925281	91	82.7004
Q9ES52	Phosphatidylinositol 3,4,5-trisphosphate 5-phosphatase 1 OS=Mus musculus GN=Inpp5d PE=1 SV=2	327.171	47	1.053	1.05987	1.01954	106	46.6835
P62911	60S ribosomal protein L32 OS=Mus musculus GN=Rpl32 PE=1 SV=2	327.169	11	0.964	0.973294	1.03691	106	52.5926
Q9JLJ2	4-trimethylaminobutyraldehyde dehydrogenase OS=Mus musculus GN=Aldh9a1 PE=1 SV=1	326.666	25	0.976	1.00114	1.041	102	64.3725
P10630	Eukaryotic initiation factor 4A-II OS=Mus musculus GN=Eif4a2 PE=1 SV=2	326.382	5	1.058	1.16297	1.02268	117	43.4889
Q99L45	Eukaryotic translation initiation factor 2 subunit 2 OS=Mus musculus GN=Eif2s2 PE=1 SV=1	326.235	23	0.994	0.990884	0.989565	90	66.4653
Q05D44	Eukaryotic translation initiation factor 5B OS=Mus musculus GN=Eif5b PE=1 SV=2	325.609	40	1.05	1.07765	0.917597	92	39.1447
P47753	F-actin-capping protein subunit alpha-1 OS=Mus musculus GN=Capza1 PE=1 SV=4	325.379	10	1.032	1.07699	0.990015	84	65.035
Q9Z0X1	Apoptosis-inducing factor 1, mitochondrial OS=Mus musculus GN=Aifm1 PE=1 SV=1	323.912	24	0.963	0.988851	1.00481	88	47.549
P54775	26S protease regulatory subunit 6B OS=Mus musculus GN=Psmc4 PE=1 SV=2	323.483	25	0.934	0.934678	1.05392	97	66.0287
P62843	40S ribosomal protein S15 OS=Mus musculus GN=Rps15 PE=1 SV=2	323.245	5	0.927	0.94899	1.00742	115	42.069
P32067	Lupus La protein homolog OS=Mus musculus GN=Ssb PE=1 SV=1	322.962	29	1.045	1.0414	0.933985	105	56.6265
P70333	Heterogeneous nuclear ribonucleoprotein H2 OS=Mus musculus GN=Hnrnph2 PE=1 SV=1	322.595	7	1.033	1.03033	0.915361	96	42.0935
P20108	Thioredoxin-dependent peroxide reductase, mitochondrial OS=Mus musculus GN=Prdx3 PE=1 SV=1	322.375	10	0.999	1.06011	0.991509	87	55.2529
Q6P5E4	UDP-glucose:glycoprotein glucosyltransferase 1 OS=Mus musculus GN=Uggt1 PE=1 SV=4	321.369	44	1.02	1.0651	1.01925	95	35.461
P49718	DNA replication licensing factor MCM5 OS=Mus musculus GN=Mcm5 PE=1 SV=1	321.27	32	0.999	1.0355	0.992126	99	49.2497
Q62351	Transferrin receptor protein 1 OS=Mus musculus GN=Tfrc PE=1 SV=1	320.56	33	0.987	1.00766	0.947005	97	50.5898
Q9D0R2	Threonine--tRNA ligase, cytoplasmic OS=Mus musculus GN=Tars PE=1 SV=2	320.486	37	1.005	0.984818	0.968893	107	50
P60122	RuvB-like 1 OS=Mus musculus GN=Ruvbl1 PE=1 SV=1	318.943	25	0.972	0.995296	1.0302	88	59.6491
Q9WTP6	Adenylate kinase 2, mitochondrial OS=Mus musculus GN=Ak2 PE=1 SV=5	317.685	14	0.994	1.03034	0.942529	93	62.7615
P53810	Phosphatidylinositol transfer protein alpha isoform OS=Mus musculus GN=Pitpna PE=1 SV=2	317.605	18	1.023	1.0046	1.00707	100	67.5277
P62301	40S ribosomal protein S13 OS=Mus musculus GN=Rps13 PE=1 SV=2	316.647	16	0.927	0.983888	1.01507	91	59.6026
P37040	NADPH--cytochrome P450 reductase OS=Mus musculus GN=Por PE=1 SV=2	313.078	31	1.074	0.981101	0.955907	98	52.8024
Q8C2Q3	RNA-binding protein 14 OS=Mus musculus GN=Rbm14 PE=1 SV=1	311.304	21	0.949	1.00104	0.998852	89	32.1375
O08529	Calpain-2 catalytic subunit OS=Mus musculus GN=Capn2 PE=1 SV=4	310.771	29	1.065	1.04229	1.01669	80	51.1429
Q9Z1G3	V-type proton ATPase subunit C 1 OS=Mus musculus GN=Atp6v1c1 PE=1 SV=4	310.696	30	1.041	1.12108	0.900152	103	63.089
Q64674	Spermidine synthase OS=Mus musculus GN=Srm PE=1 SV=1	310.112	20	0.952	0.976517	1.04674	83	62.5828
P10605	Cathepsin B OS=Mus musculus GN=Ctsb PE=1 SV=2	309.935	17	1.014	0.953107	0.989652	85	48.9676
Q7TMY8	E3 ubiquitin-protein ligase HUWE1 OS=Mus musculus GN=Huwe1 PE=1 SV=5	309.246	59	0.992	0.9803	0.960406	99	17.0893
P15379	CD44 antigen OS=Mus musculus GN=Cd44 PE=1 SV=3	308.92	9	1.048	0.937081	0.970206	91	10.2828
Q9QUM9	Proteasome subunit alpha type-6 OS=Mus musculus GN=Psma6 PE=1 SV=1	308.797	14	0.91	0.926282	1.03483	82	51.626
P31230	Aminoacyl tRNA synthase complex-interacting multifunctional protein 1 OS=Mus musculus GN=Aimp1 PE=1 SV=2	308.568	23	0.988	1.00095	0.993282	96	79.3548
Q5SW19	Clustered mitochondria protein homolog OS=Mus musculus GN=Cluh PE=1 SV=2	308.381	44	1.005	1.00152	0.977956	98	40.076
Q9DBG6	Dolichyl-diphosphooligosaccharide--protein glycosyltransferase subunit 2 OS=Mus musculus GN=Rpn2 PE=1 SV=1	306.126	21	1.078	1.16967	1.0094	77	38.5103
P14685	26S proteasome non-ATPase regulatory subunit 3 OS=Mus musculus GN=Psmd3 PE=1 SV=3	305.771	31	1.033	1.02437	0.917315	94	53.2075
Q9CW03	Structural maintenance of chromosomes protein 3 OS=Mus musculus GN=Smc3 PE=1 SV=2	305.358	51	1.014	0.994131	1.00273	100	42.4815
Q8VEM8	Phosphate carrier protein, mitochondrial OS=Mus musculus GN=Slc25a3 PE=1 SV=1	304.06	17	1.005	1.00808	1.00581	95	40.8964
O35643	AP-1 complex subunit beta-1 OS=Mus musculus GN=Ap1b1 PE=1 SV=2	302.947	14	0.985	1.0397	1.04344	89	34.5705
P29758	Ornithine aminotransferase, mitochondrial OS=Mus musculus GN=Oat PE=1 SV=1	302.946	24	0.966	0.945844	0.98862	86	62.4146
Q9D1G1	Ras-related protein Rab-1B OS=Mus musculus GN=Rab1b PE=1 SV=1	302.784	5	0.989	0.961231	1.05257	91	60.6965
Q9EQP2	EH domain-containing protein 4 OS=Mus musculus GN=Ehd4 PE=1 SV=1	302.632	29	1.022	1.09634	1.01359	93	69.6858
Q9CZD3	Glycine--tRNA ligase OS=Mus musculus GN=Gars PE=1 SV=1	301.264	32	0.969	0.946047	0.969626	90	40.3292
Q5XJY5	Coatomer subunit delta OS=Mus musculus GN=Arcn1 PE=1 SV=2	300.85	36	0.968	0.988397	1.0295	105	51.4677
Q01320	DNA topoisomerase 2-alpha OS=Mus musculus GN=Top2a PE=1 SV=2	299.757	38	0.993	0.967273	1.03233	104	30.0393
Q99L47	Hsc70-interacting protein OS=Mus musculus GN=St13 PE=1 SV=1	299.569	13	0.969	0.957328	0.920783	83	32.8841
P54227	Stathmin OS=Mus musculus GN=Stmn1 PE=1 SV=2	299.236	17	1.019	1.02637	1.03377	85	64.4295
P67778	Prohibitin OS=Mus musculus GN=Phb PE=1 SV=1	299.223	20	0.949	0.980597	0.989525	75	73.5294
O70435	Proteasome subunit alpha type-3 OS=Mus musculus GN=Psma3 PE=1 SV=3	299.198	14	1.024	1.05906	0.964795	85	41.1765
P97311	DNA replication licensing factor MCM6 OS=Mus musculus GN=Mcm6 PE=1 SV=1	298.334	38	1.068	1.06295	1.00631	85	46.894
Q91W50	Cold shock domain-containing protein E1 OS=Mus musculus GN=Csde1 PE=1 SV=1	297.494	35	1.062	1.09666	0.941048	103	42.2306
Q3TW96	UDP-N-acetylhexosamine pyrophosphorylase-like protein 1 OS=Mus musculus GN=Uap1l1 PE=1 SV=1	296.793	29	1.02	1.02944	1.01514	94	63.5108
Q569Z5	Probable ATP-dependent RNA helicase DDX46 OS=Mus musculus GN=Ddx46 PE=1 SV=2	296.635	41	0.975	0.951662	0.987429	85	41.2791
P68254	14-3-3 protein theta OS=Mus musculus GN=Ywhaq PE=1 SV=1	296.287	11	0.992	1.13902	0.934932	97	66.1224
Q8BSY0	Aspartyl/asparaginyl beta-hydroxylase OS=Mus musculus GN=Asph PE=1 SV=1	296.215	28	1.028	1.06215	1.04762	85	38.7314
P19536	Cytochrome c oxidase subunit 5B, mitochondrial OS=Mus musculus GN=Cox5b PE=1 SV=1	295.384	7	0.968	0.928994	1.00835	92	35.9375
Q6NS46	Protein RRP5 homolog OS=Mus musculus GN=Pdcd11 PE=1 SV=2	294.896	50	0.976	1	1	88	32.0086
P63028	Translationally-controlled tumor protein OS=Mus musculus GN=Tpt1 PE=1 SV=1	294.484	10	1.058	0.866584	1.03924	83	45.9302
Q8QZT1	Acetyl-CoA acetyltransferase, mitochondrial OS=Mus musculus GN=Acat1 PE=1 SV=1	293.744	23	1.078	1.01465	1.0403	80	60.8491
Q00PI9	Heterogeneous nuclear ribonucleoprotein U-like protein 2 OS=Mus musculus GN=Hnrnpul2 PE=1 SV=2	293.079	32	1.055	1.06753	0.993677	89	39.7315
P47754	F-actin-capping protein subunit alpha-2 OS=Mus musculus GN=Capza2 PE=1 SV=3	293.015	12	1.028	1.04726	0.971946	81	72.028
P97310	DNA replication licensing factor MCM2 OS=Mus musculus GN=Mcm2 PE=1 SV=3	292.971	37	1.025	1.01799	1.08599	88	42.0354
Q99LF4	tRNA-splicing ligase RtcB homolog OS=Mus musculus GN=Rtcb PE=1 SV=1	291.839	27	0.978	0.998995	0.984816	90	56.4356
P62983	Ubiquitin-40S ribosomal protein S27a OS=Mus musculus GN=Rps27a PE=1 SV=2	291.825	15	1.069	1.1052	1.00726	81	64.1026
P49717	DNA replication licensing factor MCM4 OS=Mus musculus GN=Mcm4 PE=1 SV=1	291.691	30	1.001	1.00466	1.00301	88	39.2111
Q920B9	FACT complex subunit SPT16 OS=Mus musculus GN=Supt16h PE=1 SV=2	291.544	39	1.013	1.10299	1.00241	93	35.3391
P57759	Endoplasmic reticulum resident protein 29 OS=Mus musculus GN=Erp29 PE=1 SV=2	291.329	16	0.965	0.945055	1.02967	82	52.6718
P24270	Catalase OS=Mus musculus GN=Cat PE=1 SV=4	288.06	31	0.916	0.921271	0.912983	88	54.649
Q9ER72	Cysteine--tRNA ligase, cytoplasmic OS=Mus musculus GN=Cars PE=1 SV=2	287.358	37	1.009	1.01281	0.953537	86	50.5415
Q61207	Prosaposin OS=Mus musculus GN=Psap PE=1 SV=2	287.243	21	1.013	1.14843	0.969582	82	39.8564
Q3UPL0	Protein transport protein Sec31A OS=Mus musculus GN=Sec31a PE=1 SV=2	286.91	34	0.973	0.979087	0.962617	78	32.3577
P70296	Phosphatidylethanolamine-binding protein 1 OS=Mus musculus GN=Pebp1 PE=1 SV=3	285.64	8	1.024	1.00179	1.04482	79	66.8449
Q99MD9	Nuclear autoantigenic sperm protein OS=Mus musculus GN=Nasp PE=1 SV=2	285.326	24	0.963	0.970012	1.01144	95	33.2471
Q9DCN2	NADH-cytochrome b5 reductase 3 OS=Mus musculus GN=Cyb5r3 PE=1 SV=3	285.313	18	1.009	1.0256	1.02721	84	69.4352
Q61035	Histidine--tRNA ligase, cytoplasmic OS=Mus musculus GN=Hars PE=1 SV=2	284.773	23	1.005	0.971275	1.02745	83	51.277
Q9D051	Pyruvate dehydrogenase E1 component subunit beta, mitochondrial OS=Mus musculus GN=Pdhb PE=1 SV=1	284.71	14	0.972	0.990145	0.989038	77	49.0251
Q60875	Rho guanine nucleotide exchange factor 2 OS=Mus musculus GN=Arhgef2 PE=1 SV=4	284.599	36	1.021	1.02052	1	81	43.5533
Q3THK7	GMP synthase [glutamine-hydrolyzing] OS=Mus musculus GN=Gmps PE=1 SV=2	284.361	37	0.996	1.00438	1.00449	81	62.3377
Q9Z204	Heterogeneous nuclear ribonucleoproteins C1/C2 OS=Mus musculus GN=Hnrnpc PE=1 SV=1	283.356	20	0.998	0.927523	0.997677	95	43.4505
Q6A028	Switch-associated protein 70 OS=Mus musculus GN=Swap70 PE=1 SV=2	282.692	34	0.963	0.859418	0.949799	77	54.8718
P28798	Granulins OS=Mus musculus GN=Grn PE=1 SV=2	282.408	21	1.025	0.978537	0.979346	78	48.5569
Q91V12	Cytosolic acyl coenzyme A thioester hydrolase OS=Mus musculus GN=Acot7 PE=1 SV=2	281.994	15	0.989	0.993528	1.01613	82	44.0945
Q9DB20	ATP synthase subunit O, mitochondrial OS=Mus musculus GN=Atp5o PE=1 SV=1	279.647	13	0.986	1.02488	1.00151	88	70.4225
Q8BL66	Early endosome antigen 1 OS=Mus musculus GN=Eea1 PE=1 SV=2	279.441	46	1.019	0.997468	0.941823	81	35.5776
Q99MN1	Lysine--tRNA ligase OS=Mus musculus GN=Kars PE=1 SV=1	279.115	29	1.004	1.00736	0.990299	94	44.3697
P62880	Guanine nucleotide-binding protein G(I)/G(S)/G(T) subunit beta-2 OS=Mus musculus GN=Gnb2 PE=1 SV=3	278.356	7	0.974	0.993399	1.06569	74	47.6471
P61205	ADP-ribosylation factor 3 OS=Mus musculus GN=Arf3 PE=2 SV=2	278.116	3	1.01	1.04273	0.971383	73	64.0884
Q60865	Caprin-1 OS=Mus musculus GN=Caprin1 PE=1 SV=2	277.602	23	1.052	1.04798	0.939614	87	27.8642
Q80SY3	V-type proton ATPase subunit d 2 OS=Mus musculus GN=Atp6v0d2 PE=2 SV=2	277.38	18	0.929	1.13061	1.12798	71	54.8571
Q9CU62	Structural maintenance of chromosomes protein 1A OS=Mus musculus GN=Smc1a PE=1 SV=4	276.769	59	1.021	1.0303	1.02408	91	45.5799
P61982	14-3-3 protein gamma OS=Mus musculus GN=Ywhag PE=1 SV=2	276.612	11	1.034	0.958889	0.973205	96	69.2308
Q64152	Transcription factor BTF3 OS=Mus musculus GN=Btf3 PE=1 SV=3	276.338	10	1.022	1.08803	0.960622	81	59.8039
Q5SUR0	Phosphoribosylformylglycinamidine synthase OS=Mus musculus GN=Pfas PE=1 SV=1	275.761	37	0.981	1.01431	1.0563	79	43.1563
Q80VA0	N-acetylgalactosaminyltransferase 7 OS=Mus musculus GN=Galnt7 PE=1 SV=2	275.198	27	0.998	1.06069	0.968829	80	43.379
Q9JMH6	Thioredoxin reductase 1, cytoplasmic OS=Mus musculus GN=Txnrd1 PE=1 SV=3	274.646	20	1.001	0.988864	0.983203	77	41.5987
Q61029	Lamina-associated polypeptide 2, isoforms beta/delta/epsilon/gamma OS=Mus musculus GN=Tmpo PE=1 SV=4	274.146	10	1.023	1.0133	0.969206	79	50.6637
Q61990	Poly(rC)-binding protein 2 OS=Mus musculus GN=Pcbp2 PE=1 SV=1	274.092	9	0.996	1.11611	0.9177	81	47.2376
Q6ZWU9	40S ribosomal protein S27 OS=Mus musculus GN=Rps27 PE=1 SV=3	273.474	3	0.974	0.926829	0.995531	83	44.0476
Q91V41	Ras-related protein Rab-14 OS=Mus musculus GN=Rab14 PE=1 SV=3	273.176	16	1.005	1.00581	0.972614	78	78.6047
Q9Z1N5	Spliceosome RNA helicase Ddx39b OS=Mus musculus GN=Ddx39b PE=1 SV=1	272.74	10	1.016	1.09892	0.990749	78	51.6355
Q61191	Host cell factor 1 OS=Mus musculus GN=Hcfc1 PE=1 SV=2	272.649	38	0.982	0.983462	1.00794	78	25.9658
Q8BGD9	Eukaryotic translation initiation factor 4B OS=Mus musculus GN=Eif4b PE=1 SV=1	272.638	21	1.02	0.94589	0.934549	80	35.8429
Q99MR6	Serrate RNA effector molecule homolog OS=Mus musculus GN=Srrt PE=1 SV=1	272.413	33	1.011	1.00202	0.981439	92	36.4571
Q60973	Histone-binding protein RBBP7 OS=Mus musculus GN=Rbbp7 PE=1 SV=1	271.941	11	1.014	1.02503	0.973451	77	50.8235
Q8K224	RNA cytidine acetyltransferase OS=Mus musculus GN=Nat10 PE=1 SV=1	271.928	34	0.983	0.956606	0.972399	82	36.0352
P05201	Aspartate aminotransferase, cytoplasmic OS=Mus musculus GN=Got1 PE=1 SV=3	271.563	25	0.985	1.02213	1.0065	81	63.4383
Q9JII6	Alcohol dehydrogenase [NADP(+)] OS=Mus musculus GN=Akr1a1 PE=1 SV=3	271.43	18	0.979	0.940137	0.943829	74	59.3846
Q99M01	Phenylalanine--tRNA ligase, mitochondrial OS=Mus musculus GN=Fars2 PE=1 SV=1	10.442	3	1.077	1.33215	0.968708	3	9.31264
Q9CPY7	Cytosol aminopeptidase OS=Mus musculus GN=Lap3 PE=1 SV=3	270.119	24	1.001	1.00332	1.00858	80	56.8401
O55029	Coatomer subunit beta' OS=Mus musculus GN=Copb2 PE=1 SV=2	270.079	34	1.021	0.990683	0.994419	87	42.2099
P68037	Ubiquitin-conjugating enzyme E2 L3 OS=Mus musculus GN=Ube2l3 PE=1 SV=1	269.654	13	1.153	1.08258	0.942336	70	77.2727
Q8BVY0	Ribosomal L1 domain-containing protein 1 OS=Mus musculus GN=Rsl1d1 PE=1 SV=1	269.578	18	1.024	1.02854	0.931298	74	46.2389
Q9CZX8	40S ribosomal protein S19 OS=Mus musculus GN=Rps19 PE=1 SV=3	269.453	15	1.04	0.996832	0.967983	77	65.5172
P60229	Eukaryotic translation initiation factor 3 subunit E OS=Mus musculus GN=Eif3e PE=1 SV=1	268.404	24	1.01	1.00423	0.987578	79	52.3596
Q60710	Deoxynucleoside triphosphate triphosphohydrolase SAMHD1 OS=Mus musculus GN=Samhd1 PE=1 SV=2	267.671	29	1.044	0.983908	1.01836	84	49.4418
Q9R0Q7	Prostaglandin E synthase 3 OS=Mus musculus GN=Ptges3 PE=1 SV=1	267.425	6	0.963	0.982671	0.943914	70	34.375
O35226	26S proteasome non-ATPase regulatory subunit 4 OS=Mus musculus GN=Psmd4 PE=1 SV=1	267.389	14	1.047	0.992315	1.02422	72	43.617
Q9CXW3	Calcyclin-binding protein OS=Mus musculus GN=Cacybp PE=1 SV=1	266.511	18	1.031	1.06938	0.909722	74	58.5153
Q9QZQ1	Afadin OS=Mus musculus GN=Afdn PE=1 SV=3	266.452	44	1.005	1.01442	0.982143	82	29.1209
P42208	Septin-2 OS=Mus musculus GN=Sept2 PE=1 SV=2	265.954	18	0.984	0.967526	1.02466	73	62.6039
Q8K0D5	Elongation factor G, mitochondrial OS=Mus musculus GN=Gfm1 PE=1 SV=1	265.852	33	1.043	1.01176	0.986433	77	45.8056
Q3UEB3	Poly(U)-binding-splicing factor PUF60 OS=Mus musculus GN=Puf60 PE=1 SV=2	265.644	22	0.993	0.984326	0.98603	72	43.9716
Q04750	DNA topoisomerase 1 OS=Mus musculus GN=Top1 PE=1 SV=2	265.62	32	0.977	0.947326	0.976962	87	38.7223
P62317	Small nuclear ribonucleoprotein Sm D2 OS=Mus musculus GN=Snrpd2 PE=1 SV=1	265.583	10	1.029	1.01439	1.00657	77	61.8644
Q6P5F9	Exportin-1 OS=Mus musculus GN=Xpo1 PE=1 SV=1	265.409	28	1.003	1.00526	1	73	30.9057
O35381	Acidic leucine-rich nuclear phosphoprotein 32 family member A OS=Mus musculus GN=Anp32a PE=1 SV=1	264.657	11	0.946	0.879151	0.975787	77	41.2955
Q8BWY3	Eukaryotic peptide chain release factor subunit 1 OS=Mus musculus GN=Etf1 PE=1 SV=4	264.543	25	1.011	1.14762	0.950211	74	62.4714
Q9DCW4	Electron transfer flavoprotein subunit beta OS=Mus musculus GN=Etfb PE=1 SV=3	264.008	13	0.966	0.992512	0.953468	68	52.549
O08784	Treacle protein OS=Mus musculus GN=Tcof1 PE=1 SV=1	263.892	26	0.965	0.978102	0.960508	73	25.7576
Q8BH58	TIP41-like protein OS=Mus musculus GN=Tiprl PE=1 SV=1	31.6871	5	0.993	1.3313	0.971756	9	18.0812
P19783	Cytochrome c oxidase subunit 4 isoform 1, mitochondrial OS=Mus musculus GN=Cox4i1 PE=1 SV=2	263.497	13	0.987	0.952119	0.998485	80	53.2544
Q8CG48	Structural maintenance of chromosomes protein 2 OS=Mus musculus GN=Smc2 PE=1 SV=2	262.91	43	1.022	1.02928	0.986486	80	37.1956
Q922K7	Probable 28S rRNA (cytosine-C(5))-methyltransferase OS=Mus musculus GN=Nop2 PE=1 SV=1	262.411	25	0.983	0.956979	0.985507	82	34.3001
P97371	Proteasome activator complex subunit 1 OS=Mus musculus GN=Psme1 PE=1 SV=2	262.139	16	1.045	1.04284	1.03351	70	71.0843
Q99LC5	Electron transfer flavoprotein subunit alpha, mitochondrial OS=Mus musculus GN=Etfa PE=1 SV=2	261.769	16	0.997	1.0448	1.01669	67	61.2613
P46664	Adenylosuccinate synthetase isozyme 2 OS=Mus musculus GN=Adss PE=1 SV=2	261.457	23	1.024	1.01214	0.976341	77	56.7982
Q9CQM9	Glutaredoxin-3 OS=Mus musculus GN=Glrx3 PE=1 SV=1	261.111	20	1.029	0.992936	0.994511	73	51.9288
P27546	Microtubule-associated protein 4 OS=Mus musculus GN=Map4 PE=1 SV=3	260.432	35	1.08	1.06762	0.948315	82	42.2222
Q8CI11	Guanine nucleotide-binding protein-like 3 OS=Mus musculus GN=Gnl3 PE=1 SV=2	260.251	26	0.999	1.00497	0.967008	71	48.1413
Q9CZ44	NSFL1 cofactor p47 OS=Mus musculus GN=Nsfl1c PE=1 SV=1	259.899	26	1.034	1.01058	1.04388	77	71.8919
Q9QUJ7	Long-chain-fatty-acid--CoA ligase 4 OS=Mus musculus GN=Acsl4 PE=1 SV=2	259.761	26	1.006	0.997278	0.913735	88	47.9606
Q569Z6	Thyroid hormone receptor-associated protein 3 OS=Mus musculus GN=Thrap3 PE=1 SV=1	259.007	33	1.009	1.04247	0.920319	80	34.7003
Q9D819	Inorganic pyrophosphatase OS=Mus musculus GN=Ppa1 PE=1 SV=1	258.878	23	0.933	0.958534	1	79	81.3149
P97461	40S ribosomal protein S5 OS=Mus musculus GN=Rps5 PE=1 SV=3	258.693	11	1.118	1.03372	0.942726	86	39.7059
A2AN08	E3 ubiquitin-protein ligase UBR4 OS=Mus musculus GN=Ubr4 PE=1 SV=1	258.679	59	1.018	1.01787	0.997371	84	13.5328
Q9CZG3	COMM domain-containing protein 8 OS=Mus musculus GN=Commd8 PE=1 SV=1	34.0471	5	1.236	1.3218	1.01806	14	37.7049
Q99JI4	26S proteasome non-ATPase regulatory subunit 6 OS=Mus musculus GN=Psmd6 PE=1 SV=1	258.312	25	1.001	0.984038	0.99811	80	49.1003
Q7TMB8	Cytoplasmic FMR1-interacting protein 1 OS=Mus musculus GN=Cyfip1 PE=1 SV=1	258.212	33	1.028	1.06024	1.00692	79	28.4916
P32020	Non-specific lipid-transfer protein OS=Mus musculus GN=Scp2 PE=1 SV=3	257.326	19	1.001	1.03896	1.02318	82	25.4113
P35979	60S ribosomal protein L12 OS=Mus musculus GN=Rpl12 PE=1 SV=2	256.627	11	1.066	1.04574	1.03418	73	63.6364
Q8K411	Presequence protease, mitochondrial OS=Mus musculus GN=Pitrm1 PE=1 SV=1	256.06	38	0.968	0.975434	1.00395	82	44.2085
Q99JY0	Trifunctional enzyme subunit beta, mitochondrial OS=Mus musculus GN=Hadhb PE=1 SV=1	255.67	24	0.983	1.05852	0.98586	83	53.6842
Q9WUM4	Coronin-1C OS=Mus musculus GN=Coro1c PE=1 SV=2	255.594	24	1.036	1.01562	0.947577	89	40.2954
P59325	Eukaryotic translation initiation factor 5 OS=Mus musculus GN=Eif5 PE=1 SV=1	255.514	24	1.028	1.03066	0.955209	76	49.4172
P62270	40S ribosomal protein S18 OS=Mus musculus GN=Rps18 PE=1 SV=3	255.477	16	0.934	0.926627	1.03643	84	57.8947
Q91YT0	NADH dehydrogenase [ubiquinone] flavoprotein 1, mitochondrial OS=Mus musculus GN=Ndufv1 PE=1 SV=1	255.414	28	0.978	0.97493	1.02592	78	70.2586
Q8BFY9	Transportin-1 OS=Mus musculus GN=Tnpo1 PE=1 SV=2	255.223	20	1.008	0.997041	1.00208	70	36.971
P47963	60S ribosomal protein L13 OS=Mus musculus GN=Rpl13 PE=1 SV=3	255.06	17	1.016	0.925926	1.09989	91	49.2891
Q64521	Glycerol-3-phosphate dehydrogenase, mitochondrial OS=Mus musculus GN=Gpd2 PE=1 SV=2	254.941	35	1.001	1.01575	1.02426	74	55.4333
Q9JHU9	Inositol-3-phosphate synthase 1 OS=Mus musculus GN=Isyna1 PE=1 SV=1	254.891	15	0.976	0.994318	1.02642	83	38.7792
Q9JJ28	Protein flightless-1 homolog OS=Mus musculus GN=Flii PE=1 SV=1	254.797	41	0.989	1.00893	0.98594	73	36.0346
Q61595	Kinectin OS=Mus musculus GN=Ktn1 PE=1 SV=1	254.796	40	0.973	1.02127	0.926546	79	38.734
Q8C0C7	Phenylalanine--tRNA ligase alpha subunit OS=Mus musculus GN=Farsa PE=1 SV=1	254.762	19	1.03	0.992487	1.0135	68	47.2441
Q9WV80	Sorting nexin-1 OS=Mus musculus GN=Snx1 PE=1 SV=1	254.723	22	1.019	0.986855	1.03796	74	40.9962
Q99KQ4	Nicotinamide phosphoribosyltransferase OS=Mus musculus GN=Nampt PE=1 SV=1	254.546	20	0.971	0.964976	0.975758	66	49.4908
Q8C1A5	Thimet oligopeptidase OS=Mus musculus GN=Thop1 PE=1 SV=1	254.509	35	0.993	0.981696	1.00402	78	55.7496
P56399	Ubiquitin carboxyl-terminal hydrolase 5 OS=Mus musculus GN=Usp5 PE=1 SV=1	253.824	33	0.994	1.0155	0.999073	77	43.5897
P49722	Proteasome subunit alpha type-2 OS=Mus musculus GN=Psma2 PE=1 SV=3	253.35	14	1.005	1.01104	1.02365	66	64.9573
Q8BK64	Activator of 90 kDa heat shock protein ATPase homolog 1 OS=Mus musculus GN=Ahsa1 PE=1 SV=2	252.933	21	1.016	0.985311	1.0108	72	63.3136
Q99LE6	ATP-binding cassette sub-family F member 2 OS=Mus musculus GN=Abcf2 PE=1 SV=1	252.122	33	1.031	1.03846	0.987179	82	42.3567
P70670	Nascent polypeptide-associated complex subunit alpha, muscle-specific form OS=Mus musculus GN=Naca PE=1 SV=2	251.683	6	0.991	1.00984	0.969697	94	4.8011
Q91ZW3	SWI/SNF-related matrix-associated actin-dependent regulator of chromatin subfamily A member 5 OS=Mus musculus GN=Smarca5 PE=1 SV=1	251.494	40	1.036	1.07208	0.981383	79	36.4415
Q7TNC4	Putative RNA-binding protein Luc7-like 2 OS=Mus musculus GN=Luc7l2 PE=1 SV=1	251.391	12	1.013	1.03571	0.983012	72	39.0306
Q99JW2	Aminoacylase-1 OS=Mus musculus GN=Acy1 PE=1 SV=1	250.92	20	1.028	1.01452	0.998968	73	61.0294
O54988	STE20-like serine/threonine-protein kinase OS=Mus musculus GN=Slk PE=1 SV=2	249.893	37	1.005	0.988926	0.92057	77	32.3601
Q9DCJ9	N-acetylneuraminate lyase OS=Mus musculus GN=Npl PE=1 SV=1	249.554	22	0.975	1.14099	1.11195	71	70
Q91WK2	Eukaryotic translation initiation factor 3 subunit H OS=Mus musculus GN=Eif3h PE=1 SV=1	249.524	19	0.968	0.963003	1.00109	75	53.4091
Q9WTI7	Unconventional myosin-Ic OS=Mus musculus GN=Myo1c PE=1 SV=2	249.45	33	1.065	1.03751	1.028	72	37.4412
P70404	Isocitrate dehydrogenase [NAD] subunit gamma 1, mitochondrial OS=Mus musculus GN=Idh3g PE=1 SV=1	249.331	13	0.903	0.993631	1.0629	69	48.0916
Q9Z0N1	Eukaryotic translation initiation factor 2 subunit 3, X-linked OS=Mus musculus GN=Eif2s3x PE=1 SV=2	249.278	6	0.999	1.01025	0.964088	79	52.3305
P51660	Peroxisomal multifunctional enzyme type 2 OS=Mus musculus GN=Hsd17b4 PE=1 SV=3	249.176	26	0.959	1.00223	1.02328	69	43.1293
Q9EST5	Acidic leucine-rich nuclear phosphoprotein 32 family member B OS=Mus musculus GN=Anp32b PE=1 SV=1	248.782	8	1.022	0.997843	0.989097	65	28.6765
Q80WJ7	Protein LYRIC OS=Mus musculus GN=Mtdh PE=1 SV=1	248.045	24	0.956	1	0.910833	86	46.4594
Q5SYD0	Unconventional myosin-Id OS=Mus musculus GN=Myo1d PE=1 SV=1	247.973	30	1.001	1.02849	0.919253	74	38.2704
Q9D1Q6	Endoplasmic reticulum resident protein 44 OS=Mus musculus GN=Erp44 PE=1 SV=1	247.688	16	0.984	1.0748	0.974609	68	46.3054
Q8CDN6	Thioredoxin-like protein 1 OS=Mus musculus GN=Txnl1 PE=1 SV=3	247.655	17	0.971	0.946612	0.955577	72	61.5917
Q8R0X7	Sphingosine-1-phosphate lyase 1 OS=Mus musculus GN=Sgpl1 PE=1 SV=1	247.297	24	1.005	0.989101	0.990518	89	40.8451
P62717	60S ribosomal protein L18a OS=Mus musculus GN=Rpl18a PE=1 SV=1	246.043	12	0.958	0.995872	1.0534	82	51.7045
Q9DBY0	Forkhead box protein P4 OS=Mus musculus GN=Foxp4 PE=1 SV=1	10.0567	2	1.016	1.04708	1.57586	3	3.27044
Q9CPV4	Glyoxalase domain-containing protein 4 OS=Mus musculus GN=Glod4 PE=1 SV=1	244.915	20	0.987	1.03158	1.01042	67	68.1208
B2RXS4	Plexin-B2 OS=Mus musculus GN=Plxnb2 PE=1 SV=1	244.889	34	1.022	1.01721	0.985823	71	22.4213
P63005	Platelet-activating factor acetylhydrolase IB subunit alpha OS=Mus musculus GN=Pafah1b1 PE=1 SV=2	244.788	20	0.999	0.97725	0.957786	72	48.5366
Q8C3J5	Dedicator of cytokinesis protein 2 OS=Mus musculus GN=Dock2 PE=1 SV=3	244.266	49	1.033	1	1.0062	81	29.7593
Q9CXI5	Mesencephalic astrocyte-derived neurotrophic factor OS=Mus musculus GN=Manf PE=1 SV=1	243.511	11	0.981	0.993377	0.983089	73	45.8101
P35486	Pyruvate dehydrogenase E1 component subunit alpha, somatic form, mitochondrial OS=Mus musculus GN=Pdha1 PE=1 SV=1	242.483	23	0.953	0.984704	0.96358	87	58.4615
Q9DBG7	Signal recognition particle receptor subunit alpha OS=Mus musculus GN=Srpra PE=1 SV=1	242.257	25	1.017	0.999016	0.962248	76	43.239
P70700	DNA-directed RNA polymerase I subunit RPA2 OS=Mus musculus GN=Polr1b PE=1 SV=2	10.1148	3	1.228	1.31804	0.927911	4	2.55507
Q99KP6	Pre-mRNA-processing factor 19 OS=Mus musculus GN=Prpf19 PE=1 SV=1	241.428	17	1.016	0.986395	1.03287	68	43.254
Q99ME9	Nucleolar GTP-binding protein 1 OS=Mus musculus GN=Gtpbp4 PE=1 SV=3	241.226	32	1.008	1.02556	0.956474	73	48.7382
Q3THS6	S-adenosylmethionine synthase isoform type-2 OS=Mus musculus GN=Mat2a PE=1 SV=2	240.566	19	0.981	0.959945	0.995208	78	49.6203
P60867	40S ribosomal protein S20 OS=Mus musculus GN=Rps20 PE=1 SV=1	239.611	6	0.97	0.939203	0.981562	71	36.9748
Q8VDW0	ATP-dependent RNA helicase DDX39A OS=Mus musculus GN=Ddx39a PE=1 SV=1	239.517	8	1.022	1.10285	0.986456	71	46.8384
Q9QZD9	Eukaryotic translation initiation factor 3 subunit I OS=Mus musculus GN=Eif3i PE=1 SV=1	239.369	17	1.003	1.01907	1.00622	68	71.3846
Q9DCX2	ATP synthase subunit d, mitochondrial OS=Mus musculus GN=Atp5h PE=1 SV=3	238.491	15	1.001	1.04989	1.01011	71	86.3354
Q8BX70	Vacuolar protein sorting-associated protein 13C OS=Mus musculus GN=Vps13c PE=1 SV=2	237.966	52	0.993	1.03711	1.01349	74	18.0363
O55131	Septin-7 OS=Mus musculus GN=Sept7 PE=1 SV=1	237.641	21	1.05	1.05135	0.953226	67	50.6881
Q9JIF0	Protein arginine N-methyltransferase 1 OS=Mus musculus GN=Prmt1 PE=1 SV=1	237.573	19	1.045	1.13521	1.03086	67	52.2911
Q9Z1Z2	Serine-threonine kinase receptor-associated protein OS=Mus musculus GN=Strap PE=1 SV=2	236.949	19	0.99	0.986858	1.01203	63	57.4286
Q8VBT6	Apolipoprotein B receptor OS=Mus musculus GN=Apobr PE=1 SV=1	236.64	31	1.099	1.12627	1.00144	66	47.4522
Q9R190	Metastasis-associated protein MTA2 OS=Mus musculus GN=Mta2 PE=1 SV=1	235.795	28	0.994	0.99093	0.962141	77	56.7365
Q91VR2	ATP synthase subunit gamma, mitochondrial OS=Mus musculus GN=Atp5c1 PE=1 SV=1	235.612	13	1.016	1.06388	1.08371	79	39.9329
Q61166	Microtubule-associated protein RP/EB family member 1 OS=Mus musculus GN=Mapre1 PE=1 SV=3	234.625	16	1.056	1.00732	1.01802	68	60.0746
P28271	Cytoplasmic aconitate hydratase OS=Mus musculus GN=Aco1 PE=1 SV=3	234.413	32	0.986	1.01088	0.992717	68	42.5197
P62874	Guanine nucleotide-binding protein G(I)/G(S)/G(T) subunit beta-1 OS=Mus musculus GN=Gnb1 PE=1 SV=3	233.877	7	1.013	1.01835	1.04171	61	47.6471
Q8BJ71	Nuclear pore complex protein Nup93 OS=Mus musculus GN=Nup93 PE=1 SV=1	233.873	31	1.019	1.03079	1.00949	72	35.8974
Q9ESY9	Gamma-interferon-inducible lysosomal thiol reductase OS=Mus musculus GN=Ifi30 PE=1 SV=3	233.668	7	1.039	1.02694	1.11974	80	28.2258
Q9CWK8	Sorting nexin-2 OS=Mus musculus GN=Snx2 PE=1 SV=2	233.569	24	1.066	1.06846	0.956472	71	47.9769
Q5SSL4	Active breakpoint cluster region-related protein OS=Mus musculus GN=Abr PE=1 SV=1	233.356	29	0.96	1.06111	0.986859	73	40.0466
P28352	DNA-(apurinic or apyrimidinic site) lyase OS=Mus musculus GN=Apex1 PE=1 SV=2	233.024	15	1.001	1.05209	1.01156	60	53.9432
Q922J3	CAP-Gly domain-containing linker protein 1 OS=Mus musculus GN=Clip1 PE=1 SV=1	232.434	45	1.038	1.02797	1.01507	74	38.9648
P39054	Dynamin-2 OS=Mus musculus GN=Dnm2 PE=1 SV=2	232.01	35	0.986	0.980229	0.998988	75	45.8621
P47955	60S acidic ribosomal protein P1 OS=Mus musculus GN=Rplp1 PE=1 SV=1	231.607	5	1.023	1.04151	0.894634	60	72.807
P63037	DnaJ homolog subfamily A member 1 OS=Mus musculus GN=Dnaja1 PE=1 SV=1	231.474	21	1.052	1.05723	0.94877	64	60.7053
Q6ZWY3	40S ribosomal protein S27-like OS=Mus musculus GN=Rps27l PE=1 SV=3	231.112	3	0.926	0.903097	0.98167	69	44.0476
Q07417	Short-chain specific acyl-CoA dehydrogenase, mitochondrial OS=Mus musculus GN=Acads PE=1 SV=2	230.86	17	0.963	1.01885	1.00553	68	44.1748
Q91VM5	RNA binding motif protein, X-linked-like-1 OS=Mus musculus GN=Rbmxl1 PE=1 SV=1	230.216	3	1.002	0.98434	0.902985	77	37.8866
Q922Q8	Leucine-rich repeat-containing protein 59 OS=Mus musculus GN=Lrrc59 PE=1 SV=1	229.654	15	1.004	0.950404	0.923709	65	52.443
Q61033	Lamina-associated polypeptide 2, isoforms alpha/zeta OS=Mus musculus GN=Tmpo PE=1 SV=4	229.358	14	1.043	1.01128	1.02155	66	43.5786
D3Z7P3	Glutaminase kidney isoform, mitochondrial OS=Mus musculus GN=Gls PE=1 SV=1	229.326	25	0.961	0.930393	0.938723	61	49.5549
P55097	Cathepsin K OS=Mus musculus GN=Ctsk PE=2 SV=2	228.937	14	0.968	1.10873	1.11296	89	35.2584
P31786	Acyl-CoA-binding protein OS=Mus musculus GN=Dbi PE=1 SV=2	129.456	6	0.637	0.33179	1.55872	37	63.2184
Q9JHR7	Insulin-degrading enzyme OS=Mus musculus GN=Ide PE=1 SV=1	228.595	35	0.996	0.997917	1.02071	76	36.6045
Q62418	Drebrin-like protein OS=Mus musculus GN=Dbnl PE=1 SV=2	228.482	18	1.051	1.04366	0.999083	67	49.7706
Q9D8U8	Sorting nexin-5 OS=Mus musculus GN=Snx5 PE=1 SV=1	227.562	20	1.03	1.01361	0.997301	67	49.0099
Q6ZWN5	40S ribosomal protein S9 OS=Mus musculus GN=Rps9 PE=1 SV=3	226.908	19	0.98	0.898829	0.969325	80	61.3402
Q6IRU2	Tropomyosin alpha-4 chain OS=Mus musculus GN=Tpm4 PE=1 SV=3	226.626	22	1.046	0.962963	0.994318	71	69.7581
Q6A068	Cell division cycle 5-like protein OS=Mus musculus GN=Cdc5l PE=1 SV=2	226.302	31	1.008	1.02237	0.997622	66	48.005
P50396	Rab GDP dissociation inhibitor alpha OS=Mus musculus GN=Gdi1 PE=1 SV=3	225.942	14	0.99	1.07101	1.06211	71	54.3624
Q9D0F9	Phosphoglucomutase-1 OS=Mus musculus GN=Pgm1 PE=1 SV=4	225.879	30	0.993	0.995674	0.998416	70	57.2954
P56959	RNA-binding protein FUS OS=Mus musculus GN=Fus PE=1 SV=1	225.859	13	0.948	0.959763	0.99328	64	22.0077
Q8K1R3	Polyribonucleotide nucleotidyltransferase 1, mitochondrial OS=Mus musculus GN=Pnpt1 PE=1 SV=1	225.62	36	0.989	0.990421	1.00624	69	45.4662
Q9R0P5	Destrin OS=Mus musculus GN=Dstn PE=1 SV=3	225.127	12	0.872	0.944399	1.01774	83	66.6667
Q9R0Q3	Transmembrane emp24 domain-containing protein 2 OS=Mus musculus GN=Tmed2 PE=1 SV=1	49.269	6	1.235	1.31196	0.967923	19	27.8607
Q61881	DNA replication licensing factor MCM7 OS=Mus musculus GN=Mcm7 PE=1 SV=1	224.728	29	0.999	0.998855	1.04704	63	42.5591
Q64511	DNA topoisomerase 2-beta OS=Mus musculus GN=Top2b PE=1 SV=2	224.647	36	0.997	1.05061	1.00945	76	29.0943
O08788	Dynactin subunit 1 OS=Mus musculus GN=Dctn1 PE=1 SV=3	224.317	34	1.043	1.06481	1.01415	70	30.6792
Q9QZQ8	Core histone macro-H2A.1 OS=Mus musculus GN=H2afy PE=1 SV=3	223.744	17	1.021	1.02049	1.04008	61	49.4624
P62137	Serine/threonine-protein phosphatase PP1-alpha catalytic subunit OS=Mus musculus GN=Ppp1ca PE=1 SV=1	223.719	4	1.027	1.07038	0.984834	60	55.1515
Q8C0I1	Alkyldihydroxyacetonephosphate synthase, peroxisomal OS=Mus musculus GN=Agps PE=1 SV=1	223.713	20	0.996	0.975562	0.987055	58	34.7287
Q8R1F1	Niban-like protein 1 OS=Mus musculus GN=Fam129b PE=1 SV=2	223.435	31	1.034	1.01078	0.96612	68	41.6555
P17879	Heat shock 70 kDa protein 1B OS=Mus musculus GN=Hspa1b PE=1 SV=3	223.166	9	1.078	1.07431	1.07	70	33.6449
Q91YW3	DnaJ homolog subfamily C member 3 OS=Mus musculus GN=Dnajc3 PE=1 SV=1	222.524	24	1.064	1.05361	0.963158	71	45.2381
Q8VI75	Importin-4 OS=Mus musculus GN=Ipo4 PE=1 SV=1	221.62	22	1.005	1.01022	1.00965	64	27.4492
Q9JL26	Formin-like protein 1 OS=Mus musculus GN=Fmnl1 PE=1 SV=1	221.406	35	1.054	1.08984	0.97007	69	35.7404
P54822	Adenylosuccinate lyase OS=Mus musculus GN=Adsl PE=1 SV=2	221.355	17	0.999	0.984718	1.04388	55	40.7025
Q9CR68	Cytochrome b-c1 complex subunit Rieske, mitochondrial OS=Mus musculus GN=Uqcrfs1 PE=1 SV=1	221.029	14	1.01	1.08858	1.05151	58	64.2336
P28656	Nucleosome assembly protein 1-like 1 OS=Mus musculus GN=Nap1l1 PE=1 SV=2	220.822	7	0.965	0.914819	1	56	24.8082
P54729	NEDD8 ultimate buster 1 OS=Mus musculus GN=Nub1 PE=1 SV=2	220.735	27	0.954	0.968856	1.03144	65	47.3941
Q91WJ8	Far upstream element-binding protein 1 OS=Mus musculus GN=Fubp1 PE=1 SV=1	220.727	22	0.956	0.956332	0.91198	78	40.553
Q9QUI0	Transforming protein RhoA OS=Mus musculus GN=Rhoa PE=1 SV=1	220.696	5	1.016	1.00224	1.01148	62	63.7306
Q61792	LIM and SH3 domain protein 1 OS=Mus musculus GN=Lasp1 PE=1 SV=1	220.256	14	1.002	0.945652	1.16022	73	44.8669
P70460	Vasodilator-stimulated phosphoprotein OS=Mus musculus GN=Vasp PE=1 SV=4	220.249	25	0.928	1.02063	1.05477	71	52.8
Q8CGF7	Transcription elongation regulator 1 OS=Mus musculus GN=Tcerg1 PE=1 SV=2	219.902	30	0.999	0.992465	0.989583	70	28.0909
P30999	Catenin delta-1 OS=Mus musculus GN=Ctnnd1 PE=1 SV=2	219.267	28	1.014	0.992593	0.99359	57	35.3945
P08030	Adenine phosphoribosyltransferase OS=Mus musculus GN=Aprt PE=1 SV=2	219.124	16	0.945	0.997693	1.06228	57	83.8889
Q8K1M6	Dynamin-1-like protein OS=Mus musculus GN=Dnm1l PE=1 SV=2	218.962	31	0.982	0.99545	0.957627	64	47.4394
Q9EQH3	Vacuolar protein sorting-associated protein 35 OS=Mus musculus GN=Vps35 PE=1 SV=1	218.597	25	1.065	1.0846	1.02041	69	34.2965
P10639	Thioredoxin OS=Mus musculus GN=Txn PE=1 SV=3	218.483	5	1.014	1.09593	0.988044	81	42.8571
P32921	Tryptophan--tRNA ligase, cytoplasmic OS=Mus musculus GN=Wars PE=1 SV=2	218.243	21	1.034	1.02277	0.99631	64	46.5696
P16675	Lysosomal protective protein OS=Mus musculus GN=Ctsa PE=1 SV=1	218.121	13	0.96	0.996957	1.04878	67	36.0759
P19253	60S ribosomal protein L13a OS=Mus musculus GN=Rpl13a PE=1 SV=4	217.57	11	0.907	0.865916	0.987374	64	30.0493
P08228	Superoxide dismutase [Cu-Zn] OS=Mus musculus GN=Sod1 PE=1 SV=2	217.489	7	1.08	1.01034	1.02941	56	52.5974
Q9CPW4	Actin-related protein 2/3 complex subunit 5 OS=Mus musculus GN=Arpc5 PE=1 SV=3	217.486	10	0.975	0.96124	1.00168	58	68.2119
Q60931	Voltage-dependent anion-selective channel protein 3 OS=Mus musculus GN=Vdac3 PE=1 SV=1	216.448	10	1.012	1.03487	1.04973	58	48.0565
P56391	Cytochrome c oxidase subunit 6B1 OS=Mus musculus GN=Cox6b1 PE=1 SV=2	216.353	10	1.018	0.994935	0.938672	75	70.9302
Q60715	Prolyl 4-hydroxylase subunit alpha-1 OS=Mus musculus GN=P4ha1 PE=1 SV=2	216.247	24	1.022	0.996633	0.93459	59	42.1348
Q925I1	ATPase family AAA domain-containing protein 3 OS=Mus musculus GN=Atad3 PE=1 SV=1	215.943	27	0.89	0.957831	0.971319	69	48.9002
Q60854	Serpin B6 OS=Mus musculus GN=Serpinb6 PE=1 SV=1	215.882	20	1.022	1.0141	1.05869	73	57.4074
Q5SXY1	Cytospin-B OS=Mus musculus GN=Specc1 PE=1 SV=2	215.618	36	1.007	1.01435	0.931859	67	37.2071
Q9EPL8	Importin-7 OS=Mus musculus GN=Ipo7 PE=1 SV=2	215.608	24	1.017	1.09704	0.99913	54	24.7592
Q6ZQ58	La-related protein 1 OS=Mus musculus GN=Larp1 PE=1 SV=3	215.511	32	1.038	1.03713	0.987028	63	40.1119
B9EJ86	Oxysterol-binding protein-related protein 8 OS=Mus musculus GN=Osbpl8 PE=1 SV=1	215.267	30	1.032	0.995745	0.902297	61	38.8076
Q58NB6	Dehydrogenase/reductase SDR family member 9 OS=Mus musculus GN=Dhrs9 PE=2 SV=2	11.1293	3	0.977	1.30843	1.1384	3	12.5392
O35887	Calumenin OS=Mus musculus GN=Calu PE=1 SV=1	214.926	18	1.062	1.11234	0.893487	59	53.6508
Q91WD5	NADH dehydrogenase [ubiquinone] iron-sulfur protein 2, mitochondrial OS=Mus musculus GN=Ndufs2 PE=1 SV=1	214.887	18	0.95	1.01481	1.06021	67	45.5724
P84104	Serine/arginine-rich splicing factor 3 OS=Mus musculus GN=Srsf3 PE=1 SV=1	214.74	10	1.004	0.982993	0.92132	72	46.3415
P62897	Cytochrome c, somatic OS=Mus musculus GN=Cycs PE=1 SV=2	96.4559	9	0.946	1.30568	0.853327	24	48.5714
Q9D0M3	Cytochrome c1, heme protein, mitochondrial OS=Mus musculus GN=Cyc1 PE=1 SV=1	213.786	10	0.959	1.05201	1.05104	69	40
O54774	AP-3 complex subunit delta-1 OS=Mus musculus GN=Ap3d1 PE=1 SV=1	213.688	32	0.995	1.02151	0.992177	61	31.9433
P60766	Cell division control protein 42 homolog OS=Mus musculus GN=Cdc42 PE=1 SV=2	213.648	8	1.059	1.03077	1.00808	58	43.9791
Q8CG47	Structural maintenance of chromosomes protein 4 OS=Mus musculus GN=Smc4 PE=1 SV=1	213.284	38	1.044	1.0466	1.01929	69	31.3375
Q11011	Puromycin-sensitive aminopeptidase OS=Mus musculus GN=Npepps PE=1 SV=2	212.868	36	1.006	1.00472	0.998365	68	39.7826
Q80U93	Nuclear pore complex protein Nup214 OS=Mus musculus GN=Nup214 PE=1 SV=2	211.098	30	0.962	0.980892	0.970588	65	17.0264
P23506	Protein-L-isoaspartate(D-aspartate) O-methyltransferase OS=Mus musculus GN=Pcmt1 PE=1 SV=3	210.908	15	0.983	0.933266	1.0471	58	70.0441
P35980	60S ribosomal protein L18 OS=Mus musculus GN=Rpl18 PE=1 SV=3	209.948	12	0.936	0.951598	1.07701	59	46.8085
Q9CX86	Heterogeneous nuclear ribonucleoprotein A0 OS=Mus musculus GN=Hnrnpa0 PE=1 SV=1	209.697	7	1.037	0.982167	0.98	49	34.7541
Q921F2	TAR DNA-binding protein 43 OS=Mus musculus GN=Tardbp PE=1 SV=1	209.399	16	0.977	1.0042	0.927741	60	45.4106
Q6PDG5	SWI/SNF complex subunit SMARCC2 OS=Mus musculus GN=Smarcc2 PE=1 SV=2	209.348	15	1.021	1.02418	1.04671	61	22.2589
Q62393	Tumor protein D52 OS=Mus musculus GN=Tpd52 PE=1 SV=2	208.464	12	1.001	0.971564	1.03918	49	47.3214
Q4VAA2	Protein CDV3 OS=Mus musculus GN=Cdv3 PE=1 SV=2	207.716	10	1.023	1.07801	0.889576	46	59.7865
Q78ZA7	Nucleosome assembly protein 1-like 4 OS=Mus musculus GN=Nap1l4 PE=1 SV=1	207.69	10	0.982	0.959916	1.04405	59	35.7333
Q9JMH9	Unconventional myosin-XVIIIa OS=Mus musculus GN=Myo18a PE=1 SV=2	207.506	29	1.055	1.01855	0.976032	60	19.561
Q8R1Q8	Cytoplasmic dynein 1 light intermediate chain 1 OS=Mus musculus GN=Dync1li1 PE=1 SV=1	207.505	26	0.996	1.02203	0.946982	59	56.979
Q02819	Nucleobindin-1 OS=Mus musculus GN=Nucb1 PE=1 SV=2	207.246	22	1.005	1.00106	0.973684	61	54.0305
P70698	CTP synthase 1 OS=Mus musculus GN=Ctps1 PE=1 SV=2	207.205	23	0.969	1.0033	1.01527	61	49.2386
Q9Z0P5	Twinfilin-2 OS=Mus musculus GN=Twf2 PE=1 SV=1	206.709	14	1.064	1.18933	1.08936	51	57.5931
Q09014	Neutrophil cytosol factor 1 OS=Mus musculus GN=Ncf1 PE=1 SV=3	206.236	18	0.995	1.0285	0.979381	58	51.5385
Q9CZ30	Obg-like ATPase 1 OS=Mus musculus GN=Ola1 PE=1 SV=1	206.191	18	0.962	1.01331	1.02583	75	51.5152
Q9Z1X4	Interleukin enhancer-binding factor 3 OS=Mus musculus GN=Ilf3 PE=1 SV=2	206.055	17	0.994	1.02512	1.01389	62	27.2829
Q9D2G2	Dihydrolipoyllysine-residue succinyltransferase component of 2-oxoglutarate dehydrogenase complex, mitochondrial OS=Mus musculus GN=Dlst PE=1 SV=1	205.808	18	1.028	0.992069	1.01771	58	43.6123
B2RY04	Dedicator of cytokinesis protein 5 OS=Mus musculus GN=Dock5 PE=1 SV=2	205.795	44	1.001	1.05935	1.00434	74	26.3383
Q99LP6	GrpE protein homolog 1, mitochondrial OS=Mus musculus GN=Grpel1 PE=1 SV=1	205.764	17	0.978	0.967033	0.958191	66	68.6636
P14824	Annexin A6 OS=Mus musculus GN=Anxa6 PE=1 SV=3	205.742	34	1.053	1.09053	1.00451	67	54.3834
Q05816	Fatty acid-binding protein, epidermal OS=Mus musculus GN=Fabp5 PE=1 SV=3	205.169	11	0.974	0.945178	1.09133	74	78.5185
P17095	High mobility group protein HMG-I/HMG-Y OS=Mus musculus GN=Hmga1 PE=1 SV=4	205.164	6	0.968	1.02202	1.12789	48	48.5981
P54728	UV excision repair protein RAD23 homolog B OS=Mus musculus GN=Rad23b PE=1 SV=2	205.054	14	1.045	1.13722	0.984028	63	33.8942
P26350	Prothymosin alpha OS=Mus musculus GN=Ptma PE=1 SV=2	204.908	7	1.16	1.15978	0.92511	57	25.2252
Q8BPU7	Engulfment and cell motility protein 1 OS=Mus musculus GN=Elmo1 PE=1 SV=2	204.652	20	1.015	1.00774	0.962687	66	40.0275
Q62446	Peptidyl-prolyl cis-trans isomerase FKBP3 OS=Mus musculus GN=Fkbp3 PE=1 SV=2	204.607	14	0.927	0.885925	0.982318	62	57.5893
O88738	Baculoviral IAP repeat-containing protein 6 OS=Mus musculus GN=Birc6 PE=1 SV=2	204.562	40	1.006	1.00605	1.00489	61	10.7538
P28474	Alcohol dehydrogenase class-3 OS=Mus musculus GN=Adh5 PE=1 SV=3	204.393	14	0.976	0.946029	1.03064	55	39.8396
Q8VCT3	Aminopeptidase B OS=Mus musculus GN=Rnpep PE=1 SV=2	203.755	24	1.004	0.96926	1.01071	69	44.6154
O09061	Proteasome subunit beta type-1 OS=Mus musculus GN=Psmb1 PE=1 SV=1	203.591	12	0.943	0.993617	1.00709	60	52.5
P27612	Phospholipase A-2-activating protein OS=Mus musculus GN=Plaa PE=1 SV=4	203.511	28	1	1.00368	0.965602	62	38.665
O55234	Proteasome subunit beta type-5 OS=Mus musculus GN=Psmb5 PE=1 SV=3	203.228	15	0.97	1.02163	1.02572	57	63.6364
A2AQ07	Tubulin beta-1 chain OS=Mus musculus GN=Tubb1 PE=1 SV=1	202.518	2	1.079	1.17026	1.05538	69	17.2949
Q6P1F6	Serine/threonine-protein phosphatase 2A 55 kDa regulatory subunit B alpha isoform OS=Mus musculus GN=Ppp2r2a PE=1 SV=1	202.209	11	0.966	1.02172	1.0176	65	48.5459
Q810B6	Rabankyrin-5 OS=Mus musculus GN=Ankfy1 PE=1 SV=2	202.14	26	0.994	1.02246	1.00462	56	29.9401
P97449	Aminopeptidase N OS=Mus musculus GN=Anpep PE=1 SV=4	202.022	27	1.038	1.07139	1.03525	60	29.7101
P61255	60S ribosomal protein L26 OS=Mus musculus GN=Rpl26 PE=1 SV=1	201.837	16	0.919	0.977221	1.11236	71	60.6897
P14115	60S ribosomal protein L27a OS=Mus musculus GN=Rpl27a PE=1 SV=5	201.707	10	0.936	0.903922	1.09313	69	45.2703
P13439	Uridine 5'-monophosphate synthase OS=Mus musculus GN=Umps PE=1 SV=3	201.684	26	0.977	0.96131	0.956472	57	57.3805
Q9R1P0	Proteasome subunit alpha type-4 OS=Mus musculus GN=Psma4 PE=1 SV=1	201.363	12	0.98	0.968464	1.00717	53	55.5556
P70372	ELAV-like protein 1 OS=Mus musculus GN=Elavl1 PE=1 SV=2	201.29	13	1.01	0.982851	0.930864	54	47.546
Q9DBT5	AMP deaminase 2 OS=Mus musculus GN=Ampd2 PE=1 SV=1	200.581	29	1.012	1.0336	0.991925	66	34.9624
Q80UM7	Mannosyl-oligosaccharide glucosidase OS=Mus musculus GN=Mogs PE=1 SV=1	200.362	19	0.997	0.993056	0.977825	55	29.7362
P18155	Bifunctional methylenetetrahydrofolate dehydrogenase/cyclohydrolase, mitochondrial OS=Mus musculus GN=Mthfd2 PE=1 SV=1	200.22	18	1.053	1.01506	0.937325	57	51.4286
Q61510	E3 ubiquitin/ISG15 ligase TRIM25 OS=Mus musculus GN=Trim25 PE=1 SV=2	200.208	21	1.008	1.02914	1.01149	57	41.9558
Q64324	Syntaxin-binding protein 2 OS=Mus musculus GN=Stxbp2 PE=1 SV=1	200.067	24	1.006	1.01395	0.963947	57	47.5548
Q08943	FACT complex subunit SSRP1 OS=Mus musculus GN=Ssrp1 PE=1 SV=2	199.568	22	1.006	1.00791	1.00681	57	33.4746
Q9QXX4	Calcium-binding mitochondrial carrier protein Aralar2 OS=Mus musculus GN=Slc25a13 PE=1 SV=1	199.416	22	1.084	1.06773	1.0523	61	44.3787
Q3TKT4	Transcription activator BRG1 OS=Mus musculus GN=Smarca4 PE=1 SV=1	198.936	31	1.051	1.04479	0.979394	60	18.6609
Q9R0E1	Procollagen-lysine,2-oxoglutarate 5-dioxygenase 3 OS=Mus musculus GN=Plod3 PE=1 SV=1	198.168	20	1.019	1.07526	1.0423	56	33.7382
P07091	Protein S100-A4 OS=Mus musculus GN=S100a4 PE=1 SV=1	197.998	9	1.011	0.918919	0.960199	73	44.5545
Q9Z2I8	Succinate--CoA ligase [GDP-forming] subunit beta, mitochondrial OS=Mus musculus GN=Suclg2 PE=1 SV=3	197.594	20	0.966	1.01375	1.01002	61	55.6582
P70315	Wiskott-Aldrich syndrome protein homolog OS=Mus musculus GN=Was PE=1 SV=1	197.583	14	1.001	1.00339	0.989565	56	41.1538
Q9Z2I9	Succinate--CoA ligase [ADP-forming] subunit beta, mitochondrial OS=Mus musculus GN=Sucla2 PE=1 SV=2	197.354	16	1.023	0.994147	0.966942	59	36.933
P61514	60S ribosomal protein L37a OS=Mus musculus GN=Rpl37a PE=1 SV=2	197.028	7	1.1	1.0131	1.07741	59	58.6957
P47713	Cytosolic phospholipase A2 OS=Mus musculus GN=Pla2g4a PE=1 SV=1	197.006	29	0.983	0.930357	0.982301	71	32.754
O70503	Very-long-chain 3-oxoacyl-CoA reductase OS=Mus musculus GN=Hsd17b12 PE=1 SV=1	196.938	17	0.993	0.98009	0.95293	58	52.8846
Q9DC61	Mitochondrial-processing peptidase subunit alpha OS=Mus musculus GN=Pmpca PE=1 SV=1	196.542	25	0.996	1.02176	1.03115	60	52.0992
Q8C1B7	Septin-11 OS=Mus musculus GN=Sept11 PE=1 SV=4	195.82	9	0.992	0.978903	0.983658	61	45.2436
Q6A026	Sister chromatid cohesion protein PDS5 homolog A OS=Mus musculus GN=Pds5a PE=1 SV=3	195.386	32	1.024	1.03244	0.989446	61	28.3033
Q8VE37	Regulator of chromosome condensation OS=Mus musculus GN=Rcc1 PE=1 SV=1	195.228	18	0.932	0.919786	1.01912	58	52.9691
P23198	Chromobox protein homolog 3 OS=Mus musculus GN=Cbx3 PE=1 SV=2	195.061	6	0.895	0.855688	0.965347	49	36.0656
Q924Z4	Ceramide synthase 2 OS=Mus musculus GN=Cers2 PE=1 SV=1	194.906	8	1.007	1.02413	1.00888	60	15
Q9ES28	Rho guanine nucleotide exchange factor 7 OS=Mus musculus GN=Arhgef7 PE=1 SV=2	194.857	26	1.004	1.00761	0.973805	61	34.2227
Q8R5A3	Amyloid beta A4 precursor protein-binding family B member 1-interacting protein OS=Mus musculus GN=Apbb1ip PE=1 SV=2	194.416	18	1.023	0.945215	0.953278	64	30.8955
Q9CXT8	Mitochondrial-processing peptidase subunit beta OS=Mus musculus GN=Pmpcb PE=1 SV=1	194.36	18	0.972	0.987179	1.01181	50	44.1718
P41105	60S ribosomal protein L28 OS=Mus musculus GN=Rpl28 PE=1 SV=2	194.266	13	0.941	0.898305	0.966057	65	47.4453
P46061	Ran GTPase-activating protein 1 OS=Mus musculus GN=Rangap1 PE=1 SV=2	193.569	26	1.031	1.01611	1.00432	53	47.5382
P28650	Adenylosuccinate synthetase isozyme 1 OS=Mus musculus GN=Adssl1 PE=1 SV=2	193.296	21	1.061	1.19021	1.07345	53	57.9869
Q3TEA8	Heterochromatin protein 1-binding protein 3 OS=Mus musculus GN=Hp1bp3 PE=1 SV=1	192.807	18	0.993	1.01236	1.02951	57	29.0614
Q8BIJ6	Isoleucine--tRNA ligase, mitochondrial OS=Mus musculus GN=Iars2 PE=1 SV=1	192.798	21	0.965	1.01434	1.09288	53	27.3715
Q923D2	Flavin reductase (NADPH) OS=Mus musculus GN=Blvrb PE=1 SV=3	192.671	12	0.998	1.00522	0.959491	50	80.0971
Q9CQW2	ADP-ribosylation factor-like protein 8B OS=Mus musculus GN=Arl8b PE=1 SV=1	192.492	5	1.02	1.04825	0.997521	55	55.914
Q8BKS9	Pumilio homolog 3 OS=Mus musculus GN=Pum3 PE=1 SV=2	192.229	25	0.962	0.971892	0.972046	56	46.3679
Q8K363	ATP-dependent RNA helicase DDX18 OS=Mus musculus GN=Ddx18 PE=1 SV=1	192.011	19	0.957	0.972279	1.00432	56	29.697
P06800	Receptor-type tyrosine-protein phosphatase C OS=Mus musculus GN=Ptprc PE=1 SV=3	191.976	30	1.062	1.01958	0.899673	62	25.639
Q99KK7	Dipeptidyl peptidase 3 OS=Mus musculus GN=Dpp3 PE=1 SV=2	191.724	29	1.022	1.01232	0.966775	55	47.561
Q62383	Transcription elongation factor SPT6 OS=Mus musculus GN=Supt6h PE=1 SV=2	191.323	37	1.023	1.0176	0.968187	63	26.9988
P62849	40S ribosomal protein S24 OS=Mus musculus GN=Rps24 PE=1 SV=1	191.153	8	0.967	0.902863	1.10727	63	47.3684
P47791	Glutathione reductase, mitochondrial OS=Mus musculus GN=Gsr PE=1 SV=3	190.572	16	1.029	1.00954	1.04261	52	46
Q7TQH0	Ataxin-2-like protein OS=Mus musculus GN=Atxn2l PE=1 SV=1	190.55	27	1.032	1.01432	0.975506	56	26.2154
Q8BHG1	Nardilysin OS=Mus musculus GN=Nrdc PE=1 SV=1	190.11	23	1.004	1.02869	0.983635	56	27.3902
P63163	Small nuclear ribonucleoprotein-associated protein N OS=Mus musculus GN=Snrpn PE=1 SV=1	189.97	8	0.941	0.982301	1.08095	54	27.0833
Q9DBR1	5'-3' exoribonuclease 2 OS=Mus musculus GN=Xrn2 PE=1 SV=1	189.905	28	0.959	0.971904	1.02545	58	34.49
Q8R550	SH3 domain-containing kinase-binding protein 1 OS=Mus musculus GN=Sh3kbp1 PE=1 SV=1	189.466	19	0.97	1.06612	1.02058	62	32.299
P23492	Purine nucleoside phosphorylase OS=Mus musculus GN=Pnp PE=1 SV=2	189.403	16	1.061	1.0597	0.988626	54	62.9758
P50544	Very long-chain specific acyl-CoA dehydrogenase, mitochondrial OS=Mus musculus GN=Acadvl PE=1 SV=3	189.099	31	1.009	1.06219	1.0495	54	59.6037
P31938	Dual specificity mitogen-activated protein kinase kinase 1 OS=Mus musculus GN=Map2k1 PE=1 SV=2	188.534	14	0.956	1.00896	0.965517	53	53.4351
Q80SW1	Putative adenosylhomocysteinase 2 OS=Mus musculus GN=Ahcyl1 PE=1 SV=1	188.345	10	0.985	0.970971	0.966245	62	27.7358
Q6ZQK5	Arf-GAP with coiled-coil, ANK repeat and PH domain-containing protein 2 OS=Mus musculus GN=Acap2 PE=1 SV=2	188.302	24	1.041	0.994789	0.927011	63	32.4675
Q62422	Osteoclast-stimulating factor 1 OS=Mus musculus GN=Ostf1 PE=1 SV=2	188.278	12	1.044	1.04588	0.999173	52	54.8837
Q8QZY1	Eukaryotic translation initiation factor 3 subunit L OS=Mus musculus GN=Eif3l PE=1 SV=1	187.94	22	1.026	1.04158	0.97942	60	40.6028
G5E829	Plasma membrane calcium-transporting ATPase 1 OS=Mus musculus GN=Atp2b1 PE=1 SV=1	187.707	18	1.07	1.0018	0.981959	55	26.7213
Q9CQ60	6-phosphogluconolactonase OS=Mus musculus GN=Pgls PE=1 SV=1	187.636	12	0.96	1.00203	1.04412	50	62.2568
Q9ESX5	H/ACA ribonucleoprotein complex subunit 4 OS=Mus musculus GN=Dkc1 PE=1 SV=4	187.515	19	1.002	1.01754	1.00197	50	43.222
Q61655	ATP-dependent RNA helicase DDX19A OS=Mus musculus GN=Ddx19a PE=1 SV=2	187.488	20	1.03	1.00532	1.00904	53	48.5356
Q60972	Histone-binding protein RBBP4 OS=Mus musculus GN=Rbbp4 PE=1 SV=5	187.28	8	1.046	1.18883	0.97669	54	37.4118
Q9DCH4	Eukaryotic translation initiation factor 3 subunit F OS=Mus musculus GN=Eif3f PE=1 SV=2	187.274	14	0.958	0.998928	1.03441	61	43.2133
Q8BNW9	Kelch repeat and BTB domain-containing protein 11 OS=Mus musculus GN=Kbtbd11 PE=1 SV=3	186.906	23	0.949	0.956308	0.923131	56	46.4455
Q7TSC1	Protein PRRC2A OS=Mus musculus GN=Prrc2a PE=1 SV=1	186.324	27	0.992	1.01224	0.959436	59	19.8795
Q505F5	Leucine-rich repeat-containing protein 47 OS=Mus musculus GN=Lrrc47 PE=1 SV=1	186.177	22	0.993	1.02718	1.01861	57	53.7005
Q8K012	Formin-binding protein 1-like OS=Mus musculus GN=Fnbp1l PE=1 SV=2	186.138	20	0.994	1.04492	1.00069	62	37.8512
Q99P88	Nuclear pore complex protein Nup155 OS=Mus musculus GN=Nup155 PE=1 SV=1	185.737	31	1.022	1.02328	0.980975	52	28.8282
Q8K019	Bcl-2-associated transcription factor 1 OS=Mus musculus GN=Bclaf1 PE=1 SV=2	185.371	19	0.98	0.992572	0.970677	63	26.9859
P70336	Rho-associated protein kinase 2 OS=Mus musculus GN=Rock2 PE=1 SV=1	185.272	25	1.01	0.982293	0.981535	62	24.7839
Q9DBC7	cAMP-dependent protein kinase type I-alpha regulatory subunit OS=Mus musculus GN=Prkar1a PE=1 SV=3	185.188	19	1.032	1.05081	1.0279	52	48.5564
Q9WV55	Vesicle-associated membrane protein-associated protein A OS=Mus musculus GN=Vapa PE=1 SV=2	185.102	10	1.01	0.995054	0.92559	56	46.5863
O55222	Integrin-linked protein kinase OS=Mus musculus GN=Ilk PE=1 SV=2	184.92	19	0.998	0.966436	1.05888	59	45.1327
Q8VI93	2'-5'-oligoadenylate synthase 3 OS=Mus musculus GN=Oas3 PE=1 SV=1	184.874	28	1.064	1.0824	1.05955	63	34.9736
Q921G7	Electron transfer flavoprotein-ubiquinone oxidoreductase, mitochondrial OS=Mus musculus GN=Etfdh PE=1 SV=1	184.826	21	1.013	1.04252	0.99298	56	38.7987
Q6ZQ08	CCR4-NOT transcription complex subunit 1 OS=Mus musculus GN=Cnot1 PE=1 SV=2	184.807	41	0.982	0.989827	0.986301	63	20.1684
Q9ESZ8	General transcription factor II-I OS=Mus musculus GN=Gtf2i PE=1 SV=3	184.758	26	0.989	0.980806	1.02097	59	28.4569
Q9D662	Protein transport protein Sec23B OS=Mus musculus GN=Sec23b PE=1 SV=1	184.682	20	0.972	1.015	1.03327	57	37.0274
P67984	60S ribosomal protein L22 OS=Mus musculus GN=Rpl22 PE=1 SV=2	184.614	6	0.989	0.952191	0.975418	46	59.375
P61290	Proteasome activator complex subunit 3 OS=Mus musculus GN=Psme3 PE=1 SV=1	183.629	16	0.977	0.995585	1.03107	50	57.4803
P97496	SWI/SNF complex subunit SMARCC1 OS=Mus musculus GN=Smarcc1 PE=1 SV=2	183.536	14	1.042	1.06041	1.01732	56	25.7246
Q8CGY8	UDP-N-acetylglucosamine--peptide N-acetylglucosaminyltransferase 110 kDa subunit OS=Mus musculus GN=Ogt PE=1 SV=2	182.753	27	0.95	0.980149	0.930719	49	31.9312
Q7TNV0	Protein DEK OS=Mus musculus GN=Dek PE=1 SV=1	182.672	16	0.967	0.968504	1.08818	57	31.8421
Q9Z0N2	Eukaryotic translation initiation factor 2 subunit 3, Y-linked OS=Mus musculus GN=Eif2s3y PE=1 SV=2	182.621	3	0.986	1.03555	0.943755	58	48.5169
Q9CZW5	Mitochondrial import receptor subunit TOM70 OS=Mus musculus GN=Tomm70 PE=1 SV=2	182.568	25	0.984	0.969231	1.00152	65	40.7529
Q9R1P3	Proteasome subunit beta type-2 OS=Mus musculus GN=Psmb2 PE=1 SV=1	182.428	14	1.012	1.04401	0.952875	60	51.7413
Q9D1D4	Transmembrane emp24 domain-containing protein 10 OS=Mus musculus GN=Tmed10 PE=1 SV=1	182.253	8	1.037	0.975709	0.950355	50	39.2694
Q9WVJ2	26S proteasome non-ATPase regulatory subunit 13 OS=Mus musculus GN=Psmd13 PE=1 SV=1	182.251	22	1.022	1.01862	0.998177	56	51.8617
P08775	DNA-directed RNA polymerase II subunit RPB1 OS=Mus musculus GN=Polr2a PE=1 SV=3	182.101	38	1.009	1.00722	1.00654	61	23.6041
P48193	Protein 4.1 OS=Mus musculus GN=Epb41 PE=1 SV=2	182.005	23	1.023	0.991736	1.02062	60	34.7319
P63001	Ras-related C3 botulinum toxin substrate 1 OS=Mus musculus GN=Rac1 PE=1 SV=1	181.828	5	0.967	0.942488	0.976359	55	43.2292
Q64012	RNA-binding protein Raly OS=Mus musculus GN=Raly PE=1 SV=3	181.399	14	1.005	1.00655	1.00608	47	34.2949
Q8BMA6	Signal recognition particle subunit SRP68 OS=Mus musculus GN=Srp68 PE=1 SV=2	181.179	21	1.011	1.0174	1.0439	48	37.76
P02798	Metallothionein-2 OS=Mus musculus GN=Mt2 PE=1 SV=2	22.5499	2	1.127	0.810119	1.50695	7	21.3115
Q6P5B0	RRP12-like protein OS=Mus musculus GN=Rrp12 PE=1 SV=1	180.91	31	1.014	0.992007	0.995005	57	29.0347
P70398	Probable ubiquitin carboxyl-terminal hydrolase FAF-X OS=Mus musculus GN=Usp9x PE=1 SV=2	180.78	39	1.042	1.04389	0.961644	59	16.061
P57746	V-type proton ATPase subunit D OS=Mus musculus GN=Atp6v1d PE=1 SV=1	180.331	16	0.971	0.870335	0.926205	57	57.4899
Q9CY64	Biliverdin reductase A OS=Mus musculus GN=Blvra PE=1 SV=1	180.195	16	0.954	0.994437	1.01176	50	52.2034
Q6P1B1	Xaa-Pro aminopeptidase 1 OS=Mus musculus GN=Xpnpep1 PE=1 SV=1	179.878	19	0.991	0.980519	0.974843	55	35.634
Q61490	CD166 antigen OS=Mus musculus GN=Alcam PE=1 SV=3	179.816	22	0.963	0.95499	0.984894	53	37.2213
P62141	Serine/threonine-protein phosphatase PP1-beta catalytic subunit OS=Mus musculus GN=Ppp1cb PE=1 SV=3	179.775	4	0.982	0.865564	1.01314	50	48.9297
Q6PGC1	ATP-dependent RNA helicase DHX29 OS=Mus musculus GN=Dhx29 PE=1 SV=1	76.9309	20	1.082	1.30196	0.880572	30	17.0696
P46467	Vacuolar protein sorting-associated protein 4B OS=Mus musculus GN=Vps4b PE=1 SV=2	179.332	14	0.989	0.990466	1.01194	50	46.8468
P09671	Superoxide dismutase [Mn], mitochondrial OS=Mus musculus GN=Sod2 PE=1 SV=3	179.171	10	0.967	0.984081	1.01946	62	41.8919
Q2YDW2	Protein misato homolog 1 OS=Mus musculus GN=Msto1 PE=1 SV=1	178.837	19	0.985	1.0024	1.04072	49	42.6259
P12787	Cytochrome c oxidase subunit 5A, mitochondrial OS=Mus musculus GN=Cox5a PE=1 SV=2	178.402	9	0.974	0.963134	0.95925	53	59.589
Q61584	Fragile X mental retardation syndrome-related protein 1 OS=Mus musculus GN=Fxr1 PE=1 SV=2	178.391	19	0.968	0.986166	0.979063	49	41.0635
Q64433	10 kDa heat shock protein, mitochondrial OS=Mus musculus GN=Hspe1 PE=1 SV=2	178.136	11	0.981	0.944246	0.930813	59	77.451
O08756	3-hydroxyacyl-CoA dehydrogenase type-2 OS=Mus musculus GN=Hsd17b10 PE=1 SV=4	178.001	13	0.901	1.09663	1.12245	44	58.2375
Q9D8W5	26S proteasome non-ATPase regulatory subunit 12 OS=Mus musculus GN=Psmd12 PE=1 SV=4	177.905	24	1.006	1.00524	0.993896	58	50.2193
Q99M31	Heat shock 70 kDa protein 14 OS=Mus musculus GN=Hspa14 PE=1 SV=2	177.863	21	1.015	1.02969	1.01379	51	39.6857
P0C0S6	Histone H2A.Z OS=Mus musculus GN=H2afz PE=1 SV=2	177.815	3	0.911	0.992395	1.09496	59	31.25
Q8K1I7	WAS/WASL-interacting protein family member 1 OS=Mus musculus GN=Wipf1 PE=1 SV=1	177.73	16	1.016	0.946777	0.896624	59	49.4929
P84084	ADP-ribosylation factor 5 OS=Mus musculus GN=Arf5 PE=1 SV=2	177.359	5	0.773	1.09169	0.922742	45	64.4444
Q8BVE3	V-type proton ATPase subunit H OS=Mus musculus GN=Atp6v1h PE=1 SV=1	176.278	16	0.993	0.97463	0.923525	49	39.5445
P21956	Lactadherin OS=Mus musculus GN=Mfge8 PE=1 SV=3	176.222	19	0.851	1.07321	1.11457	57	45.1404
Q61210	Rho guanine nucleotide exchange factor 1 OS=Mus musculus GN=Arhgef1 PE=1 SV=2	176.189	26	1.039	1.04129	1.01374	55	32.0652
P20060	Beta-hexosaminidase subunit beta OS=Mus musculus GN=Hexb PE=1 SV=2	176.113	24	1.02	1.02436	1.00916	62	41.4179
Q3UZ39	Leucine-rich repeat flightless-interacting protein 1 OS=Mus musculus GN=Lrrfip1 PE=1 SV=2	175.914	18	1.05	0.979232	0.947602	51	39.6433
Q8BHD7	Polypyrimidine tract-binding protein 3 OS=Mus musculus GN=Ptbp3 PE=1 SV=1	175.299	10	1.044	1.04376	1.07785	52	37.2849
Q6GQT9	Nodal modulator 1 OS=Mus musculus GN=Nomo1 PE=1 SV=1	175.128	29	1.03	1.02913	0.986328	52	31.631
Q8CC88	von Willebrand factor A domain-containing protein 8 OS=Mus musculus GN=Vwa8 PE=1 SV=2	174.94	33	0.971	1.03896	1.07967	51	20.9974
Q99JI6	Ras-related protein Rap-1b OS=Mus musculus GN=Rap1b PE=1 SV=2	174.792	4	1.034	0.971268	1.0076	48	70.1087
Q3U9G9	Lamin-B receptor OS=Mus musculus GN=Lbr PE=1 SV=2	174.507	15	1.033	1.01849	0.931313	50	19.6486
Q9R1P1	Proteasome subunit beta type-3 OS=Mus musculus GN=Psmb3 PE=1 SV=1	173.942	9	0.989	1.07179	1.09851	45	44.878
Q62465	Synaptic vesicle membrane protein VAT-1 homolog OS=Mus musculus GN=Vat1 PE=1 SV=3	173.728	15	0.957	0.927536	1.05819	52	43.3498
Q9CZU3	Superkiller viralicidic activity 2-like 2 OS=Mus musculus GN=Skiv2l2 PE=1 SV=1	173.677	31	1.012	1.02041	0.985169	55	34.8077
D3YXK2	Scaffold attachment factor B1 OS=Mus musculus GN=Safb PE=1 SV=2	173.572	13	1.002	0.991641	0.925651	54	24.9733
P97369	Neutrophil cytosol factor 4 OS=Mus musculus GN=Ncf4 PE=1 SV=2	173.504	19	1.061	1.03096	1.07902	50	56.0472
Q6PFD9	Nuclear pore complex protein Nup98-Nup96 OS=Mus musculus GN=Nup98 PE=1 SV=2	173.423	33	1.058	1.06528	0.980176	53	22.9075
Q6P5D8	Structural maintenance of chromosomes flexible hinge domain-containing protein 1 OS=Mus musculus GN=Smchd1 PE=1 SV=2	173.375	35	1.006	1.01583	1.01218	57	20.6776
Q8CIH5	1-phosphatidylinositol 4,5-bisphosphate phosphodiesterase gamma-2 OS=Mus musculus GN=Plcg2 PE=1 SV=1	173.342	29	1.018	1.00272	0.965429	53	29.249
Q69ZA1	Cyclin-dependent kinase 13 OS=Mus musculus GN=Cdk13 PE=1 SV=3	36.601	5	0.777	0.808642	1.48878	12	4.76506
Q8BMG7	Rab3 GTPase-activating protein non-catalytic subunit OS=Mus musculus GN=Rab3gap2 PE=1 SV=2	172.77	26	1.023	1.02043	1.01124	52	19.2533
P48722	Heat shock 70 kDa protein 4L OS=Mus musculus GN=Hspa4l PE=1 SV=2	172.387	25	1.048	1.05314	0.960429	55	38.7828
Q80YR5	Scaffold attachment factor B2 OS=Mus musculus GN=Safb2 PE=1 SV=2	172.308	15	0.995	1.02899	0.976289	50	26.9425
P58281	Dynamin-like 120 kDa protein, mitochondrial OS=Mus musculus GN=Opa1 PE=1 SV=1	171.801	30	0.938	1.04732	0.987814	56	34.5833
Q9CQZ1	Heat shock factor-binding protein 1 OS=Mus musculus GN=Hsbp1 PE=1 SV=1	27.1857	4	1.259	1.29523	0.989673	7	64.4737
Q9Z1R2	Large proline-rich protein BAG6 OS=Mus musculus GN=Bag6 PE=1 SV=1	171.549	22	1.051	1.00302	1.00721	53	23.7435
Q8C7X2	ER membrane protein complex subunit 1 OS=Mus musculus GN=Emc1 PE=1 SV=1	171.519	28	1.003	1.03607	1.03048	52	34.3029
Q99KJ8	Dynactin subunit 2 OS=Mus musculus GN=Dctn2 PE=1 SV=3	170.653	17	1.033	1.02321	0.979058	48	52.9851
P00493	Hypoxanthine-guanine phosphoribosyltransferase OS=Mus musculus GN=Hprt1 PE=1 SV=3	170.624	11	0.899	0.91372	0.966899	55	69.7248
Q8R574	Phosphoribosyl pyrophosphate synthase-associated protein 2 OS=Mus musculus GN=Prpsap2 PE=1 SV=1	170.606	12	0.988	0.968962	0.989033	47	49.8645
Q61216	Double-strand break repair protein MRE11A OS=Mus musculus GN=Mre11a PE=1 SV=1	51.0645	8	1.038	1.28679	1.00548	15	13.7394
O35841	Apoptosis inhibitor 5 OS=Mus musculus GN=Api5 PE=1 SV=2	170.204	17	1.04	1.03229	0.952555	50	34.5238
Q9D0F3	Protein ERGIC-53 OS=Mus musculus GN=Lman1 PE=1 SV=1	170.139	17	1.041	1.07353	0.977758	43	32.882
Q6A0A9	Constitutive coactivator of PPAR-gamma-like protein 1 OS=Mus musculus GN=FAM120A PE=1 SV=2	170.033	21	1.039	1.03933	1.01704	51	24.8201
Q9D7G0	Ribose-phosphate pyrophosphokinase 1 OS=Mus musculus GN=Prps1 PE=1 SV=4	169.998	7	0.993	1.00225	0.972906	47	55.9748
P29416	Beta-hexosaminidase subunit alpha OS=Mus musculus GN=Hexa PE=1 SV=2	169.927	18	1.029	1.08523	1.07215	56	36.3636
P10711	Transcription elongation factor A protein 1 OS=Mus musculus GN=Tcea1 PE=1 SV=2	169.284	20	1.044	0.981243	1	52	71.7608
Q9CZR8	Elongation factor Ts, mitochondrial OS=Mus musculus GN=Tsfm PE=1 SV=1	169.115	20	0.957	0.99387	1.01413	45	58.9506
Q9DCT2	NADH dehydrogenase [ubiquinone] iron-sulfur protein 3, mitochondrial OS=Mus musculus GN=Ndufs3 PE=1 SV=2	169.107	13	0.95	0.999273	0.958525	49	41.8251
Q9DB05	Alpha-soluble NSF attachment protein OS=Mus musculus GN=Napa PE=1 SV=1	168.712	20	1.042	1.03024	1.02338	49	78.3051
Q6PGB6	N-alpha-acetyltransferase 50 OS=Mus musculus GN=Naa50 PE=1 SV=1	168.336	14	1.001	0.965388	0.988395	49	69.2308
Q9DBG5	Perilipin-3 OS=Mus musculus GN=Plin3 PE=1 SV=1	168.286	15	1.004	0.996953	1.06698	44	64.9886
Q9Z315	U4/U6.U5 tri-snRNP-associated protein 1 OS=Mus musculus GN=Sart1 PE=1 SV=1	168.262	31	1.007	1.00714	0.991131	49	41.8114
A2AGT5	Cytoskeleton-associated protein 5 OS=Mus musculus GN=Ckap5 PE=1 SV=1	168.036	41	1.067	1.03826	0.966942	56	22.0965
Q9CQC6	Basic leucine zipper and W2 domain-containing protein 1 OS=Mus musculus GN=Bzw1 PE=1 SV=1	167.808	17	1.002	1.002	0.947971	55	44.6301
B2RY56	RNA-binding protein 25 OS=Mus musculus GN=Rbm25 PE=1 SV=2	167.785	27	0.934	1.01722	0.983352	48	31.1456
Q3THE2	Myosin regulatory light chain 12B OS=Mus musculus GN=Myl12b PE=1 SV=2	167.742	11	0.994	1.03915	1.02988	53	66.2791
Q8R016	Bleomycin hydrolase OS=Mus musculus GN=Blmh PE=1 SV=1	167.098	18	1.007	1.07712	1.02799	58	45.7143
O35593	26S proteasome non-ATPase regulatory subunit 14 OS=Mus musculus GN=Psmd14 PE=1 SV=2	167.027	14	0.942	0.90991	1.06589	49	55.1613
Q91W90	Thioredoxin domain-containing protein 5 OS=Mus musculus GN=Txndc5 PE=1 SV=2	166.105	16	0.992	1.02503	0.975194	45	41.0072
Q9CX34	Protein SGT1 homolog OS=Mus musculus GN=Sugt1 PE=1 SV=3	165.759	22	1.024	1.01212	0.963327	51	55.9524
Q9Z2I0	LETM1 and EF-hand domain-containing protein 1, mitochondrial OS=Mus musculus GN=Letm1 PE=1 SV=1	165.758	19	1.03	1.04587	0.982405	43	31.7073
Q9QZL0	Receptor-interacting serine/threonine-protein kinase 3 OS=Mus musculus GN=Ripk3 PE=1 SV=2	165.754	17	1.073	1.08193	1.03686	45	44.2387
Q9Z1T1	AP-3 complex subunit beta-1 OS=Mus musculus GN=Ap3b1 PE=1 SV=2	165.564	27	1.018	1.05989	0.995739	58	27.0588
Q9R1T2	SUMO-activating enzyme subunit 1 OS=Mus musculus GN=Sae1 PE=1 SV=1	165.488	20	1.026	1.0333	0.972362	55	59.4286
O08583	THO complex subunit 4 OS=Mus musculus GN=Alyref PE=1 SV=3	165.418	8	1.05	1.01533	0.936893	46	38.8235
Q8VDM6	Heterogeneous nuclear ribonucleoprotein U-like protein 1 OS=Mus musculus GN=Hnrnpul1 PE=1 SV=1	165.311	17	1.015	1.02069	1.04405	47	24.5634
Q9D823	60S ribosomal protein L37 OS=Mus musculus GN=Rpl37 PE=3 SV=3	19.588	4	1.004	1.00543	1.48747	8	22.6804
Q9CQ65	S-methyl-5'-thioadenosine phosphorylase OS=Mus musculus GN=Mtap PE=1 SV=1	165.214	16	0.948	0.933333	1.0203	49	57.2438
Q6ZQL4	WD repeat-containing protein 43 OS=Mus musculus GN=Wdr43 PE=2 SV=2	165.029	20	0.959	0.990234	0.963441	53	37.223
Q8BP67	60S ribosomal protein L24 OS=Mus musculus GN=Rpl24 PE=1 SV=2	164.673	6	1.023	0.982625	1.00693	50	34.3949
P09055	Integrin beta-1 OS=Mus musculus GN=Itgb1 PE=1 SV=1	163.344	19	1.051	1.00496	0.966038	44	25.5639
Q9JKB1	Ubiquitin carboxyl-terminal hydrolase isozyme L3 OS=Mus musculus GN=Uchl3 PE=1 SV=2	162.987	16	0.961	1.03448	1.08616	57	66.5217
P97370	Sodium/potassium-transporting ATPase subunit beta-3 OS=Mus musculus GN=Atp1b3 PE=1 SV=1	162.921	11	0.992	1.03105	0.980183	45	50.3597
Q9CYI4	Putative RNA-binding protein Luc7-like 1 OS=Mus musculus GN=Luc7l PE=1 SV=2	162.726	9	1.009	0.964327	0.936545	45	39.6226
Q99P91	Transmembrane glycoprotein NMB OS=Mus musculus GN=Gpnmb PE=1 SV=2	162.494	10	0.97	1.0991	1.07701	42	22.1254
Q9D554	Splicing factor 3A subunit 3 OS=Mus musculus GN=Sf3a3 PE=1 SV=2	161.631	20	0.998	0.97983	0.984108	50	42.7146
P11440	Cyclin-dependent kinase 1 OS=Mus musculus GN=Cdk1 PE=1 SV=3	161.106	14	0.986	0.986864	1.04524	57	59.2593
Q9EQ32	Phosphoinositide 3-kinase adapter protein 1 OS=Mus musculus GN=Pik3ap1 PE=1 SV=1	160.904	24	1.017	0.996997	1.0712	53	33.2922
Q9Z2A0	3-phosphoinositide-dependent protein kinase 1 OS=Mus musculus GN=Pdpk1 PE=1 SV=2	20.2233	6	1.05	1.27136	1.01274	9	13.7746
Q6A0A2	La-related protein 4B OS=Mus musculus GN=Larp4b PE=1 SV=2	160.489	23	1.004	0.98323	0.966035	48	38.4615
Q6PHZ2	Calcium/calmodulin-dependent protein kinase type II subunit delta OS=Mus musculus GN=Camk2d PE=1 SV=1	160.38	14	0.977	0.984256	0.97055	54	45.6914
O88643	Serine/threonine-protein kinase PAK 1 OS=Mus musculus GN=Pak1 PE=1 SV=1	160.166	11	1.093	1.13757	1.00082	48	35.9633
Q9Z2N8	Actin-like protein 6A OS=Mus musculus GN=Actl6a PE=1 SV=2	159.986	18	0.997	0.986999	1.01294	49	46.3869
P24527	Leukotriene A-4 hydrolase OS=Mus musculus GN=Lta4h PE=1 SV=4	159.94	21	0.965	1	1.01017	48	38.7889
Q9CSH3	Exosome complex exonuclease RRP44 OS=Mus musculus GN=Dis3 PE=1 SV=4	159.898	27	0.971	1.00197	1.10356	47	39.666
P17426	AP-2 complex subunit alpha-1 OS=Mus musculus GN=Ap2a1 PE=1 SV=1	159.801	24	1.02	1.06322	1.0086	56	39.7134
Q60749	KH domain-containing, RNA-binding, signal transduction-associated protein 1 OS=Mus musculus GN=Khdrbs1 PE=1 SV=2	159.573	9	1.029	1.07419	0.936306	43	28.6682
O88544	COP9 signalosome complex subunit 4 OS=Mus musculus GN=Cops4 PE=1 SV=1	159.305	15	0.99	0.987978	1.04865	49	48.2759
Q9WUP7	Ubiquitin carboxyl-terminal hydrolase isozyme L5 OS=Mus musculus GN=Uchl5 PE=1 SV=2	159.162	14	0.965	0.964179	1.00327	44	50.7599
Q9CQA3	Succinate dehydrogenase [ubiquinone] iron-sulfur subunit, mitochondrial OS=Mus musculus GN=Sdhb PE=1 SV=1	158.925	18	0.973	0.965471	0.979152	57	54.2553
Q921M7	Protein FAM49B OS=Mus musculus GN=Fam49b PE=1 SV=1	158.716	15	1.032	1.02296	0.996985	45	51.2346
Q3UM45	Protein phosphatase 1 regulatory subunit 7 OS=Mus musculus GN=Ppp1r7 PE=1 SV=2	158.011	20	0.992	1.00216	1.01147	45	65.097
P00405	Cytochrome c oxidase subunit 2 OS=Mus musculus GN=Mtco2 PE=1 SV=1	157.632	6	1.023	1.05785	1.09936	50	40.9692
Q9Z1D1	Eukaryotic translation initiation factor 3 subunit G OS=Mus musculus GN=Eif3g PE=1 SV=2	157.511	14	0.969	1.00793	0.948488	40	48.125
P62245	40S ribosomal protein S15a OS=Mus musculus GN=Rps15a PE=1 SV=2	157.505	9	0.969	0.978482	1.05517	53	66.9231
Q9DAR7	m7GpppX diphosphatase OS=Mus musculus GN=Dcps PE=1 SV=1	157.199	16	0.9	0.931452	1.0641	42	52.071
Q7TQI3	Ubiquitin thioesterase OTUB1 OS=Mus musculus GN=Otub1 PE=1 SV=2	157.001	11	0.997	1.02813	1.01004	41	51.2915
Q60631	Growth factor receptor-bound protein 2 OS=Mus musculus GN=Grb2 PE=1 SV=1	156.701	17	1.04	0.978022	1.00783	54	67.2811
Q6P9Q6	FK506-binding protein 15 OS=Mus musculus GN=Fkbp15 PE=1 SV=2	156.623	23	1.016	0.984601	0.961832	44	22.5329
Q05144	Ras-related C3 botulinum toxin substrate 2 OS=Mus musculus GN=Rac2 PE=1 SV=1	156.42	5	0.985	0.960616	1.14959	46	45.8333
P26369	Splicing factor U2AF 65 kDa subunit OS=Mus musculus GN=U2af2 PE=1 SV=3	156.225	14	0.983	0.987283	0.975741	49	37.4737
Q5SWU9	Acetyl-CoA carboxylase 1 OS=Mus musculus GN=Acaca PE=1 SV=1	156.162	30	1.038	1.01738	0.976695	52	19.403
Q8VEE4	Replication protein A 70 kDa DNA-binding subunit OS=Mus musculus GN=Rpa1 PE=1 SV=1	156.009	21	1.016	1.01357	1.04104	45	39.9679
Q9D6J6	NADH dehydrogenase [ubiquinone] flavoprotein 2, mitochondrial OS=Mus musculus GN=Ndufv2 PE=1 SV=2	155.678	12	0.988	1.03276	0.952893	46	60.4839
Q6A4J8	Ubiquitin carboxyl-terminal hydrolase 7 OS=Mus musculus GN=Usp7 PE=1 SV=1	155.665	28	0.983	1.00539	0.970516	53	29.6464
Q64518	Sarcoplasmic/endoplasmic reticulum calcium ATPase 3 OS=Mus musculus GN=Atp2a3 PE=1 SV=3	155.658	12	1.17	1.14977	1.0361	47	22.6397
P99026	Proteasome subunit beta type-4 OS=Mus musculus GN=Psmb4 PE=1 SV=1	155.582	9	1.003	0.99787	1.07222	44	50.3788
Q8K124	Pleckstrin homology domain-containing family O member 2 OS=Mus musculus GN=Plekho2 PE=1 SV=1	155.466	19	1.021	0.902274	1.04101	43	58.3838
P54823	Probable ATP-dependent RNA helicase DDX6 OS=Mus musculus GN=Ddx6 PE=1 SV=1	155.344	17	1.007	1.04811	1.05125	46	50.5176
Q8C7R4	Ubiquitin-like modifier-activating enzyme 6 OS=Mus musculus GN=Uba6 PE=1 SV=1	155.218	24	0.99	1.02266	1.0296	48	28.49
Q8VH51	RNA-binding protein 39 OS=Mus musculus GN=Rbm39 PE=1 SV=2	155.172	18	0.985	1.0068	1.03315	49	39.0566
Q64213	Splicing factor 1 OS=Mus musculus GN=Sf1 PE=1 SV=6	155.122	13	1.029	1.08233	1	47	28.9433
Q9WUM5	Succinate--CoA ligase [ADP/GDP-forming] subunit alpha, mitochondrial OS=Mus musculus GN=Suclg1 PE=1 SV=4	154.983	10	0.964	0.974167	1.02343	47	30.9249
Q9CQR2	40S ribosomal protein S21 OS=Mus musculus GN=Rps21 PE=1 SV=1	154.855	8	1.012	1.00333	0.96663	52	63.8554
Q8BJW6	Eukaryotic translation initiation factor 2A OS=Mus musculus GN=Eif2a PE=1 SV=2	154.67	17	1.007	1.00101	0.998986	45	37.3494
P17427	AP-2 complex subunit alpha-2 OS=Mus musculus GN=Ap2a2 PE=1 SV=2	154.466	18	1.008	1.03054	0.998756	48	30.7036
P53811	Phosphatidylinositol transfer protein beta isoform OS=Mus musculus GN=Pitpnb PE=1 SV=2	154.433	17	1.034	1.131	0.972167	45	71.2177
Q8BZN6	Dedicator of cytokinesis protein 10 OS=Mus musculus GN=Dock10 PE=1 SV=3	154.357	37	1.006	0.966958	0.993476	52	18.8372
O88447	Kinesin light chain 1 OS=Mus musculus GN=Klc1 PE=1 SV=3	154.143	13	1.039	1.01273	1.01302	46	38.4473
Q9JIX8	Apoptotic chromatin condensation inducer in the nucleus OS=Mus musculus GN=Acin1 PE=1 SV=3	153.762	20	1.004	1.01636	0.990123	48	18.1614
Q9R1C7	Pre-mRNA-processing factor 40 homolog A OS=Mus musculus GN=Prpf40a PE=1 SV=1	153.727	21	0.976	0.928571	1.0363	49	20.8814
P35991	Tyrosine-protein kinase BTK OS=Mus musculus GN=Btk PE=1 SV=4	153.469	25	0.993	1.01242	0.972713	52	47.041
Q9Z277	Tyrosine-protein kinase BAZ1B OS=Mus musculus GN=Baz1b PE=1 SV=2	153.458	31	1.017	1.02734	1.00161	48	24.5436
P99029	Peroxiredoxin-5, mitochondrial OS=Mus musculus GN=Prdx5 PE=1 SV=2	152.938	10	0.983	1.01534	1.0515	36	57.619
P48024	Eukaryotic translation initiation factor 1 OS=Mus musculus GN=Eif1 PE=1 SV=2	152.724	9	1.038	1.04257	1.01823	38	62.8319
P53994	Ras-related protein Rab-2A OS=Mus musculus GN=Rab2a PE=1 SV=1	152.447	5	1.047	1.03536	0.940891	50	66.5094
Q8K2Z4	Condensin complex subunit 1 OS=Mus musculus GN=Ncapd2 PE=1 SV=2	151.997	31	1.012	1.04366	0.984456	45	27.5144
Q9CSN1	SNW domain-containing protein 1 OS=Mus musculus GN=Snw1 PE=1 SV=3	151.939	23	0.991	0.968894	0.996134	47	49.2537
Q8R5H1	Ubiquitin carboxyl-terminal hydrolase 15 OS=Mus musculus GN=Usp15 PE=1 SV=1	151.346	27	0.991	0.994606	1.01336	47	31.0907
P28867	Protein kinase C delta type OS=Mus musculus GN=Prkcd PE=1 SV=3	151.2	22	1.005	1.01125	1.03668	55	36.2018
Q8C570	mRNA export factor OS=Mus musculus GN=Rae1 PE=1 SV=1	150.858	16	0.992	1.00706	0.9942	43	41.5761
Q8JZQ2	AFG3-like protein 2 OS=Mus musculus GN=Afg3l2 PE=1 SV=1	150.857	24	0.991	0.973422	0.957473	47	35.0374
Q80XI3	Eukaryotic translation initiation factor 4 gamma 3 OS=Mus musculus GN=Eif4g3 PE=1 SV=2	150.626	25	1.04	1.06217	0.966411	55	19.316
P07742	Ribonucleoside-diphosphate reductase large subunit OS=Mus musculus GN=Rrm1 PE=1 SV=2	150.571	20	1.023	1.0189	0.928705	44	32.4495
P09581	Macrophage colony-stimulating factor 1 receptor OS=Mus musculus GN=Csf1r PE=1 SV=3	150.458	23	1.011	0.969231	1.02832	46	23.8485
Q08288	Cell growth-regulating nucleolar protein OS=Mus musculus GN=Lyar PE=1 SV=2	150.421	12	1.009	1.08471	0.911708	42	31.4433
P45952	Medium-chain specific acyl-CoA dehydrogenase, mitochondrial OS=Mus musculus GN=Acadm PE=1 SV=1	150.084	18	1.05	1.07184	0.998079	47	37.7672
P54103	DnaJ homolog subfamily C member 2 OS=Mus musculus GN=Dnajc2 PE=1 SV=2	149.9	26	1.037	1.05065	0.971487	47	41.868
Q8BVI4	Dihydropteridine reductase OS=Mus musculus GN=Qdpr PE=1 SV=2	149.706	11	1	1.0303	1.06245	41	55.1867
P08207	Protein S100-A10 OS=Mus musculus GN=S100a10 PE=1 SV=2	149.602	6	1.26	1.07537	0.974359	61	41.2371
P51863	V-type proton ATPase subunit d 1 OS=Mus musculus GN=Atp6v0d1 PE=1 SV=2	149.133	15	1.045	1.12844	1.01563	43	52.4217
P37913	DNA ligase 1 OS=Mus musculus GN=Lig1 PE=1 SV=2	148.69	23	1.058	1.05397	0.986985	45	31.6594
P62774	Myotrophin OS=Mus musculus GN=Mtpn PE=1 SV=2	148.648	6	0.988	0.856164	1.00339	41	56.7797
Q9R0E2	Procollagen-lysine,2-oxoglutarate 5-dioxygenase 1 OS=Mus musculus GN=Plod1 PE=1 SV=1	148.489	20	0.983	0.999089	0.997743	43	34.2033
Q9JHJ0	Tropomodulin-3 OS=Mus musculus GN=Tmod3 PE=1 SV=1	148.406	14	1.041	1.01609	1.00206	43	40.625
Q8R180	ERO1-like protein alpha OS=Mus musculus GN=Ero1a PE=1 SV=2	147.972	19	0.969	1	0.941974	45	58.1897
O55201	Transcription elongation factor SPT5 OS=Mus musculus GN=Supt5h PE=1 SV=1	147.859	26	1.02	1.01464	1.04217	48	29.2976
Q921T2	Torsin-1A-interacting protein 1 OS=Mus musculus GN=Tor1aip1 PE=1 SV=3	147.722	12	1.08	1.04101	0.946048	35	29.0756
Q07076	Annexin A7 OS=Mus musculus GN=Anxa7 PE=1 SV=2	147.475	14	1.066	1.0616	0.972067	43	35.2052
Q60737	Casein kinase II subunit alpha OS=Mus musculus GN=Csnk2a1 PE=1 SV=2	147.465	12	0.984	0.981818	1.03928	42	45.0128
P51174	Long-chain specific acyl-CoA dehydrogenase, mitochondrial OS=Mus musculus GN=Acadl PE=1 SV=2	147.457	14	1.038	1.13192	1.03457	45	38.1395
Q9EQ61	Pescadillo homolog OS=Mus musculus GN=Pes1 PE=1 SV=1	147.366	20	0.991	0.938776	0.908609	50	33.0479
Q99JB2	Stomatin-like protein 2, mitochondrial OS=Mus musculus GN=Stoml2 PE=1 SV=1	146.798	15	1.036	0.986111	1.00457	37	54.6742
Q99KE1	NAD-dependent malic enzyme, mitochondrial OS=Mus musculus GN=Me2 PE=1 SV=1	146.733	17	0.987	0.996618	1.00733	42	37.8608
Q6NVF9	Cleavage and polyadenylation specificity factor subunit 6 OS=Mus musculus GN=Cpsf6 PE=1 SV=1	146.675	13	0.978	0.991813	1.00639	41	24.1379
Q8C147	Dedicator of cytokinesis protein 8 OS=Mus musculus GN=Dock8 PE=1 SV=4	146.615	27	0.988	0.98041	0.94709	46	16.7143
Q9CYG7	Mitochondrial import receptor subunit TOM34 OS=Mus musculus GN=Tomm34 PE=1 SV=1	146.612	17	1.005	1.0073	0.965704	40	63.4304
Q9EPE9	Manganese-transporting ATPase 13A1 OS=Mus musculus GN=Atp13a1 PE=1 SV=2	146.542	25	0.941	0.980691	1.02439	40	26.5
Q91YR7	Pre-mRNA-processing factor 6 OS=Mus musculus GN=Prpf6 PE=1 SV=1	145.68	30	1.013	1.08668	0.985635	46	37.9384
Q9D0M1	Phosphoribosyl pyrophosphate synthase-associated protein 1 OS=Mus musculus GN=Prpsap1 PE=1 SV=1	145.42	9	0.967	0.979006	1.07973	42	45.7865
O35855	Branched-chain-amino-acid aminotransferase, mitochondrial OS=Mus musculus GN=Bcat2 PE=1 SV=2	145.114	14	0.979	0.990132	1.07385	44	38.1679
Q9Z1F9	SUMO-activating enzyme subunit 2 OS=Mus musculus GN=Uba2 PE=1 SV=1	145.015	22	0.999	0.968944	1.00891	53	40.9091
P62869	Transcription elongation factor B polypeptide 2 OS=Mus musculus GN=Tceb2 PE=1 SV=1	144.965	12	1.042	1.03943	0.987205	60	84.7458
P70227	Inositol 1,4,5-trisphosphate receptor type 3 OS=Mus musculus GN=Itpr3 PE=1 SV=3	144.957	26	1.039	1.06836	1.06136	52	14.8315
Q8CGC6	RNA-binding protein 28 OS=Mus musculus GN=Rbm28 PE=1 SV=4	144.919	23	0.981	0.996004	1.00966	44	30.2667
Q9QZK7	Docking protein 3 OS=Mus musculus GN=Dok3 PE=1 SV=1	144.186	14	0.997	0.973379	0.968134	44	46.6216
Q8BP48	Methionine aminopeptidase 1 OS=Mus musculus GN=Metap1 PE=1 SV=1	144.091	13	1.011	1.01365	1.04211	39	44.8187
Q91WS0	CDGSH iron-sulfur domain-containing protein 1 OS=Mus musculus GN=Cisd1 PE=1 SV=1	144.081	6	0.933	0.918465	1.07554	35	50
Q64105	Sepiapterin reductase OS=Mus musculus GN=Spr PE=1 SV=1	143.985	13	0.982	0.975986	1.07302	44	59.0038
Q8CBW3	Abl interactor 1 OS=Mus musculus GN=Abi1 PE=1 SV=3	143.933	11	1.02	1.01931	0.968558	39	26.8191
Q9JJU8	SH3 domain-binding glutamic acid-rich-like protein OS=Mus musculus GN=Sh3bgrl PE=1 SV=1	143.545	10	1.047	1.125	0.967656	36	85.0877
Q62348	Translin OS=Mus musculus GN=Tsn PE=1 SV=1	143.417	11	1.056	1.00304	0.946885	42	42.1053
O70310	Glycylpeptide N-tetradecanoyltransferase 1 OS=Mus musculus GN=Nmt1 PE=1 SV=1	143.402	13	1.026	0.984547	0.977987	50	30.2419
P61971	Nuclear transport factor 2 OS=Mus musculus GN=Nutf2 PE=1 SV=1	143.193	5	1.008	1.08937	1.09402	38	69.2913
Q68FL4	Putative adenosylhomocysteinase 3 OS=Mus musculus GN=Ahcyl2 PE=1 SV=1	143.132	4	0.973	0.977969	1.05278	49	19.739
Q91VE6	MKI67 FHA domain-interacting nucleolar phosphoprotein OS=Mus musculus GN=Nifk PE=1 SV=1	142.962	17	0.976	0.97561	0.989691	43	59.6215
P53395	Lipoamide acyltransferase component of branched-chain alpha-keto acid dehydrogenase complex, mitochondrial OS=Mus musculus GN=Dbt PE=1 SV=2	142.788	20	0.981	0.989885	1.00133	46	39.0041
Q9QX47	Protein SON OS=Mus musculus GN=Son PE=1 SV=2	142.722	23	1.017	1.00328	0.977354	42	12.9296
P62806	Histone H4 OS=Mus musculus GN=Hist1h4a PE=1 SV=2	937.227	15	1.235	1.21311	1.47013	272	62.1359
P11152	Lipoprotein lipase OS=Mus musculus GN=Lpl PE=1 SV=3	142.222	11	0.983	1.03634	0.947032	39	32.0675
O70318	Band 4.1-like protein 2 OS=Mus musculus GN=Epb41l2 PE=1 SV=2	141.851	27	1.007	1.02479	0.998968	41	35.3239
Q6NZB0	DnaJ homolog subfamily C member 8 OS=Mus musculus GN=Dnajc8 PE=1 SV=2	141.533	15	1.06	1.06165	0.981157	45	45.8498
Q9CYN2	Signal peptidase complex subunit 2 OS=Mus musculus GN=Spcs2 PE=1 SV=1	141.484	11	1.027	0.903863	0.919517	52	38.4956
Q8BYC6	Serine/threonine-protein kinase TAO3 OS=Mus musculus GN=Taok3 PE=1 SV=2	141.316	17	1.016	1.0167	0.999028	43	22.9399
P16332	Methylmalonyl-CoA mutase, mitochondrial OS=Mus musculus GN=Mut PE=1 SV=2	141.019	17	0.997	1.05139	1.01355	37	29.9465
Q8K183	Pyridoxal kinase OS=Mus musculus GN=Pdxk PE=1 SV=1	140.974	15	0.982	1.02206	1.09425	37	42.6282
Q8BJY1	26S proteasome non-ATPase regulatory subunit 5 OS=Mus musculus GN=Psmd5 PE=1 SV=4	140.958	16	1.013	1	0.948971	37	42.0635
P51125	Calpastatin OS=Mus musculus GN=Cast PE=1 SV=2	140.8	16	1.101	1.11457	1.01018	36	30.7107
P61087	Ubiquitin-conjugating enzyme E2 K OS=Mus musculus GN=Ube2k PE=1 SV=3	140.511	11	0.962	0.974464	1.01434	40	49.5
Q810A7	ATP-dependent RNA helicase DDX42 OS=Mus musculus GN=Ddx42 PE=1 SV=3	140.332	23	0.983	1.01126	1.03173	38	32.0775
Q9DBJ1	Phosphoglycerate mutase 1 OS=Mus musculus GN=Pgam1 PE=1 SV=3	1298.89	19	0.779	0.901163	1.39774	331	74.0157
O09131	Glutathione S-transferase omega-1 OS=Mus musculus GN=Gsto1 PE=1 SV=2	140.153	18	0.951	0.937956	0.939153	50	50
Q9JIH2	Nuclear pore complex protein Nup50 OS=Mus musculus GN=Nup50 PE=1 SV=3	139.945	16	0.962	0.941243	1.06492	40	45.4936
Q9JLQ0	CD2-associated protein OS=Mus musculus GN=Cd2ap PE=1 SV=3	139.672	22	0.984	0.957447	0.972973	43	42.0722
P35278	Ras-related protein Rab-5C OS=Mus musculus GN=Rab5c PE=1 SV=2	139.654	6	1.075	1.08963	0.988338	37	50.9259
O08997	Copper transport protein ATOX1 OS=Mus musculus GN=Atox1 PE=1 SV=1	139.609	6	0.952	0.943182	0.932047	37	85.2941
O08759	Ubiquitin-protein ligase E3A OS=Mus musculus GN=Ube3a PE=1 SV=2	138.926	26	1.042	1.02646	0.961601	41	34.2529
P21619	Lamin-B2 OS=Mus musculus GN=Lmnb2 PE=1 SV=2	138.559	17	1.079	1.04593	1.0235	47	37.0805
Q9ERF3	WD repeat-containing protein 61 OS=Mus musculus GN=Wdr61 PE=1 SV=1	138.525	13	0.893	0.989627	1.02303	35	53.7705
Q9DBP5	UMP-CMP kinase OS=Mus musculus GN=Cmpk1 PE=1 SV=1	138.36	11	0.984	0.975933	1.0069	41	58.6735
Q640M1	U3 small nucleolar RNA-associated protein 14 homolog A OS=Mus musculus GN=Utp14a PE=1 SV=1	138.329	18	0.991	1.01625	1.00189	38	30.8996
P62900	60S ribosomal protein L31 OS=Mus musculus GN=Rpl31 PE=1 SV=1	138.308	10	0.937	0.984018	1.01794	47	53.6
P70290	55 kDa erythrocyte membrane protein OS=Mus musculus GN=Mpp1 PE=1 SV=1	138.199	16	1.056	1.03852	0.989583	45	51.073
Q9CW46	Ribonucleoprotein PTB-binding 1 OS=Mus musculus GN=Raver1 PE=1 SV=2	137.914	20	0.959	1.02463	1.03173	50	45.7219
Q60692	Proteasome subunit beta type-6 OS=Mus musculus GN=Psmb6 PE=1 SV=3	137.854	7	0.984	0.934066	1.03166	35	43.2773
P53569	CCAAT/enhancer-binding protein zeta OS=Mus musculus GN=Cebpz PE=1 SV=2	137.563	27	1.024	1.06661	0.985089	44	26.711
P27870	Proto-oncogene vav OS=Mus musculus GN=Vav1 PE=1 SV=1	137.459	24	1.015	1.00108	0.990854	43	31.2426
P70195	Proteasome subunit beta type-7 OS=Mus musculus GN=Psmb7 PE=1 SV=1	137.395	10	0.989	1.00752	0.946188	50	35.0181
P97384	Annexin A11 OS=Mus musculus GN=Anxa11 PE=1 SV=2	137.222	16	0.986	1.02218	0.985474	41	35.1889
P00375	Dihydrofolate reductase OS=Mus musculus GN=Dhfr PE=1 SV=3	137.169	12	0.977	0.930369	1.04132	39	65.2406
Q9CQN3	Mitochondrial import receptor subunit TOM6 homolog OS=Mus musculus GN=Tomm6 PE=3 SV=1	19.388	2	0.654	0.398329	1.38769	7	31.0811
Q6NZF1	Zinc finger CCCH domain-containing protein 11A OS=Mus musculus GN=Zc3h11a PE=1 SV=1	137.013	23	1.018	0.999045	0.983871	42	30.8081
Q9JJA4	Ribosome biogenesis protein WDR12 OS=Mus musculus GN=Wdr12 PE=1 SV=1	136.573	15	1.041	0.991565	1.02294	39	46.3357
Q91Z67	SLIT-ROBO Rho GTPase-activating protein 2 OS=Mus musculus GN=Srgap2 PE=1 SV=2	136.407	27	0.992	0.994518	1.0321	41	27.9178
Q4FZC9	Nesprin-3 OS=Mus musculus GN=Syne3 PE=1 SV=1	136.376	25	1.01	1.01054	0.998998	45	32.2051
P61164	Alpha-centractin OS=Mus musculus GN=Actr1a PE=1 SV=1	136.37	16	1.146	1.13886	1.017	44	52.1277
Q8VD04	GRIP1-associated protein 1 OS=Mus musculus GN=Gripap1 PE=1 SV=1	136.25	31	1.002	1.02638	1.01096	45	41.4392
O08807	Peroxiredoxin-4 OS=Mus musculus GN=Prdx4 PE=1 SV=1	136.234	10	1.021	1.06372	1.08333	39	55.8394
P97450	ATP synthase-coupling factor 6, mitochondrial OS=Mus musculus GN=Atp5j PE=1 SV=1	135.753	8	0.861	0.884304	0.987319	39	57.4074
P32233	Developmentally-regulated GTP-binding protein 1 OS=Mus musculus GN=Drg1 PE=1 SV=1	135.415	18	0.99	0.96627	0.923077	42	53.406
Q9WUK2	Eukaryotic translation initiation factor 4H OS=Mus musculus GN=Eif4h PE=1 SV=3	135.324	13	0.993	0.988158	0.948925	47	61.6935
P21981	Protein-glutamine gamma-glutamyltransferase 2 OS=Mus musculus GN=Tgm2 PE=1 SV=4	135.246	19	1.102	1.04569	0.993066	39	35.277
P55302	Alpha-2-macroglobulin receptor-associated protein OS=Mus musculus GN=Lrpap1 PE=1 SV=1	134.897	19	1.059	1.00364	0.98375	42	46.1111
Q9QYI3	DnaJ homolog subfamily C member 7 OS=Mus musculus GN=Dnajc7 PE=1 SV=2	134.847	25	1.073	1.01934	0.954181	46	47.7733
Q8VHE0	Translocation protein SEC63 homolog OS=Mus musculus GN=Sec63 PE=1 SV=4	134.753	20	1.001	1.05357	0.976289	43	28.1579
P05480	Neuronal proto-oncogene tyrosine-protein kinase Src OS=Mus musculus GN=Src PE=1 SV=4	134.596	16	0.97	1.05734	0.980132	44	37.8928
P18653	Ribosomal protein S6 kinase alpha-1 OS=Mus musculus GN=Rps6ka1 PE=1 SV=1	134.522	13	1.004	1.08096	1.03919	41	41.989
Q9DC69	NADH dehydrogenase [ubiquinone] 1 alpha subcomplex subunit 9, mitochondrial OS=Mus musculus GN=Ndufa9 PE=1 SV=2	134.315	14	0.987	1.04931	1.07467	38	46.1538
Q9D1R9	60S ribosomal protein L34 OS=Mus musculus GN=Rpl34 PE=1 SV=2	134.297	7	1.108	1.03869	0.968884	46	37.6068
Q63844	Mitogen-activated protein kinase 3 OS=Mus musculus GN=Mapk3 PE=1 SV=5	134.287	10	0.983	1.01542	1.03755	45	45.2632
P52293	Importin subunit alpha-1 OS=Mus musculus GN=Kpna2 PE=1 SV=2	134.277	16	0.951	0.97069	0.985714	35	41.2098
Q62376	U1 small nuclear ribonucleoprotein 70 kDa OS=Mus musculus GN=Snrnp70 PE=1 SV=2	134.242	17	1.032	1.01058	0.958042	41	34.8214
P57784	U2 small nuclear ribonucleoprotein A' OS=Mus musculus GN=Snrpa1 PE=1 SV=2	134.111	13	0.97	0.960805	1.01627	37	60.7843
P38060	Hydroxymethylglutaryl-CoA lyase, mitochondrial OS=Mus musculus GN=Hmgcl PE=1 SV=2	134.07	14	0.999	0.990607	1.0213	37	48.9231
P61202	COP9 signalosome complex subunit 2 OS=Mus musculus GN=Cops2 PE=1 SV=1	134.059	17	1.023	1.01739	1.00104	40	42.6637
P63280	SUMO-conjugating enzyme UBC9 OS=Mus musculus GN=Ube2i PE=1 SV=1	134.048	7	0.969	0.928889	1.02493	46	34.1772
P55264	Adenosine kinase OS=Mus musculus GN=Adk PE=1 SV=2	133.974	16	0.923	1.02195	0.947686	39	40.7202
P62835	Ras-related protein Rap-1A OS=Mus musculus GN=Rap1a PE=1 SV=1	133.818	3	0.97	0.858987	0.980229	40	52.1739
P53564	Homeobox protein cut-like 1 OS=Mus musculus GN=Cux1 PE=1 SV=3	133.51	10	0.973	1	0.986	39	20.9901
O55142	60S ribosomal protein L35a OS=Mus musculus GN=Rpl35a PE=1 SV=2	132.813	10	1.11	1.05258	1.16137	44	45.4545
P70248	Unconventional myosin-If OS=Mus musculus GN=Myo1f PE=1 SV=1	132.773	8	1.019	0.974085	1.01961	40	14.1947
Q91YH5	Atlastin-3 OS=Mus musculus GN=Atl3 PE=1 SV=1	132.239	11	1.05	1.08383	1.02115	39	29.5749
O35344	Importin subunit alpha-4 OS=Mus musculus GN=Kpna3 PE=1 SV=1	131.483	8	1.064	1.08976	0.901795	37	40.499
P50431	Serine hydroxymethyltransferase, cytosolic OS=Mus musculus GN=Shmt1 PE=1 SV=3	131.477	15	0.919	0.954482	1.01994	42	36.4017
Q9D855	Cytochrome b-c1 complex subunit 7 OS=Mus musculus GN=Uqcrb PE=1 SV=3	130.773	8	0.99	0.888608	1.04602	37	56.7568
Q9QYJ0	DnaJ homolog subfamily A member 2 OS=Mus musculus GN=Dnaja2 PE=1 SV=1	130.696	16	0.998	1.01472	0.929942	39	48.0583
P56395	Cytochrome b5 OS=Mus musculus GN=Cyb5a PE=1 SV=2	130.604	6	0.973	0.994291	1.03132	33	47.7612
Q9CYH6	Ribosome biogenesis regulatory protein homolog OS=Mus musculus GN=Rrs1 PE=1 SV=1	130.593	16	0.985	0.952626	0.967927	41	42.4658
P84096	Rho-related GTP-binding protein RhoG OS=Mus musculus GN=Rhog PE=1 SV=1	130.53	10	0.995	0.954304	0.943975	31	69.6335
Q6P8X1	Sorting nexin-6 OS=Mus musculus GN=Snx6 PE=1 SV=2	130.493	17	0.968	0.941075	0.981636	39	42.6108
Q8C4J7	Transducin beta-like protein 3 OS=Mus musculus GN=Tbl3 PE=2 SV=1	130.264	18	0.995	0.965484	1.04167	38	33.4582
P41241	Tyrosine-protein kinase CSK OS=Mus musculus GN=Csk PE=1 SV=2	130.063	20	0.996	0.962217	0.967347	40	50.4444
O09106	Histone deacetylase 1 OS=Mus musculus GN=Hdac1 PE=1 SV=1	129.92	11	1.013	1.03233	1.10792	43	44.8133
Q3TIV5	Zinc finger CCCH domain-containing protein 15 OS=Mus musculus GN=Zc3h15 PE=1 SV=2	129.891	14	0.996	1.02307	0.861765	36	37.7934
O35857	Mitochondrial import inner membrane translocase subunit TIM44 OS=Mus musculus GN=Timm44 PE=1 SV=2	129.473	25	1.018	1.06533	0.955772	39	51.1062
Q9R0Q9	Mannose-P-dolichol utilization defect 1 protein OS=Mus musculus GN=Mpdu1 PE=1 SV=1	17.8965	3	1.177	1.2681	1.09979	6	13.7652
Q9D1M0	Protein SEC13 homolog OS=Mus musculus GN=Sec13 PE=1 SV=3	128.87	14	0.974	0.952602	1.02093	41	60.559
Q8VEH3	ADP-ribosylation factor-like protein 8A OS=Mus musculus GN=Arl8a PE=1 SV=1	128.851	3	1.047	1.09709	1.04467	39	53.2258
Q8K4I3	Rho guanine nucleotide exchange factor 6 OS=Mus musculus GN=Arhgef6 PE=1 SV=1	128.736	18	1.008	1.04121	1.04329	38	27.2374
O70145	Neutrophil cytosol factor 2 OS=Mus musculus GN=Ncf2 PE=1 SV=1	128.686	20	1.089	1.0522	0.956325	42	44.381
O88842	FYVE, RhoGEF and PH domain-containing protein 3 OS=Mus musculus GN=Fgd3 PE=1 SV=1	128.606	16	0.972	1.00372	1.01389	41	31.7872
Q63932	Dual specificity mitogen-activated protein kinase kinase 2 OS=Mus musculus GN=Map2k2 PE=1 SV=2	128.604	10	0.997	0.978918	0.994741	39	45.6359
P70122	Ribosome maturation protein SBDS OS=Mus musculus GN=Sbds PE=1 SV=4	128.594	16	0.948	1.01759	1.03363	39	61.6
P97452	Ribosome biogenesis protein BOP1 OS=Mus musculus GN=Bop1 PE=1 SV=1	128.557	19	1.059	1.04335	0.939168	39	34.153
Q6PAR5	GTPase-activating protein and VPS9 domain-containing protein 1 OS=Mus musculus GN=Gapvd1 PE=1 SV=2	128.415	19	0.967	0.956722	1.01389	35	15.6379
Q9JLI8	Squamous cell carcinoma antigen recognized by T-cells 3 OS=Mus musculus GN=Sart3 PE=1 SV=1	128.19	25	1.045	1.01955	0.949727	41	28.3784
P52431	DNA polymerase delta catalytic subunit OS=Mus musculus GN=Pold1 PE=1 SV=2	128.124	25	1.015	0.984988	1.04658	39	28.0543
Q8BH59	Calcium-binding mitochondrial carrier protein Aralar1 OS=Mus musculus GN=Slc25a12 PE=1 SV=1	128.031	15	1.006	1.02282	1.05748	38	34.1211
Q91YT7	YTH domain-containing family protein 2 OS=Mus musculus GN=Ythdf2 PE=1 SV=1	127.916	8	1.072	1.02653	0.92552	41	25.9067
Q9D024	Coiled-coil domain-containing protein 47 OS=Mus musculus GN=Ccdc47 PE=1 SV=2	127.817	17	0.985	1.01237	0.999103	41	40.9938
O70252	Heme oxygenase 2 OS=Mus musculus GN=Hmox2 PE=1 SV=1	127.714	13	1.01	0.97716	0.96482	40	42.8571
O54962	Barrier-to-autointegration factor OS=Mus musculus GN=Banf1 PE=1 SV=1	127.639	5	1.007	0.966102	1.00301	35	61.7978
P10404	MLV-related proviral Env polyprotein OS=Mus musculus PE=1 SV=3	126.904	5	0.987	0.979845	0.994163	35	10.7644
Q07813	Apoptosis regulator BAX OS=Mus musculus GN=Bax PE=1 SV=1	126.741	8	1.083	1.03218	0.998729	38	36.4583
Q80UG5	Septin-9 OS=Mus musculus GN=Sept9 PE=1 SV=1	126.462	15	1.068	1.01094	0.968643	40	33.9623
O55022	Membrane-associated progesterone receptor component 1 OS=Mus musculus GN=Pgrmc1 PE=1 SV=4	126.407	11	0.973	0.957383	0.959093	44	50.2564
O35658	Complement component 1 Q subcomponent-binding protein, mitochondrial OS=Mus musculus GN=C1qbp PE=1 SV=1	270.178	7	1.059	1.26748	0.982699	68	34.8921
Q8BNV1	tRNA (uracil-5-)-methyltransferase homolog A OS=Mus musculus GN=Trmt2a PE=1 SV=1	126.296	18	0.99	0.999042	1.04582	41	32.7526
Q8CAY6	Acetyl-CoA acetyltransferase, cytosolic OS=Mus musculus GN=Acat2 PE=1 SV=2	126.288	10	0.945	0.992866	1.0247	33	36.0202
P61089	Ubiquitin-conjugating enzyme E2 N OS=Mus musculus GN=Ube2n PE=1 SV=1	126.265	11	0.985	0.95092	0.972864	40	61.1842
Q61263	Sterol O-acyltransferase 1 OS=Mus musculus GN=Soat1 PE=1 SV=2	126.174	6	1.01	1.00785	0.971429	29	14.0741
Q8K297	Procollagen galactosyltransferase 1 OS=Mus musculus GN=Colgalt1 PE=1 SV=2	125.962	16	1.024	1.04827	0.988914	42	30.9562
P55937	Golgin subfamily A member 3 OS=Mus musculus GN=Golga3 PE=1 SV=3	125.897	24	0.976	0.986985	0.98996	36	20.8473
P17433	Transcription factor PU.1 OS=Mus musculus GN=Spi1 PE=1 SV=2	33.0795	4	1.104	1.26667	0.955621	10	11.3971
Q8K1J6	CCA tRNA nucleotidyltransferase 1, mitochondrial OS=Mus musculus GN=Trnt1 PE=1 SV=1	125.778	19	1.002	0.988345	0.932325	39	49.7696
Q8VDP4	Cell cycle and apoptosis regulator protein 2 OS=Mus musculus GN=Ccar2 PE=1 SV=2	125.617	20	1	1.05072	0.994363	38	31.0195
Q3TRM8	Hexokinase-3 OS=Mus musculus GN=Hk3 PE=1 SV=2	125.598	17	1.066	1.04766	1.00354	39	27.7657
Q3UW53	Protein Niban OS=Mus musculus GN=Fam129a PE=1 SV=2	125.328	16	1.025	1.15385	1.07059	38	20.1944
Q9CQC9	GTP-binding protein SAR1b OS=Mus musculus GN=Sar1b PE=1 SV=1	125.269	9	1.045	1.12551	0.933837	30	59.0909
Q8CIG8	Protein arginine N-methyltransferase 5 OS=Mus musculus GN=Prmt5 PE=1 SV=3	125.198	17	1.011	1.05121	1.01212	35	29.1994
P02802	Metallothionein-1 OS=Mus musculus GN=Mt1 PE=1 SV=1	28.81	2	1.072	0.712482	1.38634	8	21.3115
P62320	Small nuclear ribonucleoprotein Sm D3 OS=Mus musculus GN=Snrpd3 PE=1 SV=1	124.912	5	0.998	0.964948	1.0533	36	50
O35375	Neuropilin-2 OS=Mus musculus GN=Nrp2 PE=1 SV=2	124.651	21	0.983	1.04134	1.02232	39	25.4565
Q9D883	Splicing factor U2AF 35 kDa subunit OS=Mus musculus GN=U2af1 PE=1 SV=4	124.649	7	0.984	0.876727	1.01326	31	40.1674
Q921F4	Heterogeneous nuclear ribonucleoprotein L-like OS=Mus musculus GN=Hnrnpll PE=1 SV=3	124.57	19	0.955	0.987368	1.04302	37	45.5161
Q61102	ATP-binding cassette sub-family B member 7, mitochondrial OS=Mus musculus GN=Abcb7 PE=1 SV=3	124.522	16	0.977	0.962282	0.996994	40	23.9362
Q3U7R1	Extended synaptotagmin-1 OS=Mus musculus GN=Esyt1 PE=1 SV=2	124.357	22	1.121	1.10515	1	38	22.8938
Q9Z0U1	Tight junction protein ZO-2 OS=Mus musculus GN=Tjp2 PE=1 SV=2	124.172	25	1.03	1.06278	0.969766	41	25.7069
O08808	Protein diaphanous homolog 1 OS=Mus musculus GN=Diaph1 PE=1 SV=1	124.055	33	1.058	1.06346	1.00443	47	26.7729
P26516	26S proteasome non-ATPase regulatory subunit 7 OS=Mus musculus GN=Psmd7 PE=1 SV=2	123.927	11	0.989	0.972549	1.06936	34	45.1713
Q9CR57	60S ribosomal protein L14 OS=Mus musculus GN=Rpl14 PE=1 SV=3	123.864	10	0.99	0.979671	1.0901	36	41.0138
Q99KV1	DnaJ homolog subfamily B member 11 OS=Mus musculus GN=Dnajb11 PE=1 SV=1	123.562	15	1.169	1.04659	0.952153	34	38.5475
O09110	Dual specificity mitogen-activated protein kinase kinase 3 OS=Mus musculus GN=Map2k3 PE=1 SV=2	123.519	14	0.99	0.921708	0.923682	41	48.415
Q9CWZ7	Gamma-soluble NSF attachment protein OS=Mus musculus GN=Napg PE=1 SV=1	123.509	16	1.035	1.00188	0.972292	38	43.5897
Q9DBH5	Vesicular integral-membrane protein VIP36 OS=Mus musculus GN=Lman2 PE=1 SV=2	123.461	16	1.066	1.13523	1.01748	39	39.6648
Q9CT10	Ran-binding protein 3 OS=Mus musculus GN=Ranbp3 PE=1 SV=2	123.447	16	0.99	1.02225	0.987835	36	43.9919
P84091	AP-2 complex subunit mu OS=Mus musculus GN=Ap2m1 PE=1 SV=1	123.354	18	1.037	1.04887	1.00421	38	42.7586
Q9QY76	Vesicle-associated membrane protein-associated protein B OS=Mus musculus GN=Vapb PE=1 SV=3	123.211	9	1.088	1.04545	0.951531	36	44.4444
Q9JHW2	Omega-amidase NIT2 OS=Mus musculus GN=Nit2 PE=1 SV=1	123.145	15	0.975	1.00093	1.05473	34	65.2174
O54984	ATPase Asna1 OS=Mus musculus GN=Asna1 PE=1 SV=2	123.113	12	0.967	0.918675	1.00225	36	44.2529
Q9JKP5	Muscleblind-like protein 1 OS=Mus musculus GN=Mbnl1 PE=1 SV=1	123.11	4	0.961	0.986996	1.06338	38	30.4985
P24668	Cation-dependent mannose-6-phosphate receptor OS=Mus musculus GN=M6pr PE=1 SV=1	123.077	11	1.083	1.0688	0.946387	42	39.9281
Q58A65	C-Jun-amino-terminal kinase-interacting protein 4 OS=Mus musculus GN=Spag9 PE=1 SV=2	123.032	22	1.047	1.02012	1.00424	37	23.0129
A2AAY5	SH3 and PX domain-containing protein 2B OS=Mus musculus GN=Sh3pxd2b PE=1 SV=1	123.026	17	1.013	1.00699	0.993139	38	25.6608
Q9D964	Glycine amidinotransferase, mitochondrial OS=Mus musculus GN=Gatm PE=1 SV=1	122.997	15	0.979	1.0426	1.03636	37	45.3901
P10852	4F2 cell-surface antigen heavy chain OS=Mus musculus GN=Slc3a2 PE=1 SV=1	122.706	13	0.973	0.88992	0.974281	37	29.4677
Q9CPQ8	ATP synthase subunit g, mitochondrial OS=Mus musculus GN=Atp5l PE=1 SV=1	122.596	5	0.941	1.08377	1.04446	31	47.5728
Q91VW3	SH3 domain-binding glutamic acid-rich-like protein 3 OS=Mus musculus GN=Sh3bgrl3 PE=1 SV=1	122.51	5	1.055	1.05625	1.17225	35	39.7849
P46638	Ras-related protein Rab-11B OS=Mus musculus GN=Rab11b PE=1 SV=3	122.134	10	1.036	1.02081	0.963947	37	52.2936
Q60787	Lymphocyte cytosolic protein 2 OS=Mus musculus GN=Lcp2 PE=1 SV=2	122.117	18	0.95	0.936742	1.01424	50	37.8987
Q8CCF0	U4/U6 small nuclear ribonucleoprotein Prp31 OS=Mus musculus GN=Prpf31 PE=1 SV=3	122.071	14	0.928	0.853919	1.06542	36	37.2745
Q9WTX6	Cullin-1 OS=Mus musculus GN=Cul1 PE=1 SV=1	122.027	27	0.999	1.01685	0.978464	41	38.2732
P01900	H-2 class I histocompatibility antigen, D-D alpha chain OS=Mus musculus GN=H2-D1 PE=1 SV=1	121.826	7	1.108	1.02553	1.01508	36	43.2877
O08795	Glucosidase 2 subunit beta OS=Mus musculus GN=Prkcsh PE=1 SV=1	121.741	17	0.985	1.00165	0.957658	35	30.5182
Q5FWK3	Rho GTPase-activating protein 1 OS=Mus musculus GN=Arhgap1 PE=1 SV=1	121.711	14	1.066	0.970833	0.915825	36	39.6355
Q8BH86	UPF0317 protein C14orf159 homolog, mitochondrial OS=Mus musculus PE=1 SV=1	121.441	21	0.997	1.00524	1.06771	39	41.1669
P41216	Long-chain-fatty-acid--CoA ligase 1 OS=Mus musculus GN=Acsl1 PE=1 SV=2	121.346	18	0.997	0.991393	1.00316	37	36.9099
Q9EP69	Phosphatidylinositide phosphatase SAC1 OS=Mus musculus GN=Sacm1l PE=1 SV=1	121.318	19	0.98	0.984906	0.954604	40	28.109
G5E870	E3 ubiquitin-protein ligase TRIP12 OS=Mus musculus GN=Trip12 PE=1 SV=1	121.299	21	0.988	1.00675	0.991943	37	12.9383
Q99JF8	PC4 and SFRS1-interacting protein OS=Mus musculus GN=Psip1 PE=1 SV=1	121.185	18	1.006	1.02059	0.965679	42	36.7424
P97814	Proline-serine-threonine phosphatase-interacting protein 1 OS=Mus musculus GN=Pstpip1 PE=1 SV=1	121.18	14	1.022	0.978768	0.97943	39	40
Q8CH18	Cell division cycle and apoptosis regulator protein 1 OS=Mus musculus GN=Ccar1 PE=1 SV=1	120.946	20	1.024	0.97886	1.00301	43	20.2443
P97494	Glutamate--cysteine ligase catalytic subunit OS=Mus musculus GN=Gclc PE=1 SV=4	120.816	14	1.02	1.0102	0.998779	35	26.5306
Q922U1	U4/U6 small nuclear ribonucleoprotein Prp3 OS=Mus musculus GN=Prpf3 PE=1 SV=1	120.609	15	0.991	0.997965	0.976999	35	28.9898
Q9DBE9	pre-rRNA processing protein FTSJ3 OS=Mus musculus GN=Ftsj3 PE=1 SV=1	120.588	18	1.02	1.0064	0.941736	32	29.8329
P14576	Signal recognition particle 54 kDa protein OS=Mus musculus GN=Srp54 PE=1 SV=2	120.587	18	1.037	1.07481	1	37	38.4921
Q9D8B3	Charged multivesicular body protein 4b OS=Mus musculus GN=Chmp4b PE=1 SV=2	120.443	15	1.115	1.02397	0.965921	39	57.1429
Q6PNC0	DmX-like protein 1 OS=Mus musculus GN=Dmxl1 PE=1 SV=1	120.244	30	0.979	0.976575	0.915486	42	11.4836
Q6NV83	U2 snRNP-associated SURP motif-containing protein OS=Mus musculus GN=U2surp PE=1 SV=3	120.215	21	0.965	0.964523	1.00611	41	23.9067
Q9CR62	Mitochondrial 2-oxoglutarate/malate carrier protein OS=Mus musculus GN=Slc25a11 PE=1 SV=3	120.206	14	1.061	1.17841	1.02808	37	53.1847
Q99JX4	Eukaryotic translation initiation factor 3 subunit M OS=Mus musculus GN=Eif3m PE=1 SV=1	119.975	11	0.977	1.09307	1.00371	29	37.4332
Q9D1P4	Cysteine and histidine-rich domain-containing protein 1 OS=Mus musculus GN=Chordc1 PE=1 SV=1	119.917	15	0.92	0.973626	0.930596	50	49.2447
Q9CPU0	Lactoylglutathione lyase OS=Mus musculus GN=Glo1 PE=1 SV=3	119.902	12	0.982	0.960091	1.00659	45	71.1957
P61028	Ras-related protein Rab-8B OS=Mus musculus GN=Rab8b PE=1 SV=1	119.629	5	1.053	0.996471	0.936652	37	57.971
O55023	Inositol monophosphatase 1 OS=Mus musculus GN=Impa1 PE=1 SV=1	119.498	14	0.972	0.945055	1.04426	36	48.3755
Q6P549	Phosphatidylinositol 3,4,5-trisphosphate 5-phosphatase 2 OS=Mus musculus GN=Inppl1 PE=1 SV=1	119.291	24	1.058	1.02766	1.02197	39	26.7303
Q5SNZ0	Girdin OS=Mus musculus GN=Ccdc88a PE=1 SV=2	119.043	34	1.098	1.05526	0.94683	40	19.0603
P50543	Protein S100-A11 OS=Mus musculus GN=S100a11 PE=1 SV=1	118.849	6	1.069	1.03129	1.11872	37	51.0204
Q9WTR1	Transient receptor potential cation channel subfamily V member 2 OS=Mus musculus GN=Trpv2 PE=1 SV=2	118.433	18	1.044	1.01759	1.04587	33	27.1164
Q8R010	Aminoacyl tRNA synthase complex-interacting multifunctional protein 2 OS=Mus musculus GN=Aimp2 PE=1 SV=2	118.31	10	1.02	0.969274	0.953704	32	39.375
P48025	Tyrosine-protein kinase SYK OS=Mus musculus GN=Syk PE=1 SV=2	118.211	19	0.995	1.05006	0.992681	35	38.3148
P97372	Proteasome activator complex subunit 2 OS=Mus musculus GN=Psme2 PE=1 SV=4	118.125	11	1.003	1.02341	0.997439	36	50.6276
O88487	Cytoplasmic dynein 1 intermediate chain 2 OS=Mus musculus GN=Dync1i2 PE=1 SV=1	118.095	17	1.043	1.02465	0.941815	31	48.5294
Q8CFI7	DNA-directed RNA polymerase II subunit RPB2 OS=Mus musculus GN=Polr2b PE=1 SV=2	117.778	24	0.984	1.00983	1.01736	38	24.3612
P63073	Eukaryotic translation initiation factor 4E OS=Mus musculus GN=Eif4e PE=1 SV=1	117.737	7	0.981	1.06661	0.962393	32	31.3364
Q0GNC1	Inverted formin-2 OS=Mus musculus GN=Inf2 PE=1 SV=1	117.099	23	0.948	0.943099	0.990291	38	23.9592
Q9R0Q1	Synaptotagmin-like protein 4 OS=Mus musculus GN=Sytl4 PE=1 SV=1	50.0174	2	0.805	0.897778	1.38556	17	2.67459
Q9CQE8	UPF0568 protein C14orf166 homolog OS=Mus musculus PE=1 SV=1	117.046	16	1.06	1.11584	0.94655	37	62.7049
P47964	60S ribosomal protein L36 OS=Mus musculus GN=Rpl36 PE=3 SV=2	117.011	4	0.96	0.917191	0.929316	47	24.7619
Q01730	Ras suppressor protein 1 OS=Mus musculus GN=Rsu1 PE=1 SV=3	116.78	12	1.013	1.0461	1.06122	41	57.0397
P63085	Mitogen-activated protein kinase 1 OS=Mus musculus GN=Mapk1 PE=1 SV=3	116.549	8	1.056	1.09072	0.978042	36	44.1341
Q91VK1	Basic leucine zipper and W2 domain-containing protein 2 OS=Mus musculus GN=Bzw2 PE=1 SV=1	116.536	18	0.975	0.986603	0.962702	37	38.9021
Q9CXF4	TBC1 domain family member 15 OS=Mus musculus GN=Tbc1d15 PE=1 SV=1	116.41	18	1.02	1	1.00334	34	30.5514
P54923	[Protein ADP-ribosylarginine] hydrolase OS=Mus musculus GN=Adprh PE=1 SV=1	116.357	17	1.051	1.05731	0.994993	38	55.8011
P83940	Transcription elongation factor B polypeptide 1 OS=Mus musculus GN=Tceb1 PE=1 SV=1	116.202	6	0.96	0.967742	1.0043	34	66.0714
Q9D903	Probable rRNA-processing protein EBP2 OS=Mus musculus GN=Ebna1bp2 PE=2 SV=1	116.198	13	1.075	1.05436	0.917998	35	41.5033
Q3UHX2	28 kDa heat- and acid-stable phosphoprotein OS=Mus musculus GN=Pdap1 PE=1 SV=1	116.103	12	0.969	0.945616	1.02585	36	51.9337
O35343	Importin subunit alpha-3 OS=Mus musculus GN=Kpna4 PE=1 SV=1	115.88	8	1.053	1.13506	1.01925	31	43.9539
Q99104	Unconventional myosin-Va OS=Mus musculus GN=Myo5a PE=1 SV=2	115.856	26	1.011	1.02167	0.97235	39	18.2407
Q9QZ88	Vacuolar protein sorting-associated protein 29 OS=Mus musculus GN=Vps29 PE=1 SV=1	115.843	7	1.002	1.02915	0.95582	32	42.3077
Q8CI51	PDZ and LIM domain protein 5 OS=Mus musculus GN=Pdlim5 PE=1 SV=4	115.783	21	0.927	0.891156	1.01817	40	44.1624
Q9Z0J0	Epididymal secretory protein E1 OS=Mus musculus GN=Npc2 PE=1 SV=1	115.648	10	0.969	0.896204	0.977134	41	50.3356
Q3UKJ7	WD40 repeat-containing protein SMU1 OS=Mus musculus GN=Smu1 PE=2 SV=2	115.621	13	1.01	1.04934	1.00248	32	30.2144
Q91YI0	Argininosuccinate lyase OS=Mus musculus GN=Asl PE=1 SV=1	115.544	18	0.965	0.980168	0.955746	37	35.7759
Q9DC53	Copine-8 OS=Mus musculus GN=Cpne8 PE=2 SV=3	115.49	19	1.016	1.03961	1.0241	39	40.208
Q9CR51	V-type proton ATPase subunit G 1 OS=Mus musculus GN=Atp6v1g1 PE=1 SV=3	115.467	4	1.05	1.09626	0.944078	26	27.9661
Q8R0W0	Epiplakin OS=Mus musculus GN=Eppk1 PE=1 SV=2	115.402	3				47	1.63409
Q8WTY4	Anamorsin OS=Mus musculus GN=Ciapin1 PE=1 SV=1	115.366	9	1.005	1.00992	0.964341	29	43.6893
Q6Y5D8	Rho GTPase-activating protein 10 OS=Mus musculus GN=Arhgap10 PE=1 SV=2	115.278	22	1.035	0.983568	0.969995	38	28.4987
Q6PGH2	Hematological and neurological expressed 1-like protein OS=Mus musculus GN=Hn1l PE=1 SV=1	115.253	9	1.005	0.997214	1.05201	31	66.8421
Q63850	Nuclear pore glycoprotein p62 OS=Mus musculus GN=Nup62 PE=1 SV=2	114.75	10	0.989	1.06725	0.98445	30	26.2357
Q3ULJ0	Glycerol-3-phosphate dehydrogenase 1-like protein OS=Mus musculus GN=Gpd1l PE=1 SV=2	114.647	16	1.012	1.04394	1.0293	38	45.584
O89086	RNA-binding protein 3 OS=Mus musculus GN=Rbm3 PE=1 SV=1	114.588	4	1.093	1.05965	1.03319	37	33.3333
P42567	Epidermal growth factor receptor substrate 15 OS=Mus musculus GN=Eps15 PE=1 SV=1	114.557	21	1.039	1.04	0.962185	30	27.7592
Q64261	Cyclin-dependent kinase 6 OS=Mus musculus GN=Cdk6 PE=1 SV=2	114.051	12	0.999	1.00286	0.983001	32	45.7055
P42125	Enoyl-CoA delta isomerase 1, mitochondrial OS=Mus musculus GN=Eci1 PE=1 SV=2	113.893	12	1.024	1.01152	0.970539	35	39.4464
Q9WVA3	Mitotic checkpoint protein BUB3 OS=Mus musculus GN=Bub3 PE=1 SV=2	113.851	13	0.978	0.957796	1.01181	31	51.5337
P25911	Tyrosine-protein kinase Lyn OS=Mus musculus GN=Lyn PE=1 SV=4	113.655	15	1.024	1.01611	0.995062	39	37.6953
Q9CZW4	Long-chain-fatty-acid--CoA ligase 3 OS=Mus musculus GN=Acsl3 PE=1 SV=2	113.508	17	0.98	1.03441	0.912245	35	34.3056
P47758	Signal recognition particle receptor subunit beta OS=Mus musculus GN=Srprb PE=1 SV=1	113.238	12	1.096	1.07076	0.959803	32	43.8662
Q921N6	Probable ATP-dependent RNA helicase DDX27 OS=Mus musculus GN=Ddx27 PE=1 SV=3	113.22	23	0.974	0.970468	0.987342	36	32.5
O88543	COP9 signalosome complex subunit 3 OS=Mus musculus GN=Cops3 PE=1 SV=3	113.13	11	1.063	1.05285	1.0163	33	36.1702
Q9D0L8	mRNA cap guanine-N7 methyltransferase OS=Mus musculus GN=Rnmt PE=1 SV=1	113.102	17	0.972	1.00725	1.00473	32	46.2366
P97379	Ras GTPase-activating protein-binding protein 2 OS=Mus musculus GN=G3bp2 PE=1 SV=2	112.967	15	1.094	1.03511	0.976667	43	33.4025
P27601	Guanine nucleotide-binding protein subunit alpha-13 OS=Mus musculus GN=Gna13 PE=1 SV=1	112.833	16	1.008	0.907759	0.906274	36	55.7029
O54734	Dolichyl-diphosphooligosaccharide--protein glycosyltransferase 48 kDa subunit OS=Mus musculus GN=Ddost PE=1 SV=2	112.805	11	0.988	0.928726	0.960241	38	26.7574
Q9CXY6	Interleukin enhancer-binding factor 2 OS=Mus musculus GN=Ilf2 PE=1 SV=1	112.544	13	0.993	0.995931	1.01319	30	39.7436
Q91VH2	Sorting nexin-9 OS=Mus musculus GN=Snx9 PE=1 SV=1	112.449	22	0.934	0.974895	1.05632	34	34.1176
Q99NH0	Ankyrin repeat domain-containing protein 17 OS=Mus musculus GN=Ankrd17 PE=1 SV=2	112.345	22	1.007	1.09425	0.976954	34	11.0642
Q8BRF7	Sec1 family domain-containing protein 1 OS=Mus musculus GN=Scfd1 PE=1 SV=1	112.281	16	0.994	1.03058	0.97927	33	33.9593
Q60676	Serine/threonine-protein phosphatase 5 OS=Mus musculus GN=Ppp5c PE=1 SV=3	112.077	15	1.057	1.14646	0.974486	31	33.4669
Q8JZN5	Acyl-CoA dehydrogenase family member 9, mitochondrial OS=Mus musculus GN=Acad9 PE=1 SV=2	112.037	21	1.008	1.02598	1.04936	40	36.96
O35474	EGF-like repeat and discoidin I-like domain-containing protein 3 OS=Mus musculus GN=Edil3 PE=1 SV=2	111.506	18	0.838	0.903358	0.9	38	41.0417
Q99L13	3-hydroxyisobutyrate dehydrogenase, mitochondrial OS=Mus musculus GN=Hibadh PE=1 SV=1	111.221	11	0.948	1.00742	1.01968	28	41.194
Q9D2V7	Coronin-7 OS=Mus musculus GN=Coro7 PE=1 SV=2	110.762	17	1.015	1.03157	1.0173	36	24.295
O08582	GTP-binding protein 1 OS=Mus musculus GN=Gtpbp1 PE=1 SV=2	110.732	15	1.017	1.00115	1.01703	32	33.6826
Q3TWW8	Serine/arginine-rich splicing factor 6 OS=Mus musculus GN=Srsf6 PE=1 SV=1	110.584	9	1.029	0.980344	0.911854	35	30.6785
Q7TNG5	Echinoderm microtubule-associated protein-like 2 OS=Mus musculus GN=Eml2 PE=1 SV=1	110.299	17	1.007	1.05646	1.02925	36	32.3575
P12367	cAMP-dependent protein kinase type II-alpha regulatory subunit OS=Mus musculus GN=Prkar2a PE=1 SV=2	110.253	9	0.944	0.92402	1.07015	30	40.8978
P06869	Urokinase-type plasminogen activator OS=Mus musculus GN=Plau PE=1 SV=1	110.068	14	1.032	1.11171	1.06833	30	39.7229
Q9Z2X2	26S proteasome non-ATPase regulatory subunit 10 OS=Mus musculus GN=Psmd10 PE=1 SV=3	109.971	11	1.048	1.08059	1.00418	38	50.2165
Q9D5V5	Cullin-5 OS=Mus musculus GN=Cul5 PE=1 SV=3	109.895	23	1.003	1.01493	1.01508	36	30.8974
P35279	Ras-related protein Rab-6A OS=Mus musculus GN=Rab6a PE=1 SV=4	109.741	9	1.086	1.12187	0.942125	32	47.1154
Q00651	Integrin alpha-4 OS=Mus musculus GN=Itga4 PE=1 SV=1	109.699	18	1.047	1.05722	1.03552	33	17.9018
Q8BJU0	Small glutamine-rich tetratricopeptide repeat-containing protein alpha OS=Mus musculus GN=Sgta PE=1 SV=2	109.612	10	1.014	0.961466	1.0103	34	31.746
Q9JLV5	Cullin-3 OS=Mus musculus GN=Cul3 PE=1 SV=1	109.443	16	1.003	1.07565	0.958135	32	24.4792
P09528	Ferritin heavy chain OS=Mus musculus GN=Fth1 PE=1 SV=2	22.7961	6	1.047	1.03013	1.33083	11	41.2088
Q921E2	Ras-related protein Rab-31 OS=Mus musculus GN=Rab31 PE=1 SV=1	109.316	10	0.992	1.05095	1.02195	34	75.7732
Q8BWW4	La-related protein 4 OS=Mus musculus GN=Larp4 PE=1 SV=2	109.285	16	1.007	1.01286	0.985216	35	28.79
Q8R146	Acylamino-acid-releasing enzyme OS=Mus musculus GN=Apeh PE=1 SV=3	108.978	16	1.004	1.02098	0.976848	33	27.8689
Q8BL97	Serine/arginine-rich splicing factor 7 OS=Mus musculus GN=Srsf7 PE=1 SV=1	108.95	10	0.989	0.971132	0.983806	33	31.8352
O09044	Synaptosomal-associated protein 23 OS=Mus musculus GN=Snap23 PE=1 SV=1	108.907	12	1.064	0.972285	0.956571	41	70.9524
Q6NZN0	RNA-binding protein 26 OS=Mus musculus GN=Rbm26 PE=1 SV=2	108.902	20	0.989	0.995984	0.979437	33	21.8379
P22892	AP-1 complex subunit gamma-1 OS=Mus musculus GN=Ap1g1 PE=1 SV=3	108.887	17	1.034	1.08008	0.960595	32	19.8297
Q9WTL7	Acyl-protein thioesterase 2 OS=Mus musculus GN=Lypla2 PE=1 SV=1	108.758	8	1.052	1.05328	1.04876	37	44.5887
P35123	Ubiquitin carboxyl-terminal hydrolase 4 OS=Mus musculus GN=Usp4 PE=1 SV=3	108.615	19	0.984	1.03318	1.12044	34	27.027
Q62189	U1 small nuclear ribonucleoprotein A OS=Mus musculus GN=Snrpa PE=1 SV=3	108.344	6	1.028	0.991736	1.04406	32	36.9338
P61759	Prefoldin subunit 3 OS=Mus musculus GN=Vbp1 PE=1 SV=2	108.24	13	1.028	0.981095	0.969636	34	60.7143
P56960	Exosome component 10 OS=Mus musculus GN=Exosc10 PE=1 SV=2	108.233	21	1.023	1.04638	1.00831	33	28.0722
Q9DBS5	Kinesin light chain 4 OS=Mus musculus GN=Klc4 PE=1 SV=1	108.222	11	1.041	1.02931	1.01597	31	31.9871
Q9D7X3	Dual specificity protein phosphatase 3 OS=Mus musculus GN=Dusp3 PE=1 SV=1	107.916	6	1.012	0.960733	1.01257	25	44.3243
O55135	Eukaryotic translation initiation factor 6 OS=Mus musculus GN=Eif6 PE=1 SV=2	107.788	7	0.967	0.928082	0.971606	31	47.3469
Q60960	Importin subunit alpha-5 OS=Mus musculus GN=Kpna1 PE=1 SV=2	107.612	8	1.017	1.03297	0.985799	31	29.7398
P62996	Transformer-2 protein homolog beta OS=Mus musculus GN=Tra2b PE=1 SV=1	107.587	9	0.921	0.90796	0.948916	31	35.7639
O89110	Caspase-8 OS=Mus musculus GN=Casp8 PE=1 SV=1	107.427	20	1.047	1.07698	0.95782	32	39.375
P56546	C-terminal-binding protein 2 OS=Mus musculus GN=Ctbp2 PE=1 SV=2	107.285	10	1.079	1.06977	1.03918	29	37.5281
Q6Y7W8	PERQ amino acid-rich with GYF domain-containing protein 2 OS=Mus musculus GN=Gigyf2 PE=1 SV=2	107.268	19	1.006	1	1.01807	33	19.6747
Q9JM76	Actin-related protein 2/3 complex subunit 3 OS=Mus musculus GN=Arpc3 PE=1 SV=3	107.265	9	1.052	1.00358	0.97318	37	42.6966
P55258	Ras-related protein Rab-8A OS=Mus musculus GN=Rab8a PE=1 SV=2	107.252	6	1.055	1.02444	1.00421	36	56.0386
Q8VI36	Paxillin OS=Mus musculus GN=Pxn PE=1 SV=1	107.109	16	1.006	1.03385	0.996226	35	32.6565
Q9DCE5	p21-activated protein kinase-interacting protein 1 OS=Mus musculus GN=Pak1ip1 PE=1 SV=2	107.034	15	0.97	0.997843	1.03648	29	50.7853
Q8CI94	Glycogen phosphorylase, brain form OS=Mus musculus GN=Pygb PE=1 SV=3	107.018	22	1.04	1.04602	0.998759	35	28.707
Q80Y81	Zinc phosphodiesterase ELAC protein 2 OS=Mus musculus GN=Elac2 PE=1 SV=1	106.88	19	1.008	1.02773	1.0311	28	29.7232
Q80UJ7	Rab3 GTPase-activating protein catalytic subunit OS=Mus musculus GN=Rab3gap1 PE=1 SV=4	106.779	20	0.974	1.05039	1.00598	36	25.1784
Q9JII5	DAZ-associated protein 1 OS=Mus musculus GN=Dazap1 PE=1 SV=2	106.608	8	0.976	0.931069	0.962264	32	30.2956
O54833	Casein kinase II subunit alpha' OS=Mus musculus GN=Csnk2a2 PE=1 SV=1	106.532	13	1	1.01486	0.99841	33	54.5714
Q6PE01	U5 small nuclear ribonucleoprotein 40 kDa protein OS=Mus musculus GN=Snrnp40 PE=1 SV=1	106.298	9	0.981	1.00536	1.04222	28	36.0335
Q8K2T1	NmrA-like family domain-containing protein 1 OS=Mus musculus GN=Nmral1 PE=1 SV=1	106.161	12	0.98	1.03488	0.991511	34	41.4239
Q61464	Zinc finger protein 638 OS=Mus musculus GN=Znf638 PE=1 SV=2	105.949	32	1.045	1.05545	0.971707	36	18.2653
P50096	Inosine-5'-monophosphate dehydrogenase 1 OS=Mus musculus GN=Impdh1 PE=1 SV=2	105.843	12	0.921	0.978996	1.02695	27	30.9339
Q5XG71	Small subunit processome component 20 homolog OS=Mus musculus GN=Utp20 PE=1 SV=2	105.838	26	1.012	1.04598	0.994924	33	10.7604
Q9ESV0	ATP-dependent RNA helicase DDX24 OS=Mus musculus GN=Ddx24 PE=1 SV=2	105.621	21	0.999	1.01004	0.963875	31	27.4212
Q9DB27	Malignant T-cell-amplified sequence 1 OS=Mus musculus GN=Mcts1 PE=1 SV=1	105.369	9	0.968	0.999123	1.00576	31	59.116
Q61335	B-cell receptor-associated protein 31 OS=Mus musculus GN=Bcap31 PE=1 SV=4	105.321	12	1.13	1.04458	0.939068	43	28.9796
Q4LDD4	Arf-GAP with Rho-GAP domain, ANK repeat and PH domain-containing protein 1 OS=Mus musculus GN=Arap1 PE=1 SV=2	105.093	26	1.061	0.983636	1.00237	36	22.5895
Q60770	Syntaxin-binding protein 3 OS=Mus musculus GN=Stxbp3 PE=1 SV=1	104.86	23	1.012	1.01426	0.997151	39	35.1351
P62075	Mitochondrial import inner membrane translocase subunit Tim13 OS=Mus musculus GN=Timm13 PE=1 SV=1	104.694	5	0.991	0.980268	0.982797	32	53.6842
Q8R2N2	U3 small nucleolar RNA-associated protein 4 homolog OS=Mus musculus GN=Utp4 PE=2 SV=3	104.595	18	1.01	0.999081	1.00097	35	23.0321
Q61578	NADPH:adrenodoxin oxidoreductase, mitochondrial OS=Mus musculus GN=Fdxr PE=1 SV=1	104.585	13	0.934	0.919527	1.00139	30	33.8057
Q99PU8	Putative ATP-dependent RNA helicase DHX30 OS=Mus musculus GN=Dhx30 PE=1 SV=1	104.488	22	1.024	1.04251	1.00947	37	21.857
P61027	Ras-related protein Rab-10 OS=Mus musculus GN=Rab10 PE=1 SV=1	104.44	6	1.022	1.00821	0.959356	32	38
P39749	Flap endonuclease 1 OS=Mus musculus GN=Fen1 PE=1 SV=1	104.379	10	0.975	0.980027	1.02337	30	34.9206
P62858	40S ribosomal protein S28 OS=Mus musculus GN=Rps28 PE=1 SV=1	104.346	6	0.972	0.947603	0.922395	32	44.9275
Q8BHB4	WD repeat-containing protein 3 OS=Mus musculus GN=Wdr3 PE=1 SV=1	104.084	20	1.012	1.1029	1.01021	30	26.4331
Q4QRL3	Coiled-coil domain-containing protein 88B OS=Mus musculus GN=Ccdc88b PE=1 SV=2	104.033	26	1.001	1.03435	0.988107	32	22.8899
Q9R059	Four and a half LIM domains protein 3 OS=Mus musculus GN=Fhl3 PE=1 SV=2	104.001	10	1.022	1.06284	0.943541	28	36.6782
Q3UJB9	Enhancer of mRNA-decapping protein 4 OS=Mus musculus GN=Edc4 PE=1 SV=2	103.906	21	0.991	0.956229	1.01075	36	19.559
Q99JX7	Nuclear RNA export factor 1 OS=Mus musculus GN=Nxf1 PE=1 SV=3	103.852	14	0.995	0.959883	1.02171	28	27.0227
P18654	Ribosomal protein S6 kinase alpha-3 OS=Mus musculus GN=Rps6ka3 PE=1 SV=2	103.741	9	0.99	1.04276	1.04966	30	26.7568
Q9Z0R6	Intersectin-2 OS=Mus musculus GN=Itsn2 PE=1 SV=2	103.659	24	1.016	1.02045	1.01948	37	13.0802
Q9ER88	28S ribosomal protein S29, mitochondrial OS=Mus musculus GN=Dap3 PE=1 SV=1	103.571	12	0.988	1.01262	1.0581	29	36.0614
Q8R3Q6	Coiled-coil domain-containing protein 58 OS=Mus musculus GN=Ccdc58 PE=1 SV=1	103.505	6	0.971	0.995777	1.00638	26	38.1944
P70403	Protein CASP OS=Mus musculus GN=Cux1 PE=1 SV=2	103.476	5	1.158	1.10603	0.986722	30	37.4631
Q91W86	Vacuolar protein sorting-associated protein 11 homolog OS=Mus musculus GN=Vps11 PE=1 SV=3	103.475	15	0.986	1.02373	1.01473	34	18.3847
Q80TV8	CLIP-associating protein 1 OS=Mus musculus GN=Clasp1 PE=1 SV=2	103.181	16	1.032	1.00651	0.994078	39	14.9186
P25976	Nucleolar transcription factor 1 OS=Mus musculus GN=Ubtf PE=1 SV=1	103.148	22	1.096	1.07083	1.05483	36	30.1961
Q01405	Protein transport protein Sec23A OS=Mus musculus GN=Sec23a PE=1 SV=2	103.128	18	1.022	1.03142	0.989565	32	36.0784
A2BH40	AT-rich interactive domain-containing protein 1A OS=Mus musculus GN=Arid1a PE=1 SV=1	103.057	15	0.969	0.975309	1.00587	32	8.7166
Q61093	Cytochrome b-245 heavy chain OS=Mus musculus GN=Cybb PE=1 SV=1	102.946	14	0.997	1.12245	1.00625	29	26.3158
Q9D8T2	Gasdermin-D OS=Mus musculus GN=Gsdmdc1 PE=1 SV=1	102.744	14	1.02	1.02147	1.02839	30	34.2916
Q7TNP2	Serine/threonine-protein phosphatase 2A 65 kDa regulatory subunit A beta isoform OS=Mus musculus GN=Ppp2r1b PE=1 SV=2	102.598	11	0.977	1.04938	0.994158	32	34.1098
O70591	Prefoldin subunit 2 OS=Mus musculus GN=Pfdn2 PE=1 SV=2	102.546	8	0.994	0.926393	0.984375	30	67.5325
Q8C854	Myelin expression factor 2 OS=Mus musculus GN=Myef2 PE=1 SV=1	102.404	20	1.019	1.01256	0.996105	38	33.3333
P40336	Vacuolar protein sorting-associated protein 26A OS=Mus musculus GN=Vps26a PE=1 SV=1	102.364	12	1.009	0.967442	0.990476	31	44.6483
Q7TSV4	Phosphoglucomutase-2 OS=Mus musculus GN=Pgm2 PE=1 SV=1	102.35	16	1.06	0.992366	1.00767	32	29.1935
Q66JS6	Eukaryotic translation initiation factor 3 subunit J-B OS=Mus musculus GN=Eif3j2 PE=1 SV=1	102.321	13	1.003	1.03728	0.918846	26	41.4449
B1AY13	Ubiquitin carboxyl-terminal hydrolase 24 OS=Mus musculus GN=Usp24 PE=1 SV=1	102.239	20	1.018	1.037	1.00884	30	9.20902
Q5SFM8	RNA-binding protein 27 OS=Mus musculus GN=Rbm27 PE=1 SV=3	102.077	15	0.973	0.968689	0.987116	32	16.1321
Q8R2M2	Deoxynucleotidyltransferase terminal-interacting protein 2 OS=Mus musculus GN=Dnttip2 PE=1 SV=1	101.996	18	1.016	1.0334	0.97306	30	24.1425
Q9CZ42	ATP-dependent (S)-NAD(P)H-hydrate dehydratase OS=Mus musculus GN=Naxd PE=1 SV=1	101.966	12	0.986	1.00575	1.02407	29	48.688
P19157	Glutathione S-transferase P 1 OS=Mus musculus GN=Gstp1 PE=1 SV=2	101.805	7	0.991	1.05795	1.12781	36	44.2857
Q7TMF3	NADH dehydrogenase [ubiquinone] 1 alpha subcomplex subunit 12 OS=Mus musculus GN=Ndufa12 PE=1 SV=2	101.728	10	0.963	0.881303	1.0488	29	70.3448
Q9CX56	26S proteasome non-ATPase regulatory subunit 8 OS=Mus musculus GN=Psmd8 PE=1 SV=2	101.656	9	1.012	1.03354	0.969775	32	28.6119
Q91WM3	U3 small nucleolar RNA-interacting protein 2 OS=Mus musculus GN=Rrp9 PE=1 SV=1	101.571	12	0.966	0.975566	0.978957	28	28
Q14C51	Pentatricopeptide repeat domain-containing protein 3, mitochondrial OS=Mus musculus GN=Ptcd3 PE=1 SV=2	101.541	16	0.989	1.02457	0.996737	35	28.7591
Q8BH04	Phosphoenolpyruvate carboxykinase [GTP], mitochondrial OS=Mus musculus GN=Pck2 PE=1 SV=1	101.497	18	0.984	1.06952	1.01426	35	35
Q9JHS4	ATP-dependent Clp protease ATP-binding subunit clpX-like, mitochondrial OS=Mus musculus GN=Clpx PE=1 SV=2	101.371	17	0.984	1.05527	1.01845	34	35.6467
P48771	Cytochrome c oxidase subunit 7A2, mitochondrial OS=Mus musculus GN=Cox7a2 PE=1 SV=2	101.311	2	0.949	0.991903	0.988468	31	27.7108
Q9D287	Pre-mRNA-splicing factor SPF27 OS=Mus musculus GN=Bcas2 PE=1 SV=1	101.273	8	0.963	0.960385	0.992849	24	47.5556
Q810V0	U3 small nucleolar ribonucleoprotein protein MPP10 OS=Mus musculus GN=Mphosph10 PE=1 SV=2	101.268	15	1.004	0.975449	0.9332	35	25.5507
O08800	Serpin B8 OS=Mus musculus GN=Serpinb8 PE=1 SV=2	101.256	10	1.034	1.05803	1.02066	27	26.4706
Q61074	Protein phosphatase 1G OS=Mus musculus GN=Ppm1g PE=1 SV=3	100.989	14	0.973	0.998742	1.01271	33	30.4428
Q9DCC4	Pyrroline-5-carboxylate reductase 3 OS=Mus musculus GN=Pycrl PE=1 SV=2	100.921	8	1.039	1	1.04699	33	35.0365
P48758	Carbonyl reductase [NADPH] 1 OS=Mus musculus GN=Cbr1 PE=1 SV=3	100.886	15	0.933	0.908597	0.936851	32	65.343
P59999	Actin-related protein 2/3 complex subunit 4 OS=Mus musculus GN=Arpc4 PE=1 SV=3	100.706	8	1.008	0.993	0.928339	30	53.5714
Q9QZS3	Protein numb homolog OS=Mus musculus GN=Numb PE=1 SV=1	100.666	17	0.919	0.996139	0.952	31	28.7902
Q9CQX2	Cytochrome b5 type B OS=Mus musculus GN=Cyb5b PE=1 SV=1	100.64	6	1.072	0.986159	0.971545	27	55.4795
Q9WTP7	GTP:AMP phosphotransferase AK3, mitochondrial OS=Mus musculus GN=Ak3 PE=1 SV=3	100.636	13	0.962	1.03196	1.00372	31	59.9119
Q8BYK6	YTH domain-containing family protein 3 OS=Mus musculus GN=Ythdf3 PE=1 SV=2	100.47	8	1.067	1.04222	0.975527	34	26.8376
Q8BP92	Reticulocalbin-2 OS=Mus musculus GN=Rcn2 PE=1 SV=1	100.097	10	1.017	1.03229	0.965691	25	32.8125
Q9CQQ7	ATP synthase F(0) complex subunit B1, mitochondrial OS=Mus musculus GN=Atp5f1 PE=1 SV=1	100.084	15	1.097	1.17769	1.02199	36	41.0156
Q9CWL8	Beta-catenin-like protein 1 OS=Mus musculus GN=Ctnnbl1 PE=1 SV=1	100.044	16	0.979	1.01087	1.03562	32	34.2806
Q8CCJ3	E3 UFM1-protein ligase 1 OS=Mus musculus GN=Ufl1 PE=1 SV=2	99.9908	17	1.002	1.0441	1.03427	30	27.8689
Q9D8S9	BolA-like protein 1 OS=Mus musculus GN=Bola1 PE=1 SV=1	99.9151	6	0.995	1.03878	1.04797	23	67.8832
Q8VE88	Protein FAM114A2 OS=Mus musculus GN=Fam114a2 PE=1 SV=2	99.6824	14	0.962	0.963031	0.975149	28	36.6197
Q8CEC0	Nuclear pore complex protein Nup88 OS=Mus musculus GN=Nup88 PE=1 SV=1	99.6338	15	0.979	0.983789	1.04158	29	25.7636
Q8BMJ3	Eukaryotic translation initiation factor 1A, X-chromosomal OS=Mus musculus GN=Eif1ax PE=2 SV=3	99.6073	3	0.942	0.984568	0.969917	29	44.4444
Q9R0P4	Small acidic protein OS=Mus musculus GN=Smap PE=1 SV=1	99.5974	7	0.991	0.92053	0.992018	26	30.3867
Q9Z2W0	Aspartyl aminopeptidase OS=Mus musculus GN=Dnpep PE=1 SV=2	99.5943	15	0.923	1.02	1.06701	32	40.592
A2ADY9	Protein DDI1 homolog 2 OS=Mus musculus GN=Ddi2 PE=1 SV=1	99.3055	9	1.03	1.05516	1.05073	25	27.8195
Q3B7Z2	Oxysterol-binding protein 1 OS=Mus musculus GN=Osbp PE=1 SV=3	98.9829	16	1.025	1.05449	1.01935	28	22.8571
P35585	AP-1 complex subunit mu-1 OS=Mus musculus GN=Ap1m1 PE=1 SV=3	98.8187	15	1.005	1.04851	1.00376	31	41.3712
Q99KK2	N-acylneuraminate cytidylyltransferase OS=Mus musculus GN=Cmas PE=1 SV=2	98.811	15	1.009	1.05913	1.0208	31	38.8889
Q9DAW6	U4/U6 small nuclear ribonucleoprotein Prp4 OS=Mus musculus GN=Prpf4 PE=1 SV=1	98.7401	16	1.05	1.02982	0.969729	29	39.9232
P97355	Spermine synthase OS=Mus musculus GN=Sms PE=1 SV=1	98.6609	18	0.992	0.903427	0.968722	34	48.6339
Q80W54	CAAX prenyl protease 1 homolog OS=Mus musculus GN=Zmpste24 PE=1 SV=2	98.5784	12	0.997	0.887437	1.04924	27	27.1579
A2A432	Cullin-4B OS=Mus musculus GN=Cul4b PE=1 SV=1	98.5202	12	1.033	1.02923	1.0612	33	21.4433
Q9DB15	39S ribosomal protein L12, mitochondrial OS=Mus musculus GN=Mrpl12 PE=1 SV=2	98.4101	5	0.98	0.967523	1.01393	26	24.8756
P13808	Anion exchange protein 2 OS=Mus musculus GN=Slc4a2 PE=1 SV=1	98.2898	15	1.014	1.08915	1.00719	29	17.0574
Q9Z1P6	NADH dehydrogenase [ubiquinone] 1 alpha subcomplex subunit 7 OS=Mus musculus GN=Ndufa7 PE=1 SV=3	98.1244	9	1.01	1.03947	1.01326	30	63.7168
Q9D892	Inosine triphosphate pyrophosphatase OS=Mus musculus GN=Itpa PE=1 SV=2	98.0968	8	0.942	0.965449	1.0935	28	57.0707
P28063	Proteasome subunit beta type-8 OS=Mus musculus GN=Psmb8 PE=1 SV=2	97.9419	10	1.071	1.05891	1.06636	28	42.7536
Q9QXB9	Developmentally-regulated GTP-binding protein 2 OS=Mus musculus GN=Drg2 PE=1 SV=1	97.773	15	1.01	1.0104	0.97	26	46.7033
P10922	Histone H1.0 OS=Mus musculus GN=H1f0 PE=2 SV=4	97.3816	6	1.194	1.03609	1.03743	30	25.2577
Q8BH24	Transmembrane 9 superfamily member 4 OS=Mus musculus GN=Tm9sf4 PE=1 SV=1	97.3811	12	0.99	0.934718	1.10824	29	19.9067
Q9R0N0	Galactokinase OS=Mus musculus GN=Galk1 PE=1 SV=2	97.2927	12	1.019	1.00448	1.01043	29	37.2449
Q68FF6	ARF GTPase-activating protein GIT1 OS=Mus musculus GN=Git1 PE=1 SV=1	97.2495	13	1.049	1.00146	0.998052	30	23.1169
Q80U87	Ubiquitin carboxyl-terminal hydrolase 8 OS=Mus musculus GN=Usp8 PE=1 SV=2	97.1418	20	1.013	1.00404	0.964083	29	21.9444
Q9DBR0	A-kinase anchor protein 8 OS=Mus musculus GN=Akap8 PE=1 SV=1	97.0353	14	0.982	0.996778	0.992814	31	24.7453
P05132	cAMP-dependent protein kinase catalytic subunit alpha OS=Mus musculus GN=Prkaca PE=1 SV=3	97.033	5	0.96	0.923709	1.06519	28	41.3105
Q920I9	WD repeat-containing protein 7 OS=Mus musculus GN=Wdr7 PE=1 SV=3	96.9633	17	1.012	1.01059	0.985312	32	15.4466
Q99KR7	Peptidyl-prolyl cis-trans isomerase F, mitochondrial OS=Mus musculus GN=Ppif PE=1 SV=1	96.9434	10	1	1.01944	0.993593	32	61.6505
Q60872	Eukaryotic translation initiation factor 1A OS=Mus musculus GN=Eif1a PE=2 SV=3	96.8591	2	0.976	0.945192	0.918744	28	34.7222
Q8C6G8	WD repeat-containing protein 26 OS=Mus musculus GN=Wdr26 PE=1 SV=3	96.8533	17	1.04	1.0893	1.0027	27	31.0452
O35379	Multidrug resistance-associated protein 1 OS=Mus musculus GN=Abcc1 PE=1 SV=1	96.7099	21	1.018	0.995935	0.945319	32	15.445
Q61733	28S ribosomal protein S31, mitochondrial OS=Mus musculus GN=Mrps31 PE=1 SV=1	96.6431	15	0.984	0.951855	0.945876	30	37.5
O88448	Kinesin light chain 2 OS=Mus musculus GN=Klc2 PE=1 SV=1	96.6321	6	0.993	1.07036	0.950617	26	21.5359
P17897	Lysozyme C-1 OS=Mus musculus GN=Lyz1 PE=1 SV=1	96.561	3	0.946	1.04945	0.924731	30	52.7027
Q31125	Zinc transporter SLC39A7 OS=Mus musculus GN=Slc39a7 PE=1 SV=2	19.6052	4	1.138	1.26654	0.892207	8	8.82353
Q99J09	Methylosome protein 50 OS=Mus musculus GN=Wdr77 PE=1 SV=1	96.4478	10	1.033	1.04554	1.06064	25	46.1988
P28658	Ataxin-10 OS=Mus musculus GN=Atxn10 PE=1 SV=2	96.4347	15	1.028	1.03346	0.978029	29	34.9474
P18572	Basigin OS=Mus musculus GN=Bsg PE=1 SV=2	96.3521	8	1.011	0.954925	0.900103	25	22.365
Q8C156	Condensin complex subunit 2 OS=Mus musculus GN=Ncaph PE=1 SV=1	96.3194	13	1.011	1.04154	1.0189	28	25.5814
P54276	DNA mismatch repair protein Msh6 OS=Mus musculus GN=Msh6 PE=1 SV=3	96.2334	22	0.995	1.02959	1.04573	30	19.0722
P51912	Neutral amino acid transporter B(0) OS=Mus musculus GN=Slc1a5 PE=1 SV=2	96.2321	7	1.011	0.950311	0.947406	30	12.4774
Q5SSI6	U3 small nucleolar RNA-associated protein 18 homolog OS=Mus musculus GN=Utp18 PE=1 SV=1	95.8742	16	0.984	0.991211	0.997849	26	37.8623
Q61941	NAD(P) transhydrogenase, mitochondrial OS=Mus musculus GN=Nnt PE=1 SV=2	95.7478	18	0.966	1.01794	1.00999	29	17.5875
Q9Z1K5	E3 ubiquitin-protein ligase ARIH1 OS=Mus musculus GN=Arih1 PE=1 SV=3	95.7189	11	0.983	1.00576	1.04104	27	23.2432
Q4VA53	Sister chromatid cohesion protein PDS5 homolog B OS=Mus musculus GN=Pds5b PE=1 SV=1	95.6813	15	0.988	0.966396	1.04834	30	17.7732
Q9CXW4	60S ribosomal protein L11 OS=Mus musculus GN=Rpl11 PE=1 SV=4	95.6311	10	0.987	0.949462	0.95977	32	50
Q9EQH2	Endoplasmic reticulum aminopeptidase 1 OS=Mus musculus GN=Erap1 PE=1 SV=2	95.6074	22	1.032	1.03492	1.01246	33	26.3441
Q80X82	Symplekin OS=Mus musculus GN=Sympk PE=1 SV=1	95.5641	13	0.982	0.968854	0.92246	27	14.9533
Q9Z2Y8	Proline synthase co-transcribed bacterial homolog protein OS=Mus musculus GN=Prosc PE=1 SV=1	95.489	11	0.986	1.04284	1.04259	30	44.5255
P31750	RAC-alpha serine/threonine-protein kinase OS=Mus musculus GN=Akt1 PE=1 SV=2	95.4833	9	1.134	1.14361	1.03795	30	31.875
Q8BH95	Enoyl-CoA hydratase, mitochondrial OS=Mus musculus GN=Echs1 PE=1 SV=1	95.3673	11	0.959	1.01115	1.06703	29	41.3793
Q60902	Epidermal growth factor receptor substrate 15-like 1 OS=Mus musculus GN=Eps15l1 PE=1 SV=3	95.2505	17	0.972	0.985556	1.01171	30	24.5865
Q9WVE8	Protein kinase C and casein kinase substrate in neurons protein 2 OS=Mus musculus GN=Pacsin2 PE=1 SV=1	95.1397	17	1.035	0.976628	0.980424	30	34.7737
Q7TT37	Elongator complex protein 1 OS=Mus musculus GN=Ikbkap PE=1 SV=2	94.9168	18	0.972	0.989451	1.0086	28	15.6789
Q99N69	Leupaxin OS=Mus musculus GN=Lpxn PE=1 SV=2	94.8711	12	1.065	0.964795	0.888763	27	38.8601
Q6ZQI3	Malectin OS=Mus musculus GN=Mlec PE=1 SV=2	94.7712	10	1.059	1.10961	0.986207	27	39.1753
Q9CYZ2	Tumor protein D54 OS=Mus musculus GN=Tpd52l2 PE=1 SV=1	94.7291	9	1.042	1.09202	0.986737	29	42.7273
Q5SWD9	Pre-rRNA-processing protein TSR1 homolog OS=Mus musculus GN=Tsr1 PE=1 SV=1	94.0926	13	1.028	1.01074	0.966492	27	18.8045
Q9DBR7	Protein phosphatase 1 regulatory subunit 12A OS=Mus musculus GN=Ppp1r12a PE=1 SV=2	93.9469	18	1.003	1.00781	0.957746	34	24.4898
Q922Q4	Pyrroline-5-carboxylate reductase 2 OS=Mus musculus GN=Pycr2 PE=1 SV=1	93.8498	10	0.957	1.01669	1.00565	26	33.4375
Q6PB44	Tyrosine-protein phosphatase non-receptor type 23 OS=Mus musculus GN=Ptpn23 PE=1 SV=2	93.6764	23	1.006	1.02977	0.95997	30	16.6076
Q8VDT9	39S ribosomal protein L50, mitochondrial OS=Mus musculus GN=Mrpl50 PE=1 SV=2	93.5689	7	0.997	0.988477	0.968366	25	65.4088
O88942	Nuclear factor of activated T-cells, cytoplasmic 1 OS=Mus musculus GN=Nfatc1 PE=1 SV=1	93.5252	11	0.892	0.981123	0.995951	33	22.7336
Q99K01	Pyridoxal-dependent decarboxylase domain-containing protein 1 OS=Mus musculus GN=Pdxdc1 PE=1 SV=2	93.3507	19	1.045	1.02775	0.962246	26	30.2414
Q91YP3	Deoxyribose-phosphate aldolase OS=Mus musculus GN=Dera PE=1 SV=1	93.3112	12	1.012	1.01946	1.05751	26	53.1447
Q99JR8	SWI/SNF-related matrix-associated actin-dependent regulator of chromatin subfamily D member 2 OS=Mus musculus GN=Smarcd2 PE=1 SV=2	93.2185	13	0.965	1.05467	1.01305	25	33.71
Q9WUD1	STIP1 homology and U box-containing protein 1 OS=Mus musculus GN=Stub1 PE=1 SV=1	93.175	14	1.019	1.01604	1.05031	29	45.3947
Q9D0I8	mRNA turnover protein 4 homolog OS=Mus musculus GN=Mrto4 PE=1 SV=1	93.1654	16	1.059	1.03399	0.966587	33	60.251
P01897	H-2 class I histocompatibility antigen, L-D alpha chain OS=Mus musculus GN=H2-L PE=1 SV=2	93.1366	9	1.059	0.985115	0.967059	27	38.9503
Q9WUM3	Coronin-1B OS=Mus musculus GN=Coro1b PE=1 SV=1	93.1039	9	1.042	1.01005	1.01007	29	20.4545
P43247	DNA mismatch repair protein Msh2 OS=Mus musculus GN=Msh2 PE=1 SV=1	93.0743	23	0.983	1.02511	1.05362	34	31.016
Q9WVL3	Solute carrier family 12 member 7 OS=Mus musculus GN=Slc12a7 PE=1 SV=1	93.0534	18	1.093	1.07663	0.960914	27	21.2373
P04370	Myelin basic protein OS=Mus musculus GN=Mbp PE=1 SV=2	16.1528	5	0.948	1.26479	0.967785	6	31.2
Q91ZA3	Propionyl-CoA carboxylase alpha chain, mitochondrial OS=Mus musculus GN=Pcca PE=1 SV=2	92.9165	22	0.964	0.992767	1.01679	32	36.4641
A2A5R2	Brefeldin A-inhibited guanine nucleotide-exchange protein 2 OS=Mus musculus GN=Arfgef2 PE=1 SV=1	92.8646	14	1.059	1.03826	0.971671	29	13.9509
Q80TM9	Nischarin OS=Mus musculus GN=Nisch PE=1 SV=2	92.815	20	1.033	1.03299	1.01491	32	16.447
Q8BIJ7	RUN and FYVE domain-containing protein 1 OS=Mus musculus GN=Rufy1 PE=1 SV=1	92.786	18	1.034	1.00825	1.03595	29	25.4213
Q8BMP6	Golgi resident protein GCP60 OS=Mus musculus GN=Acbd3 PE=1 SV=3	92.3611	12	0.988	1.04143	0.989048	32	26.2857
P59326	YTH domain-containing family protein 1 OS=Mus musculus GN=Ythdf1 PE=1 SV=1	92.2274	7	1.032	0.981207	0.958065	28	23.0769
O35691	Pinin OS=Mus musculus GN=Pnn PE=1 SV=4	92.1946	15	0.992	0.986763	0.98374	28	22.7586
Q6P8I4	PEST proteolytic signal-containing nuclear protein OS=Mus musculus GN=Pcnp PE=1 SV=1	92.0549	8	1.014	1.01076	0.975723	27	41.0112
Q8R4R6	Nucleoporin NUP53 OS=Mus musculus GN=Nup35 PE=1 SV=2	92.0531	9	0.94	0.974257	0.998849	21	37.8462
Q62192	CD180 antigen OS=Mus musculus GN=Cd180 PE=1 SV=2	91.8596	10	1	1.01982	1.09649	23	18.4569
Q9D7N3	28S ribosomal protein S9, mitochondrial OS=Mus musculus GN=Mrps9 PE=1 SV=3	91.8559	13	1.006	1.00257	1.01984	26	41.0256
Q9JHK4	Geranylgeranyl transferase type-2 subunit alpha OS=Mus musculus GN=Rabggta PE=1 SV=1	91.7858	17	0.991	1.01108	0.999197	25	32.2751
O54879	High mobility group protein B3 OS=Mus musculus GN=Hmgb3 PE=1 SV=3	91.758	10	0.961	0.958234	1.03758	27	34.5
O88271	Craniofacial development protein 1 OS=Mus musculus GN=Cfdp1 PE=1 SV=1	91.659	9	1.02	0.980574	0.987965	22	34.9153
Q62433	Protein NDRG1 OS=Mus musculus GN=Ndrg1 PE=1 SV=1	91.6513	8	1.024	1.15856	1.12912	26	29.6954
Q9D172	ES1 protein homolog, mitochondrial OS=Mus musculus GN=D10Jhu81e PE=1 SV=1	91.6316	8	0.985	1.03515	1.08082	22	50.3759
P01902	H-2 class I histocompatibility antigen, K-D alpha chain OS=Mus musculus GN=H2-K1 PE=1 SV=1	91.5554	11	1.084	1.05366	1.04348	26	40.2174
Q3UPF5	Zinc finger CCCH-type antiviral protein 1 OS=Mus musculus GN=Zc3hav1 PE=1 SV=1	91.4295	16	1.023	0.996591	1.02948	28	21.1416
Q9R0X4	Acyl-coenzyme A thioesterase 9, mitochondrial OS=Mus musculus GN=Acot9 PE=1 SV=1	91.3909	15	1.001	1.03825	1.04151	30	36.9021
Q924C1	Exportin-5 OS=Mus musculus GN=Xpo5 PE=1 SV=1	91.37	18	1.01	0.99893	0.941624	31	18.6877
Q9CPP6	NADH dehydrogenase [ubiquinone] 1 alpha subcomplex subunit 5 OS=Mus musculus GN=Ndufa5 PE=1 SV=3	91.3343	8	1.003	1.04841	1.03338	23	61.2069
O70480	Vesicle-associated membrane protein 4 OS=Mus musculus GN=Vamp4 PE=1 SV=1	91.2709	8	1.125	1.12077	0.968649	27	51.773
Q3TFD2	Lysophosphatidylcholine acyltransferase 1 OS=Mus musculus GN=Lpcat1 PE=1 SV=1	91.249	10	1.012	0.996352	1	27	23.0337
O08547	Vesicle-trafficking protein SEC22b OS=Mus musculus GN=Sec22b PE=1 SV=3	91.1835	8	1.041	0.998979	0.972846	26	38.1395
Q99KB8	Hydroxyacylglutathione hydrolase, mitochondrial OS=Mus musculus GN=Hagh PE=1 SV=2	91.1549	10	0.941	0.993141	1.01065	26	38.835
Q99JW4	LIM and senescent cell antigen-like-containing domain protein 1 OS=Mus musculus GN=Lims1 PE=1 SV=3	90.76	12	1.097	1.09281	1.00983	36	42.7692
Q9CZY3	Ubiquitin-conjugating enzyme E2 variant 1 OS=Mus musculus GN=Ube2v1 PE=1 SV=1	90.6759	6	0.982	0.955461	0.968685	34	70.7483
P67871	Casein kinase II subunit beta OS=Mus musculus GN=Csnk2b PE=1 SV=1	90.6739	7	0.987	0.981946	1.01566	25	45.5814
P22682	E3 ubiquitin-protein ligase CBL OS=Mus musculus GN=Cbl PE=1 SV=3	90.5229	12	0.993	0.993664	1.04499	25	20.5915
P05555	Integrin alpha-M OS=Mus musculus GN=Itgam PE=1 SV=2	90.4869	16	1.163	1.14286	1.10556	32	19.5143
Q8CGZ0	Calcium homeostasis endoplasmic reticulum protein OS=Mus musculus GN=Cherp PE=1 SV=1	90.2643	17	1.05	0.999049	1.01711	30	18.3761
Q9CY27	Very-long-chain enoyl-CoA reductase OS=Mus musculus GN=Tecr PE=1 SV=1	90.261	11	0.998	0.997743	0.969799	31	26.2987
Q8BFZ9	Erlin-2 OS=Mus musculus GN=Erlin2 PE=1 SV=1	90.208	12	1.025	1.06757	0.959582	25	47.3529
P16546	Spectrin alpha chain, non-erythrocytic 1 OS=Mus musculus GN=Sptan1 PE=1 SV=4	90.1413	25	1.074	1.10714	1.00436	27	13.6731
Q9R1T4	Septin-6 OS=Mus musculus GN=Sept6 PE=1 SV=4	90.0902	3	1.033	1.0775	1.14665	32	28.5714
P52825	Carnitine O-palmitoyltransferase 2, mitochondrial OS=Mus musculus GN=Cpt2 PE=1 SV=2	90.0857	17	1.015	1.0408	1.01973	31	33.8906
Q9JIW9	Ras-related protein Ral-B OS=Mus musculus GN=Ralb PE=1 SV=1	89.9263	4	1.066	1.03367	0.893866	28	43.2039
P47857	ATP-dependent 6-phosphofructokinase, muscle type OS=Mus musculus GN=Pfkm PE=1 SV=3	89.8394	8	0.949	0.990764	1.00739	30	20.1282
P70288	Histone deacetylase 2 OS=Mus musculus GN=Hdac2 PE=1 SV=1	89.6868	9	1.014	1.03737	0.970134	35	38.5246
Q06138	Calcium-binding protein 39 OS=Mus musculus GN=Cab39 PE=1 SV=2	89.5951	16	1.041	1.04033	0.927379	31	38.1232
Q6PHN9	Ras-related protein Rab-35 OS=Mus musculus GN=Rab35 PE=1 SV=1	89.5732	9	1.025	1.02296	0.982375	28	57.2139
P23249	Putative helicase MOV-10 OS=Mus musculus GN=Mov10 PE=1 SV=2	89.4708	18	1.066	1.03452	1.02074	28	23.506
Q99LB6	Methionine adenosyltransferase 2 subunit beta OS=Mus musculus GN=Mat2b PE=1 SV=1	89.321	11	0.988	1.03967	1.04863	26	44.9102
Q8BFQ4	WD repeat-containing protein 82 OS=Mus musculus GN=Wdr82 PE=1 SV=1	89.2023	15	0.992	0.920635	1.08035	31	44.4089
Q99KR3	Endoribonuclease LACTB2 OS=Mus musculus GN=Lactb2 PE=1 SV=1	89.1532	11	1.007	1.03863	0.997345	24	40.625
Q11136	Xaa-Pro dipeptidase OS=Mus musculus GN=Pepd PE=1 SV=3	89.1356	17	1.057	1.15585	1.10965	28	38.1339
P58389	Serine/threonine-protein phosphatase 2A activator OS=Mus musculus GN=Ppp2r4 PE=1 SV=1	89.1314	9	1.001	0.987326	1.01857	28	26.0062
Q70FJ1	A-kinase anchor protein 9 OS=Mus musculus GN=Akap9 PE=1 SV=2	89.0036	26	1.014	1.00853	0.990955	35	8.37503
P61082	NEDD8-conjugating enzyme Ubc12 OS=Mus musculus GN=Ube2m PE=1 SV=1	88.9746	11	1	0.985839	0.963597	28	46.4481
O89079	Coatomer subunit epsilon OS=Mus musculus GN=Cope PE=1 SV=3	88.8338	12	1.049	1.05955	0.967458	31	36.6883
Q9D0G0	28S ribosomal protein S30, mitochondrial OS=Mus musculus GN=Mrps30 PE=1 SV=1	88.7479	15	0.962	0.993283	1.07117	25	38.009
Q8BRN9	Coiled-coil and C2 domain-containing protein 1B OS=Mus musculus GN=Cc2d1b PE=1 SV=1	88.6189	18	1.031	1.07709	1.01268	25	28.5377
Q9CRD2	ER membrane protein complex subunit 2 OS=Mus musculus GN=Emc2 PE=1 SV=1	88.5906	11	1.004	0.961718	1.00592	26	44.1077
Q8R317	Ubiquilin-1 OS=Mus musculus GN=Ubqln1 PE=1 SV=1	88.5189	3	0.953	0.966599	0.993333	26	10.9966
Q8BM55	Transmembrane protein 214 OS=Mus musculus GN=Tmem214 PE=1 SV=1	88.3883	16	0.985	1.00351	1.02762	27	23.2897
Q8VHR5	Transcriptional repressor p66-beta OS=Mus musculus GN=Gatad2b PE=1 SV=1	88.3435	17	1.023	1.02635	1.04435	27	36.8687
Q7TQK5	Coiled-coil domain-containing protein 93 OS=Mus musculus GN=Ccdc93 PE=1 SV=1	88.3103	20	0.96	0.982162	0.977069	30	33.3863
Q6PGG2	GEM-interacting protein OS=Mus musculus GN=Gmip PE=1 SV=1	88.1539	17	1.015	1.0047	1.06964	26	20.5973
Q99LJ0	CTTNBP2 N-terminal-like protein OS=Mus musculus GN=Cttnbp2nl PE=1 SV=1	88.0918	24	1.012	1.01366	1.03142	31	41.8495
Q80X41	Serine/threonine-protein kinase VRK1 OS=Mus musculus GN=Vrk1 PE=1 SV=2	88.091	13	1.004	1.06162	1.02902	25	32.7273
Q9DC51	Guanine nucleotide-binding protein G(k) subunit alpha OS=Mus musculus GN=Gnai3 PE=1 SV=3	88.0619	7	1.022	1.04253	0.962136	35	32.4859
Q922V4	Pleiotropic regulator 1 OS=Mus musculus GN=Plrg1 PE=1 SV=1	88.0514	12	0.979	0.978747	1.02113	26	32.9435
P56812	Programmed cell death protein 5 OS=Mus musculus GN=Pdcd5 PE=1 SV=3	87.9291	6	1.014	0.974763	0.965859	27	53.1746
O35465	Peptidyl-prolyl cis-trans isomerase FKBP8 OS=Mus musculus GN=Fkbp8 PE=1 SV=2	87.6956	8	1.039	1.028	0.993311	24	24.6269
P47811	Mitogen-activated protein kinase 14 OS=Mus musculus GN=Mapk14 PE=1 SV=3	87.6644	12	0.964	1.00337	0.963756	24	41.9444
O54825	Bystin OS=Mus musculus GN=Bysl PE=1 SV=3	87.5702	12	1.036	0.997067	0.953327	26	28.4404
Q9QXK3	Coatomer subunit gamma-2 OS=Mus musculus GN=Copg2 PE=1 SV=1	87.5088	15	1.085	1.06754	0.903349	26	26.6361
Q9WTX5	S-phase kinase-associated protein 1 OS=Mus musculus GN=Skp1 PE=1 SV=3	87.4459	10	1.057	1.07034	0.923625	27	67.4847
Q9CWX9	Probable ATP-dependent RNA helicase DDX47 OS=Mus musculus GN=Ddx47 PE=2 SV=2	87.4095	12	0.965	1.05652	1.02323	24	34.5055
P47226	Testin OS=Mus musculus GN=Tes PE=1 SV=1	87.3953	12	1.002	1.02703	1.06401	25	31.6785
Q6GSS7	Histone H2A type 2-A OS=Mus musculus GN=Hist2h2aa1 PE=1 SV=3	486.943	2	0.788	0.305955	1.32738	165	46.1538
Q8BGH2	Sorting and assembly machinery component 50 homolog OS=Mus musculus GN=Samm50 PE=1 SV=1	87.37	16	1.003	1.01836	1.06464	27	34.968
P83882	60S ribosomal protein L36a OS=Mus musculus GN=Rpl36a PE=1 SV=2	87.2376	6	0.974	0.961496	0.919192	36	30.1887
P29595	NEDD8 OS=Mus musculus GN=Nedd8 PE=1 SV=2	87.1378	6	1.015	0.970905	0.976471	29	46.9136
Q9WUU7	Cathepsin Z OS=Mus musculus GN=Ctsz PE=1 SV=1	87.0461	9	1.008	0.991111	0.931904	26	38.5621
Q9D338	39S ribosomal protein L19, mitochondrial OS=Mus musculus GN=Mrpl19 PE=1 SV=1	86.8719	12	0.98	1.01982	1.07864	26	47.9452
Q9WU81	Glucose-6-phosphate exchanger SLC37A2 OS=Mus musculus GN=Slc37a2 PE=1 SV=1	86.8709	5	1.06	1.14484	0.93892	25	13.5729
Q6Q477	Plasma membrane calcium-transporting ATPase 4 OS=Mus musculus GN=Atp2b4 PE=1 SV=1	86.7877	4	1.09	1.05085	1.01935	26	14.1909
P23780	Beta-galactosidase OS=Mus musculus GN=Glb1 PE=1 SV=1	86.7843	15	0.955	0.967725	1.03659	32	27.9753
Q8BKZ9	Pyruvate dehydrogenase protein X component, mitochondrial OS=Mus musculus GN=Pdhx PE=1 SV=1	86.6172	12	0.984	0.988925	0.971014	27	32.7345
O08599	Syntaxin-binding protein 1 OS=Mus musculus GN=Stxbp1 PE=1 SV=2	86.4763	16	0.981	1.05263	1.01144	25	34.8485
Q6PAM1	Alpha-taxilin OS=Mus musculus GN=Txlna PE=1 SV=1	86.4597	17	1.08	1.02106	1.00442	27	35.5596
Q8BK72	28S ribosomal protein S27, mitochondrial OS=Mus musculus GN=Mrps27 PE=1 SV=2	86.436	13	1.032	1.10197	0.986219	26	34.6988
P49138	MAP kinase-activated protein kinase 2 OS=Mus musculus GN=Mapkapk2 PE=1 SV=2	86.3857	14	1.004	1.06119	0.967239	25	36.0104
P31266	Recombining binding protein suppressor of hairless OS=Mus musculus GN=Rbpj PE=1 SV=1	86.2927	16	0.96	1.01411	1.0552	31	34.7909
Q8CB77	Transcription elongation factor B polypeptide 3 OS=Mus musculus GN=Tceb3 PE=1 SV=3	86.2687	16	1.029	1.00414	0.9499	26	24.4502
Q8JZV7	N-acetylglucosamine-6-phosphate deacetylase OS=Mus musculus GN=Amdhd2 PE=1 SV=1	86.0254	7	0.966	0.964782	1.07996	21	26.8949
Q9JHI5	Isovaleryl-CoA dehydrogenase, mitochondrial OS=Mus musculus GN=Ivd PE=1 SV=1	85.9269	13	0.964	0.955629	1.00993	28	41.5094
Q3UJD6	Ubiquitin carboxyl-terminal hydrolase 19 OS=Mus musculus GN=Usp19 PE=1 SV=1	85.8437	20	0.963	1.01801	0.980617	27	19.4118
Q8BIP0	Aspartate--tRNA ligase, mitochondrial OS=Mus musculus GN=Dars2 PE=1 SV=1	85.8306	15	1.001	1.04721	1.01871	33	22.5115
Q3UFY8	Mitochondrial ribonuclease P protein 1 OS=Mus musculus GN=Trmt10c PE=1 SV=2	85.7657	15	0.984	0.965807	1.03185	28	47.5845
O08663	Methionine aminopeptidase 2 OS=Mus musculus GN=Metap2 PE=1 SV=1	85.7466	11	0.955	0.975329	0.9792	23	28.8703
Q921S7	39S ribosomal protein L37, mitochondrial OS=Mus musculus GN=Mrpl37 PE=1 SV=1	85.74	16	1.008	1.04384	1.02447	27	41.844
Q80X85	28S ribosomal protein S7, mitochondrial OS=Mus musculus GN=Mrps7 PE=1 SV=1	85.7162	11	1.006	1.04058	1.01698	27	48.3471
Q6IRU5	Clathrin light chain B OS=Mus musculus GN=Cltb PE=1 SV=1	85.5391	10	1.067	1.0296	0.961583	28	28.821
Q3UHD6	Sorting nexin-27 OS=Mus musculus GN=Snx27 PE=1 SV=2	85.3741	13	1.084	1.04518	0.982254	26	26.5306
P10810	Monocyte differentiation antigen CD14 OS=Mus musculus GN=Cd14 PE=1 SV=1	85.3006	9	0.925	0.986175	0.959064	21	31.4208
P63321	Ras-related protein Ral-A OS=Mus musculus GN=Rala PE=1 SV=1	85.1858	3	0.964	0.85832	0.966507	27	40.7767
Q3TBD2	Minor histocompatibility protein HA-1 OS=Mus musculus GN=Hmha1 PE=1 SV=2	85.09	19	1.091	1.08183	1.01164	26	22.5806
Q8C7V3	U3 small nucleolar RNA-associated protein 15 homolog OS=Mus musculus GN=Utp15 PE=1 SV=1	85.0557	16	0.983	1.02347	1.00646	26	33.5227
Q06185	ATP synthase subunit e, mitochondrial OS=Mus musculus GN=Atp5i PE=1 SV=2	85.0015	7	1.003	1.08789	0.969219	27	76.0563
Q9ESU6	Bromodomain-containing protein 4 OS=Mus musculus GN=Brd4 PE=1 SV=2	84.774	10	0.941	0.971271	1.0643	27	14.2143
Q9CQI6	Coactosin-like protein OS=Mus musculus GN=Cotl1 PE=1 SV=3	84.7541	12	0.986	1.01672	0.983271	30	66.9014
Q9CQI3	Glia maturation factor beta OS=Mus musculus GN=Gmfb PE=1 SV=3	84.6195	7	1.005	0.956261	0.915525	23	63.3803
Q8CFQ3	Intron-binding protein aquarius OS=Mus musculus GN=Aqr PE=1 SV=2	84.5915	15	1.001	1.03592	0.994041	26	12.3565
Q60790	Ras GTPase-activating protein 3 OS=Mus musculus GN=Rasa3 PE=1 SV=2	84.5201	21	1	1.0133	1.05679	32	31.6547
Q7M6Y3	Phosphatidylinositol-binding clathrin assembly protein OS=Mus musculus GN=Picalm PE=1 SV=1	84.4944	13	0.98	1.01806	1.00434	24	27.8788
Q99L27	GMP reductase 2 OS=Mus musculus GN=Gmpr2 PE=1 SV=2	84.4582	7	1.013	0.907029	1.156	28	29.5977
Q91YM4	Protein TBRG4 OS=Mus musculus GN=Tbrg4 PE=1 SV=1	84.3999	11	0.989	1.03645	1	23	21.2698
Q9DBY8	Nuclear valosin-containing protein-like OS=Mus musculus GN=Nvl PE=1 SV=1	84.2086	21	0.986	1.00605	1.00268	27	30.2924
Q9CXW2	28S ribosomal protein S22, mitochondrial OS=Mus musculus GN=Mrps22 PE=1 SV=1	84.1287	14	0.987	1.00944	0.998238	27	42.6184
Q9JI11	Serine/threonine-protein kinase 4 OS=Mus musculus GN=Stk4 PE=1 SV=1	83.9686	8	1.023	1.01064	0.988593	24	32.4435
Q8BUV3	Gephyrin OS=Mus musculus GN=Gphn PE=1 SV=2	83.7924	13	0.997	0.96054	0.933562	27	19.6359
Q80UW8	DNA-directed RNA polymerases I, II, and III subunit RPABC1 OS=Mus musculus GN=Polr2e PE=1 SV=1	83.7922	10	1.034	1.05941	0.963953	28	54.7619
Q6NZC7	SEC23-interacting protein OS=Mus musculus GN=Sec23ip PE=1 SV=2	83.5471	16	1.085	1.08116	0.977064	28	18.8377
Q8BWG8	Beta-arrestin-1 OS=Mus musculus GN=Arrb1 PE=1 SV=1	83.4694	12	1.011	1.09375	1.06522	25	34.9282
Q0P678	Zinc finger CCCH domain-containing protein 18 OS=Mus musculus GN=Zc3h18 PE=1 SV=1	83.4386	11	1.044	1.1475	0.945516	26	12.4473
P61327	Protein mago nashi homolog OS=Mus musculus GN=Magoh PE=2 SV=1	83.4267	7	1.008	0.98146	0.929412	22	50.6849
Q9CQ22	Ragulator complex protein LAMTOR1 OS=Mus musculus GN=Lamtor1 PE=1 SV=1	83.4246	8	1.025	0.947795	0.935213	21	75.1553
Q91YP2	Neurolysin, mitochondrial OS=Mus musculus GN=Nln PE=1 SV=1	83.3803	16	0.954	0.977636	1.0153	27	31.392
Q80TY0	Formin-binding protein 1 OS=Mus musculus GN=Fnbp1 PE=1 SV=2	83.282	17	1.025	1.06971	1	29	25.6494
Q8R1A4	Dedicator of cytokinesis protein 7 OS=Mus musculus GN=Dock7 PE=1 SV=3	83.2661	17	1.05	1.11305	1.01237	36	12.5352
P36536	GTP-binding protein SAR1a OS=Mus musculus GN=Sar1a PE=1 SV=1	83.1867	6	1.09	1.14831	0.958929	22	46.4646
Q99N96	39S ribosomal protein L1, mitochondrial OS=Mus musculus GN=Mrpl1 PE=1 SV=2	83.0608	12	0.997	0.994058	0.975883	24	42.8571
Q61189	Methylosome subunit pICln OS=Mus musculus GN=Clns1a PE=1 SV=1	83.0528	6	0.987	0.992915	1.04642	24	41.9492
Q9QUR7	Peptidyl-prolyl cis-trans isomerase NIMA-interacting 1 OS=Mus musculus GN=Pin1 PE=1 SV=1	83.0521	8	0.987	0.942801	1.0498	23	64.2424
Q8JZR0	Long-chain-fatty-acid--CoA ligase 5 OS=Mus musculus GN=Acsl5 PE=1 SV=1	82.9935	12	1.078	1.03195	0.945912	28	23.8653
Q8BQM4	HEAT repeat-containing protein 3 OS=Mus musculus GN=Heatr3 PE=1 SV=1	82.9802	14	1.023	1.00721	0.944994	26	24.3004
Q62384	Zinc finger protein ZPR1 OS=Mus musculus GN=Zpr1 PE=1 SV=1	82.8811	18	1.019	1.01668	0.98773	26	41.8301
Q99LC3	NADH dehydrogenase [ubiquinone] 1 alpha subcomplex subunit 10, mitochondrial OS=Mus musculus GN=Ndufa10 PE=1 SV=1	82.8796	11	0.957	1.03553	1.04545	24	35.493
Q9WUN2	Serine/threonine-protein kinase TBK1 OS=Mus musculus GN=Tbk1 PE=1 SV=1	82.8718	17	1.032	1.01586	0.99451	24	26.6118
Q9JKC8	AP-3 complex subunit mu-1 OS=Mus musculus GN=Ap3m1 PE=1 SV=1	82.8512	10	0.983	0.956706	0.960156	27	38.0383
Q03963	Interferon-induced, double-stranded RNA-activated protein kinase OS=Mus musculus GN=Eif2ak2 PE=1 SV=2	82.8382	13	1.133	1.10866	0.997089	29	28.7379
Q99LN9	Deoxyhypusine hydroxylase OS=Mus musculus GN=Dohh PE=1 SV=2	82.791	10	0.969	1.02273	1.05204	18	50
Q9DBD5	Proline-, glutamic acid- and leucine-rich protein 1 OS=Mus musculus GN=Pelp1 PE=1 SV=2	82.7341	13	0.983	1.00989	0.983069	27	12.4666
Q922S4	cGMP-dependent 3',5'-cyclic phosphodiesterase OS=Mus musculus GN=Pde2a PE=1 SV=3	82.7313	18	1.023	1.04903	1.01291	26	26.0917
O70378	ER membrane protein complex subunit 8 OS=Mus musculus GN=Emc8 PE=1 SV=1	82.7018	11	1.032	1.05285	0.974576	24	60.8696
Q3UGR5	Haloacid dehalogenase-like hydrolase domain-containing protein 2 OS=Mus musculus GN=Hdhd2 PE=1 SV=2	82.6965	8	1.136	1.0793	1.0103	28	48.2625
Q6NXN1	SUZ domain-containing protein 1 OS=Mus musculus GN=Szrd1 PE=1 SV=1	15.694	2	1.163	1.25971	0.978109	4	19.0789
Q9JKX6	ADP-sugar pyrophosphatase OS=Mus musculus GN=Nudt5 PE=1 SV=1	82.5631	6	0.971	0.962025	1.02864	22	34.4037
Q9Z0H4	CUGBP Elav-like family member 2 OS=Mus musculus GN=Celf2 PE=1 SV=1	82.5553	8	1.003	0.949351	1.06847	26	20.6693
Q99J36	THUMP domain-containing protein 1 OS=Mus musculus GN=Thumpd1 PE=1 SV=1	82.5441	14	1.04	1.09253	1.01776	24	40
Q8BGS2	BolA-like protein 2 OS=Mus musculus GN=Bola2 PE=1 SV=1	82.5006	7	0.971	0.924638	0.952816	22	75.5814
Q91YE6	Importin-9 OS=Mus musculus GN=Ipo9 PE=1 SV=3	82.4066	15	0.976	1.02374	0.925117	25	14.2171
Q99KN9	Clathrin interactor 1 OS=Mus musculus GN=Clint1 PE=1 SV=2	82.3652	16	1.056	1.04484	0.99566	27	29.0016
P54116	Erythrocyte band 7 integral membrane protein OS=Mus musculus GN=Stom PE=1 SV=3	82.3193	10	1.045	1.14228	1.05119	23	38.7324
Q689Z5	Protein strawberry notch homolog 1 OS=Mus musculus GN=Sbno1 PE=1 SV=2	82.2498	17	1	0.992153	0.953668	25	15.7554
O35609	Secretory carrier-associated membrane protein 3 OS=Mus musculus GN=Scamp3 PE=1 SV=3	82.1517	8	1.037	1.05467	0.96252	22	22.063
O88967	ATP-dependent zinc metalloprotease YME1L1 OS=Mus musculus GN=Yme1l1 PE=1 SV=1	82.1391	13	0.997	0.995108	0.987121	24	25.3147
Q9DCJ5	NADH dehydrogenase [ubiquinone] 1 alpha subcomplex subunit 8 OS=Mus musculus GN=Ndufa8 PE=1 SV=3	82.1126	6	0.991	0.975912	1.02002	21	49.4186
Q9CXK8	60S ribosome subunit biogenesis protein NIP7 homolog OS=Mus musculus GN=Nip7 PE=1 SV=1	82.0855	8	0.974	1.12466	1.047	20	45.5556
Q69ZK0	Phosphatidylinositol 3,4,5-trisphosphate-dependent Rac exchanger 1 protein OS=Mus musculus GN=Prex1 PE=1 SV=2	82.0605	17	1.015	1.05882	0.992553	25	13.3939
Q9R002	Interferon-activable protein 202 OS=Mus musculus GN=Ifi202 PE=1 SV=3	81.9768	12	0.897	0.93484	0.963064	30	24.2697
P97377	Cyclin-dependent kinase 2 OS=Mus musculus GN=Cdk2 PE=1 SV=2	81.9419	8	1.002	1.03214	1.02394	26	32.3699
Q8K2K6	Arf-GAP domain and FG repeat-containing protein 1 OS=Mus musculus GN=Agfg1 PE=1 SV=2	81.9114	11	0.959	0.895987	1	23	32.2638
P13597	Intercellular adhesion molecule 1 OS=Mus musculus GN=Icam1 PE=1 SV=1	81.8778	10	1.039	0.939745	0.948379	24	18.9944
Q8BWZ3	N-alpha-acetyltransferase 25, NatB auxiliary subunit OS=Mus musculus GN=Naa25 PE=1 SV=1	81.7888	16	1.022	1.05599	0.988267	29	19.4444
Q9EQG9	Collagen type IV alpha-3-binding protein OS=Mus musculus GN=Col4a3bp PE=1 SV=1	81.7782	20	1.018	0.946915	1.01095	28	35.5769
Q3UPH1	Protein PRRC1 OS=Mus musculus GN=Prrc1 PE=1 SV=1	81.7547	10	1.02	1.04585	0.986686	28	28.4424
Q9JHK5	Pleckstrin OS=Mus musculus GN=Plek PE=1 SV=1	81.6469	9	1.031	0.928899	1.02055	22	32.2857
Q9QY36	N-alpha-acetyltransferase 10 OS=Mus musculus GN=Naa10 PE=1 SV=1	81.5653	8	1.003	1.0277	1.00096	27	46.8085
P35831	Tyrosine-protein phosphatase non-receptor type 12 OS=Mus musculus GN=Ptpn12 PE=1 SV=3	81.5579	17	1.059	1.10264	0.890979	27	24.9032
P70268	Serine/threonine-protein kinase N1 OS=Mus musculus GN=Pkn1 PE=1 SV=3	81.4852	15	1.031	0.978299	0.981528	26	20.5074
Q6P4S8	Integrator complex subunit 1 OS=Mus musculus GN=Ints1 PE=1 SV=2	81.2986	23	0.977	1.01549	0.983185	27	12.3007
Q8BG81	Polymerase delta-interacting protein 3 OS=Mus musculus GN=Poldip3 PE=1 SV=1	81.2695	12	0.982	0.968172	1.01593	21	40.4762
P42225	Signal transducer and activator of transcription 1 OS=Mus musculus GN=Stat1 PE=1 SV=1	81.2178	16	1.05	1.05784	1.0605	28	25.3672
Q3THG9	Alanyl-tRNA editing protein Aarsd1 OS=Mus musculus GN=Aarsd1 PE=1 SV=2	81.1788	11	1.021	1.03128	1.01566	22	43.932
Q9JI10	Serine/threonine-protein kinase 3 OS=Mus musculus GN=Stk3 PE=1 SV=1	81.1683	8	1.011	0.996089	1.03149	24	28.5714
Q922D4	Serine/threonine-protein phosphatase 6 regulatory subunit 3 OS=Mus musculus GN=Ppp6r3 PE=1 SV=1	81.1485	15	1.012	1.0162	1.00326	26	23.2227
Q9CPT5	Nucleolar protein 16 OS=Mus musculus GN=Nop16 PE=1 SV=1	81.1185	9	0.996	1.03164	0.947518	24	43.2584
Q8BVQ5	Protein phosphatase methylesterase 1 OS=Mus musculus GN=Ppme1 PE=1 SV=5	81.0253	13	1.029	1.06155	0.963957	30	36.7876
Q9D0B6	Protein PBDC1 OS=Mus musculus GN=Pbdc1 PE=1 SV=1	80.9585	11	0.956	0.936235	1.02004	24	60.101
Q7TPD0	Integrator complex subunit 3 OS=Mus musculus GN=Ints3 PE=1 SV=2	80.9583	17	1.1	1.13224	0.951242	25	20.9414
Q8R0H9	ADP-ribosylation factor-binding protein GGA1 OS=Mus musculus GN=Gga1 PE=1 SV=1	80.8609	13	1.01	1.01132	1.00298	28	22.0472
Q9Z0S1	3'(2'),5'-bisphosphate nucleotidase 1 OS=Mus musculus GN=Bpnt1 PE=1 SV=2	80.7809	11	0.949	0.96394	1.00901	24	37.3377
P56379	6.8 kDa mitochondrial proteolipid OS=Mus musculus GN=Mp68 PE=1 SV=1	16.6655	2	0.863	1.0172	1.32164	7	34.4828
Q6Q899	Probable ATP-dependent RNA helicase DDX58 OS=Mus musculus GN=Ddx58 PE=1 SV=2	80.6989	16	1.087	1.10825	1.05476	26	19.6544
Q9DBA9	General transcription factor IIH subunit 1 OS=Mus musculus GN=Gtf2h1 PE=1 SV=2	16.6145	6	0.893	1.25729	0.914491	7	12.2486
Q923D5	WW domain-binding protein 11 OS=Mus musculus GN=Wbp11 PE=1 SV=2	80.672	13	1.061	1.11352	0.993939	25	21.9969
O70492	Sorting nexin-3 OS=Mus musculus GN=Snx3 PE=1 SV=3	80.5943	9	0.954	0.891353	0.957447	27	63.5802
Q9DCS9	NADH dehydrogenase [ubiquinone] 1 beta subcomplex subunit 10 OS=Mus musculus GN=Ndufb10 PE=1 SV=3	80.5761	8	1.05	1.04515	1.00606	24	55.6818
Q8R307	Vacuolar protein sorting-associated protein 18 homolog OS=Mus musculus GN=Vps18 PE=1 SV=2	80.4908	19	1.065	1.08267	0.96067	28	22.6105
P40240	CD9 antigen OS=Mus musculus GN=Cd9 PE=1 SV=2	224.885	5	1.331	1.25357	0.913793	49	21.6814
Q62425	Cytochrome c oxidase subunit NDUFA4 OS=Mus musculus GN=Ndufa4 PE=1 SV=2	80.3455	6	0.983	0.970715	1.00427	26	47.561
Q99J62	Replication factor C subunit 4 OS=Mus musculus GN=Rfc4 PE=1 SV=1	80.2647	13	1.018	1.03763	1.01705	33	34.6154
Q924S8	Sprouty-related, EVH1 domain-containing protein 1 OS=Mus musculus GN=Spred1 PE=1 SV=1	80.1881	13	0.93	0.909605	1.02824	24	39.8649
Q8BIQ5	Cleavage stimulation factor subunit 2 OS=Mus musculus GN=Cstf2 PE=1 SV=2	80.132	7	1.013	1.00985	0.988625	29	32.2414
Q8BJZ4	28S ribosomal protein S35, mitochondrial OS=Mus musculus GN=Mrps35 PE=1 SV=2	80.1284	14	0.976	0.947279	1.03223	26	48.4375
Q9EP89	Serine beta-lactamase-like protein LACTB, mitochondrial OS=Mus musculus GN=Lactb PE=1 SV=1	80.1185	14	1.021	1.0953	1.05977	22	30.127
E9Q1P8	Interferon regulatory factor 2-binding protein 2 OS=Mus musculus GN=Irf2bp2 PE=1 SV=1	80.0428	9	1.029	1.03016	1.04689	25	24.7368
Q9CQF0	39S ribosomal protein L11, mitochondrial OS=Mus musculus GN=Mrpl11 PE=1 SV=1	80.0151	15	0.967	0.965166	1.0181	24	71.875
P52479	Ubiquitin carboxyl-terminal hydrolase 10 OS=Mus musculus GN=Usp10 PE=1 SV=3	79.8795	14	1.004	0.998972	0.976215	23	22.9798
Q9D945	Protein LLP homolog OS=Mus musculus GN=Llph PE=1 SV=1	79.8195	4	0.949	0.91425	1.0661	20	43.8462
Q9WV54	Acid ceramidase OS=Mus musculus GN=Asah1 PE=1 SV=1	79.6772	12	0.984	0.970909	1.08566	26	29.9492
O08579	Emerin OS=Mus musculus GN=Emd PE=1 SV=1	79.5159	8	1.044	0.978279	1.00557	21	32.8185
Q8CBY8	Dynactin subunit 4 OS=Mus musculus GN=Dctn4 PE=1 SV=1	79.341	11	0.997	1.0213	1.05912	22	29.3362
Q99KY4	Cyclin-G-associated kinase OS=Mus musculus GN=Gak PE=1 SV=2	79.3178	19	0.995	0.961052	1	29	16.7816
Q8BSQ9	Protein polybromo-1 OS=Mus musculus GN=Pbrm1 PE=1 SV=4	79.2851	18	0.986	0.988753	1.05855	26	12.7907
Q99LI8	Hepatocyte growth factor-regulated tyrosine kinase substrate OS=Mus musculus GN=Hgs PE=1 SV=2	79.0425	15	1.067	1.02934	0.950226	27	24
P06801	NADP-dependent malic enzyme OS=Mus musculus GN=Me1 PE=1 SV=2	79.0127	18	1.079	1.04929	0.925734	25	39.1608
Q9D168	Integrator complex subunit 12 OS=Mus musculus GN=Ints12 PE=1 SV=1	14.6482	2	0.846	0.611111	1.31504	4	4.77223
Q80XU3	Nuclear ubiquitous casein and cyclin-dependent kinase substrate 1 OS=Mus musculus GN=Nucks1 PE=1 SV=1	78.9115	7	1.199	1.17865	1.04304	23	23.0769
O88696	ATP-dependent Clp protease proteolytic subunit, mitochondrial OS=Mus musculus GN=Clpp PE=1 SV=1	78.7819	8	0.978	1.01898	1.0394	23	33.0882
Q8R5M8	Cell adhesion molecule 1 OS=Mus musculus GN=Cadm1 PE=1 SV=2	78.6977	6	1.012	1.01665	1.0532	23	26.5351
P62482	Voltage-gated potassium channel subunit beta-2 OS=Mus musculus GN=Kcnab2 PE=1 SV=1	78.5811	13	1.021	1.175	1.12531	27	42.2343
O70305	Ataxin-2 OS=Mus musculus GN=Atxn2 PE=1 SV=1	78.5652	14	0.976	0.997004	0.946121	20	13.1518
Q65Z40	Wings apart-like protein homolog OS=Mus musculus GN=Wapl PE=1 SV=2	78.5562	19	1.016	1.04595	0.918728	28	20.8333
Q6PAV2	Probable E3 ubiquitin-protein ligase HERC4 OS=Mus musculus GN=Herc4 PE=1 SV=2	78.3773	14	0.969	0.934978	0.987228	21	19.3945
Q3UMY5	Echinoderm microtubule-associated protein-like 4 OS=Mus musculus GN=Eml4 PE=1 SV=1	78.2947	17	0.987	0.960245	0.996652	25	19.1296
Q8CH25	SAFB-like transcription modulator OS=Mus musculus GN=Sltm PE=1 SV=1	78.2777	13	0.882	0.993927	0.972973	23	15.3249
P52503	NADH dehydrogenase [ubiquinone] iron-sulfur protein 6, mitochondrial OS=Mus musculus GN=Ndufs6 PE=1 SV=2	78.2752	7	1	1.03308	0.968265	21	62.931
P46978	Dolichyl-diphosphooligosaccharide--protein glycosyltransferase subunit STT3A OS=Mus musculus GN=Stt3a PE=1 SV=1	78.245	13	1.055	1.07772	0.982712	25	17.4468
P11031	Activated RNA polymerase II transcriptional coactivator p15 OS=Mus musculus GN=Sub1 PE=1 SV=3	78.2305	7	1.183	1.13696	1.00913	27	45.6693
Q99M28	RNA-binding protein with serine-rich domain 1 OS=Mus musculus GN=Rnps1 PE=1 SV=1	78.1241	4	0.952	1.00104	0.996441	17	20.6557
Q9Z1M8	Protein Red OS=Mus musculus GN=Ik PE=1 SV=2	78.1067	16	1.026	0.993917	0.983871	24	31.9569
Q8BH60	Golgi-associated PDZ and coiled-coil motif-containing protein OS=Mus musculus GN=Gopc PE=1 SV=1	34.0183	7	1.188	1.25251	0.996624	10	22.6782
Q9DB34	Charged multivesicular body protein 2a OS=Mus musculus GN=Chmp2a PE=1 SV=1	78.0276	10	1.087	1.06905	1.01842	24	30.6306
Q91VX2	Ubiquitin-associated protein 2 OS=Mus musculus GN=Ubap2 PE=1 SV=1	77.8562	14	1.094	1.03306	0.875688	24	17.8445
P58058	NAD kinase OS=Mus musculus GN=Nadk PE=1 SV=2	77.8497	11	1.047	1.04251	1.05185	25	24.3736
Q62203	Splicing factor 3A subunit 2 OS=Mus musculus GN=Sf3a2 PE=1 SV=2	77.801	5	1.063	1.00305	1.03086	22	14.9474
O09172	Glutamate--cysteine ligase regulatory subunit OS=Mus musculus GN=Gclm PE=1 SV=1	77.6978	10	0.998	1.00877	0.945586	21	40.146
P70677	Caspase-3 OS=Mus musculus GN=Casp3 PE=1 SV=1	77.6635	10	1.041	1.12168	1.04404	26	50.5415
O88958	Glucosamine-6-phosphate isomerase 1 OS=Mus musculus GN=Gnpda1 PE=1 SV=3	77.5956	7	1.011	1.07671	1.08405	25	41.1765
Q922Y1	UBX domain-containing protein 1 OS=Mus musculus GN=Ubxn1 PE=1 SV=1	77.4265	11	0.997	1.00175	1.00084	25	36.0269
Q8C052	Microtubule-associated protein 1S OS=Mus musculus GN=Map1s PE=1 SV=2	77.3749	14	1.125	1.05533	1.04782	23	16.3412
[truncated: 2,586 more rows]
