# Supplementary material for: The histone methyltransferase DOT1L inhibits osteoclastogenesis and protects against osteoporosis
Source: Cell Death Dis. 2018 Jan 18;9(2):33. doi: 10.1038/s41419-017-0040-5 (PMC5833786; doi:10.1038/s41419-017-0040-5)
Supplement: Supplementary file 5 — Supplementary Table 2 [file 41419_2017_40_MOESM5_ESM.xlsx]

## Sheet: 40h pre-osteoclast DEPs
Accession	Description	Score Sequest HT	Unique Peptides	130/128	PSMs	Coverage
P49962	Signal recognition particle 9 kDa protein OS=Mus musculus GN=Srp9 PE=1 SV=2	15.5415	2	1.614	5	34.8837
Q64337	Sequestosome-1 OS=Mus musculus GN=Sqstm1 PE=1 SV=1	44.3177	8	1.559	13	28.9593
P09602	Non-histone chromosomal protein HMG-17 OS=Mus musculus GN=Hmgn2 PE=1 SV=2	44.4308	2	1.557	12	18.8889
Q8QZY9	Splicing factor 3B subunit 4 OS=Mus musculus GN=Sf3b4 PE=1 SV=1	24.5841	5	1.535	12	15.566
Q9DCC8	Mitochondrial import receptor subunit TOM20 homolog OS=Mus musculus GN=Tomm20 PE=1 SV=1	14.2536	2	1.531	5	11.7241
Q6ZQ88	Lysine-specific histone demethylase 1A OS=Mus musculus GN=Kdm1a PE=1 SV=2	11.6254	3	1.513	4	4.68933
Q505F5	Leucine-rich repeat-containing protein 47 OS=Mus musculus GN=Lrrc47 PE=1 SV=1	18.4734	3	1.502	6	10.8434
Q62446	Peptidyl-prolyl cis-trans isomerase FKBP3 OS=Mus musculus GN=Fkbp3 PE=1 SV=2	113.331	12	1.48	34	64.2857
Q9JLQ2	ARF GTPase-activating protein GIT2 OS=Mus musculus GN=Git2 PE=1 SV=2	22.9886	2	1.475	6	5.9322
Q9D172	ES1 protein homolog, mitochondrial OS=Mus musculus GN=D10Jhu81e PE=1 SV=1	22.5521	6	1.475	8	37.9699
P27612	Phospholipase A-2-activating protein OS=Mus musculus GN=Plaa PE=1 SV=4	36.6365	10	1.467	12	15.7431
Q9QXA5	U6 snRNA-associated Sm-like protein LSm4 OS=Mus musculus GN=Lsm4 PE=1 SV=1	15.1873	3	1.439	5	29.927
Q61595	Kinectin OS=Mus musculus GN=Ktn1 PE=1 SV=1	19.5966	8	1.427	8	9.64582
Q8CCF0	U4/U6 small nuclear ribonucleoprotein Prp31 OS=Mus musculus GN=Prpf31 PE=1 SV=3	24.3959	5	1.424	9	13.6273
Q62203	Splicing factor 3A subunit 2 OS=Mus musculus GN=Sf3a2 PE=1 SV=2	20.5093	5	1.418	6	13.6842
Q9CR00	26S proteasome non-ATPase regulatory subunit 9 OS=Mus musculus GN=Psmd9 PE=1 SV=1	11.1464	3	1.418	4	15.7658
Q9EQG9	Collagen type IV alpha-3-binding protein OS=Mus musculus GN=Col4a3bp PE=1 SV=1	19.4014	3	1.411	5	9.61538
Q8C7R4	Ubiquitin-like modifier-activating enzyme 6 OS=Mus musculus GN=Uba6 PE=1 SV=1	24.6775	8	1.41	9	10.0665
Q99K01	Pyridoxal-dependent decarboxylase domain-containing protein 1 OS=Mus musculus GN=Pdxdc1 PE=1 SV=2	16.0126	6	1.409	6	12.4524
Q8R1Q8	Cytoplasmic dynein 1 light intermediate chain 1 OS=Mus musculus GN=Dync1li1 PE=1 SV=1	22.8033	6	1.405	8	19.3117
Q9CQE5	Regulator of G-protein signaling 10 OS=Mus musculus GN=Rgs10 PE=1 SV=1	28.8284	4	1.398	8	33.1492
Q9DBL1	Short/branched chain specific acyl-CoA dehydrogenase, mitochondrial OS=Mus musculus GN=Acadsb PE=1 SV=1	15.6514	3	1.392	5	13.6574
Q9QXX4	Calcium-binding mitochondrial carrier protein Aralar2 OS=Mus musculus GN=Slc25a13 PE=1 SV=1	24.0557	4	1.388	8	11.2426
Q9D824	Pre-mRNA 3'-end-processing factor FIP1 OS=Mus musculus GN=Fip1l1 PE=1 SV=1	10.0171	2	1.387	3	4.30293
Q9Z0R9	Fatty acid desaturase 2 OS=Mus musculus GN=Fads2 PE=1 SV=1	17.3734	3	1.386	5	9.68468
Q9WVR4	Fragile X mental retardation syndrome-related protein 2 OS=Mus musculus GN=Fxr2 PE=1 SV=1	13.4871	2	1.38	4	7.13224
P11157	Ribonucleoside-diphosphate reductase subunit M2 OS=Mus musculus GN=Rrm2 PE=1 SV=1	11.5823	3	1.375	8	14.1026
Q8R001	Microtubule-associated protein RP/EB family member 2 OS=Mus musculus GN=Mapre2 PE=1 SV=1	10.8933	3	1.372	4	17.4847
Q80YR5	Scaffold attachment factor B2 OS=Mus musculus GN=Safb2 PE=1 SV=2	35.4888	3	1.365	11	11.8063
Q9CZJ1	Probable U3 small nucleolar RNA-associated protein 11 OS=Mus musculus GN=Utp11 PE=2 SV=1	12.6767	2	1.364	5	11.8577
Q8K003	Translation machinery-associated protein 7 OS=Mus musculus GN=Tma7 PE=3 SV=1	12.9043	3	1.356	7	37.5
Q8K3J1	NADH dehydrogenase [ubiquinone] iron-sulfur protein 8, mitochondrial OS=Mus musculus GN=Ndufs8 PE=1 SV=1	13.5754	3	1.353	4	17.9245
Q9Z2D8	Methyl-CpG-binding domain protein 3 OS=Mus musculus GN=Mbd3 PE=1 SV=1	11.3348	3	1.35	4	11.2281
A2AR02	Peptidyl-prolyl cis-trans isomerase G OS=Mus musculus GN=Ppig PE=1 SV=1	10.1034	3	1.349	4	4.12234
P02802	Metallothionein-1 OS=Mus musculus GN=Mt1 PE=1 SV=1	27.6682	2	1.343	9	21.3115
Q9JJI8	60S ribosomal protein L38 OS=Mus musculus GN=Rpl38 PE=1 SV=3	129.687	7	1.342	34	60
Q9JJ28	Protein flightless-1 homolog OS=Mus musculus GN=Flii PE=1 SV=1	24.3688	7	1.34	8	8.41857
Q99KI3	ER membrane protein complex subunit 3 OS=Mus musculus GN=Emc3 PE=1 SV=3	14.2267	4	1.338	5	15.7088
Q6P8I4	PEST proteolytic signal-containing nuclear protein OS=Mus musculus GN=Pcnp PE=1 SV=1	26.0202	5	1.337	8	34.8315
Q99P91	Transmembrane glycoprotein NMB OS=Mus musculus GN=Gpnmb PE=1 SV=2	38.0569	4	1.336	11	8.53659
P60521	Gamma-aminobutyric acid receptor-associated protein-like 2 OS=Mus musculus GN=Gabarapl2 PE=1 SV=1	11.7999	3	1.332	3	29.0598
P21619	Lamin-B2 OS=Mus musculus GN=Lmnb2 PE=1 SV=2	72.3132	7	1.331	24	22.4832
Q9R0N0	Galactokinase OS=Mus musculus GN=Galk1 PE=1 SV=2	17.8426	5	1.33	7	15.5612
Q5RJG1	Nucleolar protein 10 OS=Mus musculus GN=Nol10 PE=2 SV=1	10.2352	3	1.33	3	6.40466
Q3TCJ1	BRISC complex subunit Abro1 OS=Mus musculus GN=Fam175b PE=1 SV=1	14.7662	5	1.326	6	14.4578
P62267	40S ribosomal protein S23 OS=Mus musculus GN=Rps23 PE=1 SV=3	299.845	13	1.325	78	66.4336
P17897	Lysozyme C-1 OS=Mus musculus GN=Lyz1 PE=1 SV=1	58.0538	2	1.325	21	41.8919
Q8K3C3	Protein LZIC OS=Mus musculus GN=Lzic PE=1 SV=1	17.4076	2	1.325	5	16.3158
Q9CQ71	Replication protein A 14 kDa subunit OS=Mus musculus GN=Rpa3 PE=1 SV=1	10.1183	2	1.321	3	29.7521
Q9CPX6	Ubiquitin-like-conjugating enzyme ATG3 OS=Mus musculus GN=Atg3 PE=1 SV=1	10.2394	3	1.318	3	14.0127
Q6P8X1	Sorting nexin-6 OS=Mus musculus GN=Snx6 PE=1 SV=2	26.1845	7	1.317	12	24.6305
P45952	Medium-chain specific acyl-CoA dehydrogenase, mitochondrial OS=Mus musculus GN=Acadm PE=1 SV=1	45.6786	9	1.315	15	25.1781
Q3UBG2	PTB-containing, cubilin and LRP1-interacting protein OS=Mus musculus GN=Pid1 PE=1 SV=2	13.4059	3	1.314	4	24.8848
P12382	ATP-dependent 6-phosphofructokinase, liver type OS=Mus musculus GN=Pfkl PE=1 SV=4	41.4005	7	1.312	10	18.3333
Q9JIG7	Coiled-coil domain-containing protein 22 OS=Mus musculus GN=Ccdc22 PE=1 SV=1	15.6071	3	1.311	4	8.29346
Q9CXW2	28S ribosomal protein S22, mitochondrial OS=Mus musculus GN=Mrps22 PE=1 SV=1	13.9787	4	1.311	5	13.649
Q9R190	Metastasis-associated protein MTA2 OS=Mus musculus GN=Mta2 PE=1 SV=1	40.3447	10	1.31	21	27.0958
P24288	Branched-chain-amino-acid aminotransferase, cytosolic OS=Mus musculus GN=Bcat1 PE=1 SV=2	16.0718	6	1.308	7	20.9845
A2APB8	Targeting protein for Xklp2 OS=Mus musculus GN=Tpx2 PE=1 SV=1	21.612	8	1.304	14	15.4362
P61759	Prefoldin subunit 3 OS=Mus musculus GN=Vbp1 PE=1 SV=2	18.2695	5	1.303	7	34.1837
Q99LI7	Cleavage stimulation factor subunit 3 OS=Mus musculus GN=Cstf3 PE=1 SV=1	12.378	4	1.303	5	8.22873
Q8BP67	60S ribosomal protein L24 OS=Mus musculus GN=Rpl24 PE=1 SV=2	89.0898	7	1.302	27	41.4013
Q7TT37	Elongator complex protein 1 OS=Mus musculus GN=Ikbkap PE=1 SV=2	11.9898	5	1.3	6	4.57614
Q99KE1	NAD-dependent malic enzyme, mitochondrial OS=Mus musculus GN=Me2 PE=1 SV=1	30.1811	9	1.296	11	22.4109
Q8R4R6	Nucleoporin NUP53 OS=Mus musculus GN=Nup35 PE=1 SV=2	19.8067	4	1.295	6	20
Q6GSS7	Histone H2A type 2-A OS=Mus musculus GN=Hist2h2aa1 PE=1 SV=3	872.929	2	1.293	240	36.1538
O54833	Casein kinase II subunit alpha' OS=Mus musculus GN=Csnk2a2 PE=1 SV=1	26.6084	6	1.291	11	25.1429
B9EJ86	Oxysterol-binding protein-related protein 8 OS=Mus musculus GN=Osbpl8 PE=1 SV=1	12.1562	4	1.291	7	6.4117
O88842	FYVE, RhoGEF and PH domain-containing protein 3 OS=Mus musculus GN=Fgd3 PE=1 SV=1	11.7709	4	1.288	5	9.14052
P62849	40S ribosomal protein S24 OS=Mus musculus GN=Rps24 PE=1 SV=1	64.8492	5	1.287	18	34.5865
P54923	[Protein ADP-ribosylarginine] hydrolase OS=Mus musculus GN=Adprh PE=1 SV=1	16.645	3	1.283	5	13.2597
Q8BKX1	Brain-specific angiogenesis inhibitor 1-associated protein 2 OS=Mus musculus GN=Baiap2 PE=1 SV=2	13.7522	4	1.282	6	11.4019
O88958	Glucosamine-6-phosphate isomerase 1 OS=Mus musculus GN=Gnpda1 PE=1 SV=3	22.6307	5	1.281	7	24.9135
P29416	Beta-hexosaminidase subunit alpha OS=Mus musculus GN=Hexa PE=1 SV=2	19.0419	5	1.281	6	11.553
O54962	Barrier-to-autointegration factor OS=Mus musculus GN=Banf1 PE=1 SV=1	37.189	7	1.28	14	89.8876
P25976	Nucleolar transcription factor 1 OS=Mus musculus GN=Ubtf PE=1 SV=1	22.3627	8	1.28	10	13.4641
P11152	Lipoprotein lipase OS=Mus musculus GN=Lpl PE=1 SV=3	20.0967	6	1.277	6	20.0422
E9Q555	E3 ubiquitin-protein ligase RNF213 OS=Mus musculus GN=Rnf213 PE=1 SV=2	22.2228	10	1.271	13	2.36801
Q9D753	Exosome complex component RRP43 OS=Mus musculus GN=Exosc8 PE=1 SV=1	13.934	5	1.268	5	23.913
Q9R0Q1	Synaptotagmin-like protein 4 OS=Mus musculus GN=Sytl4 PE=1 SV=1	72.5102	2	1.267	30	1.48588
Q810D6	Glutamate-rich WD repeat-containing protein 1 OS=Mus musculus GN=Grwd1 PE=1 SV=2	19.0713	4	1.267	6	13.4529
Q9EQ32	Phosphoinositide 3-kinase adapter protein 1 OS=Mus musculus GN=Pik3ap1 PE=1 SV=1	18.1754	4	1.262	5	7.39827
P53811	Phosphatidylinositol transfer protein beta isoform OS=Mus musculus GN=Pitpnb PE=1 SV=2	41.1235	7	1.261	14	32.4723
P45878	Peptidyl-prolyl cis-trans isomerase FKBP2 OS=Mus musculus GN=Fkbp2 PE=1 SV=1	14.9684	4	1.261	9	33.5714
P47963	60S ribosomal protein L13 OS=Mus musculus GN=Rpl13 PE=1 SV=3	239.537	20	1.26	82	59.2417
Q9D2G2	Dihydrolipoyllysine-residue succinyltransferase component of 2-oxoglutarate dehydrogenase complex, mitochondrial OS=Mus musculus GN=Dlst PE=1 SV=1	45.4518	7	1.26	13	21.8062
O70439	Syntaxin-7 OS=Mus musculus GN=Stx7 PE=1 SV=3	12.1632	3	1.26	5	11.1111
Q9Z0J0	Epididymal secretory protein E1 OS=Mus musculus GN=Npc2 PE=1 SV=1	81.1191	11	1.259	26	51.0067
Q8R0G9	Nuclear pore complex protein Nup133 OS=Mus musculus GN=Nup133 PE=1 SV=2	15.7661	5	1.259	7	5.02165
P35821	Tyrosine-protein phosphatase non-receptor type 1 OS=Mus musculus GN=Ptpn1 PE=1 SV=2	16.9473	2	1.257	5	6.01852
Q8K4Z3	NAD(P)H-hydrate epimerase OS=Mus musculus GN=Naxe PE=1 SV=1	13.8868	3	1.257	5	18.4397
P52503	NADH dehydrogenase [ubiquinone] iron-sulfur protein 6, mitochondrial OS=Mus musculus GN=Ndufs6 PE=1 SV=2	29.2286	4	1.256	9	41.3793
Q9CRB2	H/ACA ribonucleoprotein complex subunit 2 OS=Mus musculus GN=Nhp2 PE=1 SV=1	22.3709	3	1.256	6	23.5294
Q9JJ80	Ribosome production factor 2 homolog OS=Mus musculus GN=Rpf2 PE=2 SV=2	13.5877	6	1.256	7	16.0131
Q60648	Ganglioside GM2 activator OS=Mus musculus GN=Gm2a PE=1 SV=2	13.0191	2	1.256	4	16.5803
Q9Z0H4	CUGBP Elav-like family member 2 OS=Mus musculus GN=Celf2 PE=1 SV=1	29.1786	4	1.255	9	17.126
P14576	Signal recognition particle 54 kDa protein OS=Mus musculus GN=Srp54 PE=1 SV=2	25.2063	8	1.254	9	18.4524
Q9CQU0	Thioredoxin domain-containing protein 12 OS=Mus musculus GN=Txndc12 PE=1 SV=1	26.6621	6	1.252	10	41.1765
P70398	Probable ubiquitin carboxyl-terminal hydrolase FAF-X OS=Mus musculus GN=Usp9x PE=1 SV=2	19.7642	7	1.248	7	3.59515
O08583	THO complex subunit 4 OS=Mus musculus GN=Alyref PE=1 SV=3	38.4794	4	1.247	12	16.8627
Q9DCT2	NADH dehydrogenase [ubiquinone] iron-sulfur protein 3, mitochondrial OS=Mus musculus GN=Ndufs3 PE=1 SV=2	27.3041	7	1.247	10	32.3194
Q9EQH3	Vacuolar protein sorting-associated protein 35 OS=Mus musculus GN=Vps35 PE=1 SV=1	61.1934	11	1.246	25	18.2161
Q8C0C7	Phenylalanine--tRNA ligase alpha subunit OS=Mus musculus GN=Farsa PE=1 SV=1	35.7053	9	1.246	13	19.2913
Q9ESP1	Stromal cell-derived factor 2-like protein 1 OS=Mus musculus GN=Sdf2l1 PE=1 SV=2	15.749	4	1.246	4	29.4118
Q8R5L3	Vam6/Vps39-like protein OS=Mus musculus GN=Vps39 PE=1 SV=1	14.1044	4	1.246	4	7.44921
Q61033	Lamina-associated polypeptide 2, isoforms alpha/zeta OS=Mus musculus GN=Tmpo PE=1 SV=4	86.8553	3	1.245	25	25.8297
P47199	Quinone oxidoreductase OS=Mus musculus GN=Cryz PE=1 SV=1	16.3339	4	1.245	6	21.4502
P38060	Hydroxymethylglutaryl-CoA lyase, mitochondrial OS=Mus musculus GN=Hmgcl PE=1 SV=2	37.1914	7	1.244	10	39.3846
Q00623	Apolipoprotein A-I OS=Mus musculus GN=Apoa1 PE=1 SV=2	14.333	2	1.244	6	6.81818
P01887	Beta-2-microglobulin OS=Mus musculus GN=B2m PE=1 SV=2	17.0154	3	1.243	6	39.4958
Q80SW1	Putative adenosylhomocysteinase 2 OS=Mus musculus GN=Ahcyl1 PE=1 SV=1	16.4928	6	1.243	8	15.8491
Q8K0V4	CCR4-NOT transcription complex subunit 3 OS=Mus musculus GN=Cnot3 PE=1 SV=1	11.2144	4	1.243	5	8.52197
Q8VI84	Nucleolar complex protein 3 homolog OS=Mus musculus GN=Noc3l PE=2 SV=2	10.707	3	1.241	4	5.70012
P18242	Cathepsin D OS=Mus musculus GN=Ctsd PE=1 SV=1	206.367	13	1.24	54	42.9268
P06795	Multidrug resistance protein 1B OS=Mus musculus GN=Abcb1b PE=1 SV=1	11.4968	4	1.24	5	5.79937
O09159	Lysosomal alpha-mannosidase OS=Mus musculus GN=Man2b1 PE=1 SV=4	19.5396	5	1.239	7	8.19348
Q8C4J7	Transducin beta-like protein 3 OS=Mus musculus GN=Tbl3 PE=2 SV=1	21.4126	5	1.238	7	10.1124
Q99KB8	Hydroxyacylglutathione hydrolase, mitochondrial OS=Mus musculus GN=Hagh PE=1 SV=2	40.4605	6	1.237	11	25.89
Q9EQH2	Endoplasmic reticulum aminopeptidase 1 OS=Mus musculus GN=Erap1 PE=1 SV=2	11.5909	7	1.237	7	9.24731
P61079	Ubiquitin-conjugating enzyme E2 D3 OS=Mus musculus GN=Ube2d3 PE=1 SV=1	25.2812	4	1.236	7	41.4966
O88942	Nuclear factor of activated T-cells, cytoplasmic 1 OS=Mus musculus GN=Nfatc1 PE=1 SV=1	27.5612	8	1.235	11	18.5495
Q8R0X7	Sphingosine-1-phosphate lyase 1 OS=Mus musculus GN=Sgpl1 PE=1 SV=1	54.2329	12	1.234	21	27.993
O70551	SRSF protein kinase 1 OS=Mus musculus GN=Srpk1 PE=1 SV=2	26.8672	3	1.233	8	8.48765
Q9D5T0	ATPase family AAA domain-containing protein 1 OS=Mus musculus GN=Atad1 PE=1 SV=1	12.2077	4	1.233	4	12.4654
Q8BH43	Wiskott-Aldrich syndrome protein family member 2 OS=Mus musculus GN=Wasf2 PE=1 SV=1	24.3325	5	1.232	10	13.4809
Q9CS42	Ribose-phosphate pyrophosphokinase 2 OS=Mus musculus GN=Prps2 PE=1 SV=4	51.2927	2	1.23	14	32.7044
P43275	Histone H1.1 OS=Mus musculus GN=Hist1h1a PE=1 SV=2	263.785	7	1.229	68	33.3333
O89110	Caspase-8 OS=Mus musculus GN=Casp8 PE=1 SV=1	25.932	6	1.226	8	18.75
Q9D1C1	Ubiquitin-conjugating enzyme E2 C OS=Mus musculus GN=Ube2c PE=1 SV=1	18.3371	5	1.226	7	31.8436
A2AGT5	Cytoskeleton-associated protein 5 OS=Mus musculus GN=Ckap5 PE=1 SV=1	24.1498	7	1.225	9	4.2815
Q8CAY6	Acetyl-CoA acetyltransferase, cytosolic OS=Mus musculus GN=Acat2 PE=1 SV=2	21.8783	5	1.224	7	21.6625
Q9CWZ7	Gamma-soluble NSF attachment protein OS=Mus musculus GN=Napg PE=1 SV=1	16.3432	5	1.224	5	21.1538
Q8R317	Ubiquilin-1 OS=Mus musculus GN=Ubqln1 PE=1 SV=1	19.8404	4	1.223	6	11.1684
P28650	Adenylosuccinate synthetase isozyme 1 OS=Mus musculus GN=Adssl1 PE=1 SV=2	35.3982	9	1.221	13	29.5405
Q9CR51	V-type proton ATPase subunit G 1 OS=Mus musculus GN=Atp6v1g1 PE=1 SV=3	33.4006	3	1.221	8	28.8136
Q9QUN7	Toll-like receptor 2 OS=Mus musculus GN=Tlr2 PE=1 SV=1	13.0694	5	1.221	5	7.65306
Q8K3X4	Interferon regulatory factor 2-binding protein-like OS=Mus musculus GN=Irf2bpl PE=1 SV=1	11.617	4	1.221	5	9.80645
P35585	AP-1 complex subunit mu-1 OS=Mus musculus GN=Ap1m1 PE=1 SV=3	12.7576	4	1.219	6	11.5839
P58021	Transmembrane 9 superfamily member 2 OS=Mus musculus GN=Tm9sf2 PE=1 SV=1	10.2138	2	1.219	3	3.92749
Q3TJZ6	Protein FAM98A OS=Mus musculus GN=Fam98a PE=1 SV=1	13.6177	3	1.218	4	8.15534
Q9CPR5	39S ribosomal protein L15, mitochondrial OS=Mus musculus GN=Mrpl15 PE=1 SV=1	10.3928	3	1.218	3	12.5424
Q99N69	Leupaxin OS=Mus musculus GN=Lpxn PE=1 SV=2	55.3006	10	1.217	21	35.4922
O70370	Cathepsin S OS=Mus musculus GN=Ctss PE=1 SV=2	19.7864	4	1.217	7	19.4118
Q80X85	28S ribosomal protein S7, mitochondrial OS=Mus musculus GN=Mrps7 PE=1 SV=1	19.1832	5	1.217	6	30.1653
Q9JK38	Glucosamine 6-phosphate N-acetyltransferase OS=Mus musculus GN=Gnpnat1 PE=1 SV=1	15.9011	2	1.217	4	17.3913
O55126	Protein NipSnap homolog 2 OS=Mus musculus GN=Gbas PE=1 SV=1	15.1537	3	1.216	4	11.7438
Q9ES52	Phosphatidylinositol 3,4,5-trisphosphate 5-phosphatase 1 OS=Mus musculus GN=Inpp5d PE=1 SV=2	57.1119	17	1.213	21	17.8002
P62627	Dynein light chain roadblock-type 1 OS=Mus musculus GN=Dynlrb1 PE=1 SV=3	19.8522	4	1.213	6	55.2083
Q08288	Cell growth-regulating nucleolar protein OS=Mus musculus GN=Lyar PE=1 SV=2	78.5651	10	1.211	26	32.9897
Q8CGZ0	Calcium homeostasis endoplasmic reticulum protein OS=Mus musculus GN=Cherp PE=1 SV=1	16.7177	4	1.211	6	5.55556
O08784	Treacle protein OS=Mus musculus GN=Tcof1 PE=1 SV=1	68.8862	14	1.21	23	14.3182
Q61686	Chromobox protein homolog 5 OS=Mus musculus GN=Cbx5 PE=1 SV=1	23.108	5	1.21	9	34.0314
Q9CQH7	Transcription factor BTF3 homolog 4 OS=Mus musculus GN=Btf3l4 PE=1 SV=1	15.841	3	1.208	6	22.1519
Q5SYD0	Unconventional myosin-Id OS=Mus musculus GN=Myo1d PE=1 SV=1	13.1363	6	1.208	8	8.64811
Q9CX86	Heterogeneous nuclear ribonucleoprotein A0 OS=Mus musculus GN=Hnrnpa0 PE=1 SV=1	94.3266	9	1.207	31	39.6721
D3Z6Q9	Bridging integrator 2 OS=Mus musculus GN=Bin2 PE=1 SV=1	25.2537	7	1.207	12	18.6094
Q8BTS4	Nuclear pore complex protein Nup54 OS=Mus musculus GN=Nup54 PE=1 SV=1	11.4718	3	1.207	3	9.41176
Q5SSL4	Active breakpoint cluster region-related protein OS=Mus musculus GN=Abr PE=1 SV=1	26.2293	8	1.206	10	14.2026
O09167	60S ribosomal protein L21 OS=Mus musculus GN=Rpl21 PE=1 SV=3	184.075	12	1.205	60	52.5
Q99M31	Heat shock 70 kDa protein 14 OS=Mus musculus GN=Hspa14 PE=1 SV=2	25.2626	6	1.205	8	13.556
Q9JKP7	DNA polymerase epsilon subunit 3 OS=Mus musculus GN=Pole3 PE=1 SV=1	16.0482	3	1.205	5	31.7241
Q9CWU9	Nucleoporin Nup37 OS=Mus musculus GN=Nup37 PE=1 SV=2	18.5243	6	1.203	8	24.2331
Q8K1R3	Polyribonucleotide nucleotidyltransferase 1, mitochondrial OS=Mus musculus GN=Pnpt1 PE=1 SV=1	39.0037	12	1.202	15	18.9017
Q8BVE3	V-type proton ATPase subunit H OS=Mus musculus GN=Atp6v1h PE=1 SV=1	34.0252	8	1.202	11	19.0476
Q8BZN6	Dedicator of cytokinesis protein 10 OS=Mus musculus GN=Dock10 PE=1 SV=3	15.7941	8	1.201	8	4.93023
P43346	Deoxycytidine kinase OS=Mus musculus GN=Dck PE=1 SV=1	12.3494	4	1.2	4	20.7692
Q9CPT5	Nucleolar protein 16 OS=Mus musculus GN=Nop16 PE=1 SV=1	47.6738	10	0.85	17	56.7416
Q8WTY4	Anamorsin OS=Mus musculus GN=Ciapin1 PE=1 SV=1	18.8874	5	0.85	10	22.0065
Q8K4I3	Rho guanine nucleotide exchange factor 6 OS=Mus musculus GN=Arhgef6 PE=1 SV=1	41.3419	8	0.848	13	16.4721
P34884	Macrophage migration inhibitory factor OS=Mus musculus GN=Mif PE=1 SV=2	39.5142	5	0.847	20	52.1739
Q91YI0	Argininosuccinate lyase OS=Mus musculus GN=Asl PE=1 SV=1	20.6228	6	0.846	7	14.2241
O55234	Proteasome subunit beta type-5 OS=Mus musculus GN=Psmb5 PE=1 SV=3	64.2877	10	0.845	20	37.8788
P61027	Ras-related protein Rab-10 OS=Mus musculus GN=Rab10 PE=1 SV=1	41.2507	5	0.845	17	40.5
P62774	Myotrophin OS=Mus musculus GN=Mtpn PE=1 SV=2	39.8441	5	0.845	13	38.9831
Q9EQU5	Protein SET OS=Mus musculus GN=Set PE=1 SV=1	159.346	13	0.844	46	34.9481
Q9Z2X1	Heterogeneous nuclear ribonucleoprotein F OS=Mus musculus GN=Hnrnpf PE=1 SV=3	132.406	11	0.844	39	33.494
P56394	Cytochrome c oxidase copper chaperone OS=Mus musculus GN=Cox17 PE=1 SV=2	22.0849	5	0.843	9	58.7302
Q9CZ30	Obg-like ATPase 1 OS=Mus musculus GN=Ola1 PE=1 SV=1	63.151	15	0.842	24	41.6667
Q8CFQ3	Intron-binding protein aquarius OS=Mus musculus GN=Aqr PE=1 SV=2	22.6935	6	0.839	7	6.54963
Q9DCA5	Ribosome biogenesis protein BRX1 homolog OS=Mus musculus GN=Brix1 PE=1 SV=3	14.3457	2	0.838	4	8.2153
Q9CYG7	Mitochondrial import receptor subunit TOM34 OS=Mus musculus GN=Tomm34 PE=1 SV=1	31.7529	8	0.837	10	31.7152
Q4FZC9	Nesprin-3 OS=Mus musculus GN=Syne3 PE=1 SV=1	22.8086	7	0.837	8	10.8718
Q501J6	Probable ATP-dependent RNA helicase DDX17 OS=Mus musculus GN=Ddx17 PE=1 SV=1	145.531	14	0.835	52	35.2308
Q6ZWN5	40S ribosomal protein S9 OS=Mus musculus GN=Rps9 PE=1 SV=3	104.182	18	0.835	39	56.1856
P51912	Neutral amino acid transporter B(0) OS=Mus musculus GN=Slc1a5 PE=1 SV=2	27.6355	2	0.835	8	6.32911
P19783	Cytochrome c oxidase subunit 4 isoform 1, mitochondrial OS=Mus musculus GN=Cox4i1 PE=1 SV=2	67.0273	7	0.834	23	29.5858
P63085	Mitogen-activated protein kinase 1 OS=Mus musculus GN=Mapk1 PE=1 SV=3	22.9942	5	0.834	8	18.1564
Q9ESY9	Gamma-interferon-inducible lysosomal thiol reductase OS=Mus musculus GN=Ifi30 PE=1 SV=3	66.0347	7	0.831	23	28.2258
P48771	Cytochrome c oxidase subunit 7A2, mitochondrial OS=Mus musculus GN=Cox7a2 PE=1 SV=2	16.0279	2	0.831	5	27.7108
Q61584	Fragile X mental retardation syndrome-related protein 1 OS=Mus musculus GN=Fxr1 PE=1 SV=2	35.8322	9	0.829	14	21.1226
Q9CWL8	Beta-catenin-like protein 1 OS=Mus musculus GN=Ctnnbl1 PE=1 SV=1	11.7383	3	0.829	5	8.17052
P17918	Proliferating cell nuclear antigen OS=Mus musculus GN=Pcna PE=1 SV=2	208.8	19	0.826	71	62.4521
Q0VGB7	Serine/threonine-protein phosphatase 4 regulatory subunit 2 OS=Mus musculus GN=Ppp4r2 PE=1 SV=1	11.1735	3	0.826	5	8.63309
Q64261	Cyclin-dependent kinase 6 OS=Mus musculus GN=Cdk6 PE=1 SV=2	29.9447	6	0.824	11	29.1411
Q9EQS3	C-Myc-binding protein OS=Mus musculus GN=Mycbp PE=1 SV=5	15.0744	3	0.824	5	28.1553
O35685	Nuclear migration protein nudC OS=Mus musculus GN=Nudc PE=1 SV=1	151.2	25	0.823	56	59.3373
Q99P31	Hsp70-binding protein 1 OS=Mus musculus GN=Hspbp1 PE=1 SV=1	46.355	7	0.823	13	32.493
Q9CWZ3	RNA-binding protein 8A OS=Mus musculus GN=Rbm8a PE=1 SV=3	34.4175	3	0.822	8	21.8391
P97855	Ras GTPase-activating protein-binding protein 1 OS=Mus musculus GN=G3bp1 PE=1 SV=1	166.531	16	0.821	53	42.5806
Q9DCS3	Trans-2-enoyl-CoA reductase, mitochondrial OS=Mus musculus GN=Mecr PE=1 SV=2	15.2059	4	0.821	4	14.7453
Q8BWZ3	N-alpha-acetyltransferase 25, NatB auxiliary subunit OS=Mus musculus GN=Naa25 PE=1 SV=1	15.0843	6	0.821	6	5.8642
P61358	60S ribosomal protein L27 OS=Mus musculus GN=Rpl27 PE=1 SV=2	117.978	8	0.819	37	49.2647
Q99JW2	Aminoacylase-1 OS=Mus musculus GN=Acy1 PE=1 SV=1	58.0203	11	0.819	18	40.6863
P62960	Nuclease-sensitive element-binding protein 1 OS=Mus musculus GN=Ybx1 PE=1 SV=3	165.014	8	0.817	49	48.1366
P26443	Glutamate dehydrogenase 1, mitochondrial OS=Mus musculus GN=Glud1 PE=1 SV=1	214.853	23	0.816	62	43.3692
P62245	40S ribosomal protein S15a OS=Mus musculus GN=Rps15a PE=1 SV=2	94.5255	9	0.816	29	50.7692
Q8VEM8	Phosphate carrier protein, mitochondrial OS=Mus musculus GN=Slc25a3 PE=1 SV=1	69.8496	14	0.816	25	34.1737
Q9JMG1	Endothelial differentiation-related factor 1 OS=Mus musculus GN=Edf1 PE=1 SV=1	17.3427	4	0.816	9	29.7297
Q922J9	Fatty acyl-CoA reductase 1 OS=Mus musculus GN=Far1 PE=1 SV=1	11.1104	4	0.816	6	10.2913
O09131	Glutathione S-transferase omega-1 OS=Mus musculus GN=Gsto1 PE=1 SV=2	10.9875	3	0.816	4	14.1667
P62983	Ubiquitin-40S ribosomal protein S27a OS=Mus musculus GN=Rps27a PE=1 SV=2	434.713	15	0.815	129	58.3333
Q05144	Ras-related C3 botulinum toxin substrate 2 OS=Mus musculus GN=Rac2 PE=1 SV=1	58.5684	5	0.815	18	40.1042
P97370	Sodium/potassium-transporting ATPase subunit beta-3 OS=Mus musculus GN=Atp1b3 PE=1 SV=1	51.4222	6	0.814	14	24.8201
Q9CYN2	Signal peptidase complex subunit 2 OS=Mus musculus GN=Spcs2 PE=1 SV=1	14.7459	4	0.813	6	20.354
P61979	Heterogeneous nuclear ribonucleoprotein K OS=Mus musculus GN=Hnrnpk PE=1 SV=1	409.886	30	0.81	129	67.3866
P28656	Nucleosome assembly protein 1-like 1 OS=Mus musculus GN=Nap1l1 PE=1 SV=2	120.192	4	0.808	32	21.9949
Q8BY71	Histone acetyltransferase type B catalytic subunit OS=Mus musculus GN=Hat1 PE=1 SV=1	16.1797	6	0.808	7	16.5865
P51859	Hepatoma-derived growth factor OS=Mus musculus GN=Hdgf PE=1 SV=2	126.473	13	0.807	40	50.6329
Q9D338	39S ribosomal protein L19, mitochondrial OS=Mus musculus GN=Mrpl19 PE=1 SV=1	10.2544	3	0.802	5	11.6438
P0C0S6	Histone H2A.Z OS=Mus musculus GN=H2afz PE=1 SV=2	147.627	3	0.796	50	31.25
Q6PGH2	Hematological and neurological expressed 1-like protein OS=Mus musculus GN=Hn1l PE=1 SV=1	22.5866	5	0.795	7	28.4211
Q62189	U1 small nuclear ribonucleoprotein A OS=Mus musculus GN=Snrpa PE=1 SV=3	47.7947	3	0.792	13	20.5575
O70404	Vesicle-associated membrane protein 8 OS=Mus musculus GN=Vamp8 PE=1 SV=1	12.1006	4	0.792	4	38.6139
Q8K124	Pleckstrin homology domain-containing family O member 2 OS=Mus musculus GN=Plekho2 PE=1 SV=1	19.7471	5	0.791	8	17.9798
Q3UL36	Arginine and glutamate-rich protein 1 OS=Mus musculus GN=Arglu1 PE=1 SV=2	17.9075	5	0.791	7	14.3911
Q9CQQ8	U6 snRNA-associated Sm-like protein LSm7 OS=Mus musculus GN=Lsm7 PE=1 SV=1	14.5793	2	0.791	7	33.9806
Q6NV83	U2 snRNP-associated SURP motif-containing protein OS=Mus musculus GN=U2surp PE=1 SV=3	36.2068	8	0.789	12	11.8562
P17095	High mobility group protein HMG-I/HMG-Y OS=Mus musculus GN=Hmga1 PE=1 SV=4	44.2377	4	0.788	12	48.5981
Q63829	COMM domain-containing protein 3 OS=Mus musculus GN=Commd3 PE=1 SV=1	10.0446	3	0.787	3	21.5385
Q61207	Prosaposin OS=Mus musculus GN=Psap PE=1 SV=2	93.058	17	0.786	31	30.1616
P11438	Lysosome-associated membrane glycoprotein 1 OS=Mus musculus GN=Lamp1 PE=1 SV=2	16.6282	3	0.786	5	6.89655
O88587	Catechol O-methyltransferase OS=Mus musculus GN=Comt PE=1 SV=2	36.6794	6	0.785	11	35.8491
P62309	Small nuclear ribonucleoprotein G OS=Mus musculus GN=Snrpg PE=1 SV=1	15.4549	3	0.785	5	35.5263
Q9D358	Low molecular weight phosphotyrosine protein phosphatase OS=Mus musculus GN=Acp1 PE=1 SV=3	35.324	4	0.784	10	39.2405
Q8VE37	Regulator of chromosome condensation OS=Mus musculus GN=Rcc1 PE=1 SV=1	23.8562	4	0.784	7	13.7767
O35345	Importin subunit alpha-7 OS=Mus musculus GN=Kpna6 PE=1 SV=2	18.8695	2	0.784	7	11.9403
P56395	Cytochrome b5 OS=Mus musculus GN=Cyb5a PE=1 SV=2	62.0761	7	0.779	19	55.9701
Q61990	Poly(rC)-binding protein 2 OS=Mus musculus GN=Pcbp2 PE=1 SV=1	171.067	8	0.778	47	51.6575
P62315	Small nuclear ribonucleoprotein Sm D1 OS=Mus musculus GN=Snrpd1 PE=1 SV=1	16.1663	3	0.778	4	36.9748
Q9CZU6	Citrate synthase, mitochondrial OS=Mus musculus GN=Cs PE=1 SV=1	168.307	18	0.777	53	33.6207
P16045	Galectin-1 OS=Mus musculus GN=Lgals1 PE=1 SV=3	79.5162	7	0.777	23	55.5556
Q9D0F3	Protein ERGIC-53 OS=Mus musculus GN=Lman1 PE=1 SV=1	15.9955	3	0.777	5	8.70406
P63087	Serine/threonine-protein phosphatase PP1-gamma catalytic subunit OS=Mus musculus GN=Ppp1cc PE=1 SV=1	105.35	2	0.776	29	42.7245
Q9CPQ1	Cytochrome c oxidase subunit 6C OS=Mus musculus GN=Cox6c PE=1 SV=3	16.0095	4	0.773	7	31.5789
Q99KN9	Clathrin interactor 1 OS=Mus musculus GN=Clint1 PE=1 SV=2	16.1785	5	0.772	7	9.19176
P70315	Wiskott-Aldrich syndrome protein homolog OS=Mus musculus GN=Was PE=1 SV=1	22.5203	5	0.771	7	12.5
P97379	Ras GTPase-activating protein-binding protein 2 OS=Mus musculus GN=G3bp2 PE=1 SV=2	31.561	6	0.77	11	16.39
Q9D880	Mitochondrial import inner membrane translocase subunit TIM50 OS=Mus musculus GN=Timm50 PE=1 SV=1	11.7252	6	0.764	7	22.0963
Q9D0W5	Peptidyl-prolyl cis-trans isomerase-like 1 OS=Mus musculus GN=Ppil1 PE=1 SV=1	16.5609	4	0.76	6	26.506
Q8BK72	28S ribosomal protein S27, mitochondrial OS=Mus musculus GN=Mrps27 PE=1 SV=2	10.2177	3	0.759	4	19.2771
Q3UKJ7	WD40 repeat-containing protein SMU1 OS=Mus musculus GN=Smu1 PE=2 SV=2	10.7394	5	0.758	6	12.0858
Q9ESU6	Bromodomain-containing protein 4 OS=Mus musculus GN=Brd4 PE=1 SV=2	14.5293	4	0.755	4	4.42857
P11031	Activated RNA polymerase II transcriptional coactivator p15 OS=Mus musculus GN=Sub1 PE=1 SV=3	13.3357	2	0.755	4	30.7087
P28352	DNA-(apurinic or apyrimidinic site) lyase OS=Mus musculus GN=Apex1 PE=1 SV=2	66.0518	11	0.754	20	45.4259
P97822	Acidic leucine-rich nuclear phosphoprotein 32 family member E OS=Mus musculus GN=Anp32e PE=1 SV=2	61.7823	7	0.743	18	31.9231
P26350	Prothymosin alpha OS=Mus musculus GN=Ptma PE=1 SV=2	177.5	5	0.741	46	25.2252
O89086	RNA-binding protein 3 OS=Mus musculus GN=Rbm3 PE=1 SV=1	46.25	4	0.74	15	35.2941
Q8CD92	Tetratricopeptide repeat protein 27 OS=Mus musculus GN=Ttc27 PE=1 SV=2	14.1592	4	0.739	6	6.49351
P53996	Cellular nucleic acid-binding protein OS=Mus musculus GN=Cnbp PE=1 SV=2	41.5152	3	0.724	13	21.3483
O54941	SWI/SNF-related matrix-associated actin-dependent regulator of chromatin subfamily E member 1 OS=Mus musculus GN=Smarce1 PE=1 SV=1	15.2612	4	0.717	6	14.8418
P62897	Cytochrome c, somatic OS=Mus musculus GN=Cycs PE=1 SV=2	99.7558	15	0.714	29	69.5238
Q9D0B0	Serine/arginine-rich splicing factor 9 OS=Mus musculus GN=Srsf9 PE=1 SV=1	26.563	5	0.714	9	28.3784
Q9D883	Splicing factor U2AF 35 kDa subunit OS=Mus musculus GN=U2af1 PE=1 SV=4	19.5457	3	0.712	7	16.7364
P11370	Retrovirus-related Env polyprotein from Fv-4 locus OS=Mus musculus GN=Fv4 PE=1 SV=2	35.7438	2	0.71	8	6.48012
Q9D3D9	ATP synthase subunit delta, mitochondrial OS=Mus musculus GN=Atp5d PE=1 SV=1	47.8229	3	0.699	12	17.2619
Q9QZM0	Ubiquilin-2 OS=Mus musculus GN=Ubqln2 PE=1 SV=2	18.4586	3	0.698	5	10.6583
Q9CQW2	ADP-ribosylation factor-like protein 8B OS=Mus musculus GN=Arl8b PE=1 SV=1	40.3192	4	0.686	13	55.914
P62858	40S ribosomal protein S28 OS=Mus musculus GN=Rps28 PE=1 SV=1	109.744	8	0.684	26	66.6667
Q62084	Protein phosphatase 1 regulatory subunit 14B OS=Mus musculus GN=Ppp1r14b PE=1 SV=2	10.972	2	0.68	3	30.6122
Q9DBR0	A-kinase anchor protein 8 OS=Mus musculus GN=Akap8 PE=1 SV=1	14.6974	5	0.676	5	10.6259
P61205	ADP-ribosylation factor 3 OS=Mus musculus GN=Arf3 PE=2 SV=2	34.6277	3	0.672	12	57.4586
P17665	Cytochrome c oxidase subunit 7C, mitochondrial OS=Mus musculus GN=Cox7c PE=1 SV=1	17.3283	2	0.665	5	17.4603
P52927	High mobility group protein HMGI-C OS=Mus musculus GN=Hmga2 PE=1 SV=1	11.1614	5	0.664	5	43.5185
O89017	Legumain OS=Mus musculus GN=Lgmn PE=1 SV=1	30.7826	4	0.659	9	10.5747
Q3THG9	Alanyl-tRNA editing protein Aarsd1 OS=Mus musculus GN=Aarsd1 PE=1 SV=2	10.9055	3	0.659	3	14.0777
Q01730	Ras suppressor protein 1 OS=Mus musculus GN=Rsu1 PE=1 SV=3	22.2355	6	0.652	7	28.5199
Q9CZM2	60S ribosomal protein L15 OS=Mus musculus GN=Rpl15 PE=2 SV=4	94.5137	7	0.647	28	29.902
P62874	Guanine nucleotide-binding protein G(I)/G(S)/G(T) subunit beta-1 OS=Mus musculus GN=Gnb1 PE=1 SV=3	57.5535	3	0.643	18	30.5882
Q61490	CD166 antigen OS=Mus musculus GN=Alcam PE=1 SV=3	15.971	4	0.636	5	11.3208
Q6P9Q4	FH1/FH2 domain-containing protein 1 OS=Mus musculus GN=Fhod1 PE=1 SV=3	11.8754	2	0.627	3	4.01003
Q921N6	Probable ATP-dependent RNA helicase DDX27 OS=Mus musculus GN=Ddx27 PE=1 SV=3	22.0371	8	0.597	9	13.0263
Q8VBT6	Apolipoprotein B receptor OS=Mus musculus GN=Apobr PE=1 SV=1	35.137	7	0.565	9	8.59873
P62204	Calmodulin OS=Mus musculus GN=Calm1 PE=1 SV=2	117.055	6	0.494	36	61.745
O88544	COP9 signalosome complex subunit 4 OS=Mus musculus GN=Cops4 PE=1 SV=1	35.6322	9	0.492	11	29.064

## Sheet: 60h pre-osteoclast DEPs
Accession	Description	Score Sequest HT	Unique Peptides	129/128	PSMs	Coverage
Q62084	Protein phosphatase 1 regulatory subunit 14B OS=Mus musculus GN=Ppp1r14b PE=1 SV=2	28.4887	4	1.62765	7	49.6599
Q9R0P9	Ubiquitin carboxyl-terminal hydrolase isozyme L1 OS=Mus musculus GN=Uchl1 PE=1 SV=1	19.434	5	1.54799	7	19.2825
Q9D6S7	Ribosome-recycling factor, mitochondrial OS=Mus musculus GN=Mrrf PE=1 SV=1	23.1916	5	1.47368	7	29.771
Q9D154	Leukocyte elastase inhibitor A OS=Mus musculus GN=Serpinb1a PE=1 SV=1	69.3239	10	1.47351	22	31.1346
P30993	C5a anaphylatoxin chemotactic receptor 1 OS=Mus musculus GN=C5ar1 PE=1 SV=2	10.1042	2	1.46667	3	6.55271
Q3UDW8	Heparan-alpha-glucosaminide N-acetyltransferase OS=Mus musculus GN=Hgsnat PE=1 SV=2	12.0805	2	1.43995	5	4.26829
P53986	Monocarboxylate transporter 1 OS=Mus musculus GN=Slc16a1 PE=1 SV=1	16.577	3	1.39532	5	10.142
O35943	Frataxin, mitochondrial OS=Mus musculus GN=Fxn PE=1 SV=1	26.5465	3	1.37154	7	20.2899
Q924N4	Solute carrier family 12 member 6 OS=Mus musculus GN=Slc12a6 PE=1 SV=2	10.2178	2	1.36842	4	3.3913
Q9EQ20	Methylmalonate-semialdehyde dehydrogenase [acylating], mitochondrial OS=Mus musculus GN=Aldh6a1 PE=1 SV=1	10.1619	3	1.36154	3	8.03738
Q99M01	Phenylalanine--tRNA ligase, mitochondrial OS=Mus musculus GN=Fars2 PE=1 SV=1	10.442	3	1.33215	3	9.31264
Q8BH58	TIP41-like protein OS=Mus musculus GN=Tiprl PE=1 SV=1	31.6871	5	1.3313	9	18.0812
Q9CZG3	COMM domain-containing protein 8 OS=Mus musculus GN=Commd8 PE=1 SV=1	34.0471	5	1.3218	14	37.7049
P70700	DNA-directed RNA polymerase I subunit RPA2 OS=Mus musculus GN=Polr1b PE=1 SV=2	10.1148	3	1.31804	4	2.55507
Q9R0Q3	Transmembrane emp24 domain-containing protein 2 OS=Mus musculus GN=Tmed2 PE=1 SV=1	49.269	6	1.31196	19	27.8607
Q58NB6	Dehydrogenase/reductase SDR family member 9 OS=Mus musculus GN=Dhrs9 PE=2 SV=2	11.1293	3	1.30843	3	12.5392
P62897	Cytochrome c, somatic OS=Mus musculus GN=Cycs PE=1 SV=2	96.4559	9	1.30568	24	48.5714
Q501J7	Phosphatase and actin regulator 4 OS=Mus musculus GN=Phactr4 PE=1 SV=2	16.7613	5	1.30327	6	7.3487
Q6PGC1	ATP-dependent RNA helicase DHX29 OS=Mus musculus GN=Dhx29 PE=1 SV=1	76.9309	20	1.30196	30	17.0696
Q9CQE1	Protein NipSnap homolog 3B OS=Mus musculus GN=Nipsnap3b PE=1 SV=1	13.7296	4	1.29544	7	20.6478
Q9CQZ1	Heat shock factor-binding protein 1 OS=Mus musculus GN=Hsbp1 PE=1 SV=1	27.1857	4	1.29523	7	64.4737
Q61216	Double-strand break repair protein MRE11A OS=Mus musculus GN=Mre11a PE=1 SV=1	51.0645	8	1.28679	15	13.7394
P09602	Non-histone chromosomal protein HMG-17 OS=Mus musculus GN=Hmgn2 PE=1 SV=2	49.0091	2	1.28467	13	18.8889
Q9Z2A0	3-phosphoinositide-dependent protein kinase 1 OS=Mus musculus GN=Pdpk1 PE=1 SV=2	20.2233	6	1.27136	9	13.7746
Q8K4R9	Disks large-associated protein 5 OS=Mus musculus GN=Dlgap5 PE=1 SV=2	18.4419	5	1.27041	7	5.69307
O54941	SWI/SNF-related matrix-associated actin-dependent regulator of chromatin subfamily E member 1 OS=Mus musculus GN=Smarce1 PE=1 SV=1	45.3548	9	1.26821	15	24.0876
Q9R0Q9	Mannose-P-dolichol utilization defect 1 protein OS=Mus musculus GN=Mpdu1 PE=1 SV=1	17.8965	3	1.2681	6	13.7652
O35658	Complement component 1 Q subcomponent-binding protein, mitochondrial OS=Mus musculus GN=C1qbp PE=1 SV=1	270.178	7	1.26748	68	34.8921
P17433	Transcription factor PU.1 OS=Mus musculus GN=Spi1 PE=1 SV=2	33.0795	4	1.26667	10	11.3971
Q31125	Zinc transporter SLC39A7 OS=Mus musculus GN=Slc39a7 PE=1 SV=2	19.6052	4	1.26654	8	8.82353
P04370	Myelin basic protein OS=Mus musculus GN=Mbp PE=1 SV=2	16.1528	5	1.26479	6	31.2
Q6NXN1	SUZ domain-containing protein 1 OS=Mus musculus GN=Szrd1 PE=1 SV=1	15.694	2	1.25971	4	19.0789
Q9DBA9	General transcription factor IIH subunit 1 OS=Mus musculus GN=Gtf2h1 PE=1 SV=2	16.6145	6	1.25729	7	12.2486
P40240	CD9 antigen OS=Mus musculus GN=Cd9 PE=1 SV=2	224.885	5	1.25357	49	21.6814
Q8BH60	Golgi-associated PDZ and coiled-coil motif-containing protein OS=Mus musculus GN=Gopc PE=1 SV=1	34.0183	7	1.25251	10	22.6782
P57716	Nicastrin OS=Mus musculus GN=Ncstn PE=1 SV=3	19.7753	5	1.24734	7	10.0282
Q8K3C3	Protein LZIC OS=Mus musculus GN=Lzic PE=1 SV=1	45.9376	6	1.24658	14	36.8421
Q60780	Growth arrest-specific protein 7 OS=Mus musculus GN=Gas7 PE=1 SV=1	23.7828	5	1.24555	8	12.5891
P31651	Sodium- and chloride-dependent betaine transporter OS=Mus musculus GN=Slc6a12 PE=2 SV=1	17.4472	3	1.24466	4	8.95765
Q9D023	Mitochondrial pyruvate carrier 2 OS=Mus musculus GN=Mpc2 PE=1 SV=1	13.3582	3	1.24455	5	18.1102
P98195	Probable phospholipid-transporting ATPase IIB OS=Mus musculus GN=Atp9b PE=1 SV=4	21.0164	6	1.24411	7	6.02094
Q91W89	Alpha-mannosidase 2C1 OS=Mus musculus GN=Man2c1 PE=1 SV=1	10.6536	4	1.2439	4	4.71607
P20065	Thymosin beta-4 OS=Mus musculus GN=Tmsb4x PE=1 SV=1	215.231	6	1.24316	76	50
Q9ES97	Reticulon-3 OS=Mus musculus GN=Rtn3 PE=1 SV=2	22.4116	3	1.24214	9	2.80083
Q8BH65	Protein DENND6A OS=Mus musculus GN=Dennd6a PE=1 SV=1	14.364	3	1.24121	4	6.44628
Q9CS42	Ribose-phosphate pyrophosphokinase 2 OS=Mus musculus GN=Prps2 PE=1 SV=4	140.264	6	1.24074	39	50.3145
Q3TYS2	Uncharacterized protein C17orf62 homolog OS=Mus musculus PE=1 SV=2	19.1927	4	1.23938	6	16.0428
Q6V595	Kelch-like protein 6 OS=Mus musculus GN=Klhl6 PE=2 SV=2	10.1219	2	1.23904	3	4.52342
Q91XV3	Brain acid soluble protein 1 OS=Mus musculus GN=Basp1 PE=1 SV=3	43.3934	8	1.23761	11	49.5575
Q80U63	Mitofusin-2 OS=Mus musculus GN=Mfn2 PE=1 SV=3	11.1664	2	1.23724	4	4.22721
Q8VCD5	Mediator of RNA polymerase II transcription subunit 17 OS=Mus musculus GN=Med17 PE=1 SV=1	14.2945	5	1.23449	5	7.55008
O35215	D-dopachrome decarboxylase OS=Mus musculus GN=Ddt PE=1 SV=3	57.0752	6	1.23262	17	65.2542
P98078	Disabled homolog 2 OS=Mus musculus GN=Dab2 PE=1 SV=2	126.345	19	1.23077	38	33.9426
Q9DCI9	39S ribosomal protein L32, mitochondrial OS=Mus musculus GN=Mrpl32 PE=1 SV=1	11.6879	2	1.22859	3	12.2995
Q9DBE8	Alpha-1,3/1,6-mannosyltransferase ALG2 OS=Mus musculus GN=Alg2 PE=1 SV=2	16.6102	5	1.22717	6	14.9398
Q9DCJ1	Target of rapamycin complex subunit LST8 OS=Mus musculus GN=Mlst8 PE=1 SV=1	11.8808	2	1.22684	3	9.20245
P97765	WW domain-binding protein 2 OS=Mus musculus GN=Wbp2 PE=1 SV=1	20.5246	4	1.22393	8	15.7088
Q9D0J8	Parathymosin OS=Mus musculus GN=Ptms PE=1 SV=3	39.3766	5	1.22256	11	23.7624
O88587	Catechol O-methyltransferase OS=Mus musculus GN=Comt PE=1 SV=2	74.7178	11	1.22255	22	41.5094
Q9D8C4	Interferon-induced 35 kDa protein homolog OS=Mus musculus GN=Ifi35 PE=1 SV=3	17.4941	4	1.22199	5	18.8811
Q8BU04	Putative E3 ubiquitin-protein ligase UBR7 OS=Mus musculus GN=Ubr7 PE=1 SV=1	18.2424	4	1.22098	5	10.3529
P08905	Lysozyme C-2 OS=Mus musculus GN=Lyz2 PE=1 SV=2	170.44	4	1.21986	52	66.8919
Q9D517	1-acyl-sn-glycerol-3-phosphate acyltransferase gamma OS=Mus musculus GN=Agpat3 PE=1 SV=2	14.0102	2	1.2175	3	7.71277
Q61206	Platelet-activating factor acetylhydrolase IB subunit beta OS=Mus musculus GN=Pafah1b2 PE=1 SV=2	54.1426	6	1.21735	20	29.6943
Q9CWZ3	RNA-binding protein 8A OS=Mus musculus GN=Rbm8a PE=1 SV=3	42.8514	5	1.21696	10	40.2299
P99028	Cytochrome b-c1 complex subunit 6, mitochondrial OS=Mus musculus GN=Uqcrh PE=1 SV=2	74.533	4	1.21446	16	66.2921
P62806	Histone H4 OS=Mus musculus GN=Hist1h4a PE=1 SV=2	937.227	15	1.21311	272	62.1359
Q8C460	ERI1 exoribonuclease 3 OS=Mus musculus GN=Eri3 PE=1 SV=1	10.4881	3	1.21261	4	8.01187
Q60766	Immunity-related GTPase family M protein 1 OS=Mus musculus GN=Irgm1 PE=1 SV=1	21.5085	6	1.21199	7	15.8924
P52875	Transmembrane protein 165 OS=Mus musculus GN=Tmem165 PE=1 SV=2	30.8961	3	1.20957	7	13.9319
O35316	Sodium- and chloride-dependent taurine transporter OS=Mus musculus GN=Slc6a6 PE=1 SV=2	27.8304	4	1.20944	11	8.85668
P45591	Cofilin-2 OS=Mus musculus GN=Cfl2 PE=1 SV=1	80.6931	2	1.2086	34	25.9036
P08752	Guanine nucleotide-binding protein G(i) subunit alpha-2 OS=Mus musculus GN=Gnai2 PE=1 SV=5	213.854	13	1.20847	64	58.3099
Q8BXV2	BRI3-binding protein OS=Mus musculus GN=Bri3bp PE=1 SV=1	36.8895	4	1.20522	10	19.3676
Q9JKB3	Y-box-binding protein 3 OS=Mus musculus GN=Ybx3 PE=1 SV=2	263.613	6	1.20513	81	29.0859
Q9CXP8	Guanine nucleotide-binding protein G(I)/G(S)/G(O) subunit gamma-10 OS=Mus musculus GN=Gng10 PE=3 SV=1	19.8261	2	1.20354	6	45.5882
Q9WUR2	Enoyl-CoA delta isomerase 2, mitochondrial OS=Mus musculus GN=Eci2 PE=1 SV=2	15.1703	5	1.20056	6	13.8107
O55091	Protein IMPACT OS=Mus musculus GN=Impact PE=1 SV=2	12.5401	2	1.20046	4	6.28931
Q99M51	Cytoplasmic protein NCK1 OS=Mus musculus GN=Nck1 PE=1 SV=1	40.7422	11	0.847902	16	41.6446
Q3U1G5	Interferon-stimulated 20 kDa exonuclease-like 2 OS=Mus musculus GN=Isg20l2 PE=1 SV=2	30.0624	6	0.84466	10	21.4674
Q9CQD1	Ras-related protein Rab-5A OS=Mus musculus GN=Rab5a PE=1 SV=1	82.5943	3	0.84104	24	36.7442
Q9DBG9	Tax1-binding protein 3 OS=Mus musculus GN=Tax1bp3 PE=1 SV=1	14.3155	3	0.840409	5	35.4839
P84099	60S ribosomal protein L19 OS=Mus musculus GN=Rpl19 PE=1 SV=1	352.163	11	0.840045	140	35.2041
P35922	Synaptic functional regulator FMR1 OS=Mus musculus GN=Fmr1 PE=1 SV=1	76.2788	12	0.83877	27	32.899
P0DN34	NADH dehydrogenase [ubiquinone] 1 beta subcomplex subunit 1 OS=Mus musculus GN=Ndufb1 PE=3 SV=1	10.0102	2	0.837398	3	36.8421
P62852	40S ribosomal protein S25 OS=Mus musculus GN=Rps25 PE=1 SV=1	142.72	10	0.836887	44	49.6
Q64337	Sequestosome-1 OS=Mus musculus GN=Sqstm1 PE=1 SV=1	64.541	8	0.836257	20	29.1855
P22752	Histone H2A type 1 OS=Mus musculus GN=Hist1h2ab PE=1 SV=3	476.072	3	0.835664	161	46.1538
P83917	Chromobox protein homolog 1 OS=Mus musculus GN=Cbx1 PE=1 SV=1	171.794	6	0.834979	43	31.8919
P48036	Annexin A5 OS=Mus musculus GN=Anxa5 PE=1 SV=1	511.43	30	0.833096	151	66.4577
Q9JHL0	Linker for activation of T-cells family member 2 OS=Mus musculus GN=Lat2 PE=1 SV=1	20.8297	3	0.833026	5	18.7192
Q9CQL4	39S ribosomal protein L20, mitochondrial OS=Mus musculus GN=Mrpl20 PE=1 SV=1	18.258	4	0.832517	6	26.1745
P60840	Alpha-endosulfine OS=Mus musculus GN=Ensa PE=1 SV=1	34.7381	4	0.831867	12	48.7603
O08539	Myc box-dependent-interacting protein 1 OS=Mus musculus GN=Bin1 PE=1 SV=1	54.3429	9	0.831683	18	21.5986
P41731	CD63 antigen OS=Mus musculus GN=Cd63 PE=1 SV=2	28.6915	3	0.831074	9	8.82353
B7ZMP1	Probable Xaa-Pro aminopeptidase 3 OS=Mus musculus GN=Xpnpep3 PE=1 SV=1	21.5938	5	0.8287	8	13.4387
P30681	High mobility group protein B2 OS=Mus musculus GN=Hmgb2 PE=1 SV=3	505.024	12	0.828612	144	49.0476
P97822	Acidic leucine-rich nuclear phosphoprotein 32 family member E OS=Mus musculus GN=Anp32e PE=1 SV=2	181.176	10	0.828402	46	50
Q6PF93	Phosphatidylinositol 3-kinase catalytic subunit type 3 OS=Mus musculus GN=Pik3c3 PE=1 SV=1	18.0455	6	0.826715	7	7.21533
O09167	60S ribosomal protein L21 OS=Mus musculus GN=Rpl21 PE=1 SV=3	165.255	10	0.825527	64	46.875
Q62426	Cystatin-B OS=Mus musculus GN=Cstb PE=1 SV=1	438.059	7	0.824895	106	59.1837
P63158	High mobility group protein B1 OS=Mus musculus GN=Hmgb1 PE=1 SV=2	590.179	15	0.824113	173	46.9767
Q76N33	AMSH-like protease OS=Mus musculus GN=Stambpl1 PE=1 SV=1	27.1098	7	0.824081	11	16.2844
P97480	Eyes absent homolog 3 OS=Mus musculus GN=Eya3 PE=1 SV=2	15.1414	3	0.823303	4	9.21569
P09405	Nucleolin OS=Mus musculus GN=Ncl PE=1 SV=2	1043.84	55	0.821008	334	53.3239
P14131	40S ribosomal protein S16 OS=Mus musculus GN=Rps16 PE=1 SV=4	241.472	14	0.818378	85	63.6986
Q9WTK2	Chromodomain Y-like protein OS=Mus musculus GN=Cdyl PE=1 SV=1	11.2906	2	0.816979	3	5.22766
Q6DFX2	Anthrax toxin receptor 2 OS=Mus musculus GN=Antxr2 PE=1 SV=1	12.1289	4	0.816932	5	6.98152
Q9CPQ1	Cytochrome c oxidase subunit 6C OS=Mus musculus GN=Cox6c PE=1 SV=3	32.3039	6	0.815628	13	38.1579
Q6PFR5	Transformer-2 protein homolog alpha OS=Mus musculus GN=Tra2a PE=1 SV=1	50.5076	6	0.815306	14	26.6904
Q9CQ18	Ribonuclease H2 subunit C OS=Mus musculus GN=Rnaseh2c PE=1 SV=1	12.5495	3	0.814867	3	29.5181
Q60668	Heterogeneous nuclear ribonucleoprotein D0 OS=Mus musculus GN=Hnrnpd PE=1 SV=2	258.385	16	0.812577	76	41.9718
Q6ZWV7	60S ribosomal protein L35 OS=Mus musculus GN=Rpl35 PE=1 SV=1	125.804	7	0.811983	51	35.7724
P02798	Metallothionein-2 OS=Mus musculus GN=Mt2 PE=1 SV=2	22.5499	2	0.810119	7	21.3115
Q9WU28	Prefoldin subunit 5 OS=Mus musculus GN=Pfdn5 PE=1 SV=1	78.0446	8	0.809573	24	53.2468
Q69ZA1	Cyclin-dependent kinase 13 OS=Mus musculus GN=Cdk13 PE=1 SV=3	36.601	5	0.808642	12	4.76506
Q9Z2C4	Myotubularin-related protein 1 OS=Mus musculus GN=Mtmr1 PE=1 SV=1	10.591	2	0.808511	4	5.53064
Q8R4N0	Citrate lyase subunit beta-like protein, mitochondrial OS=Mus musculus GN=Clybl PE=1 SV=2	39.2026	10	0.808511	12	28.1065
P49282	Natural resistance-associated macrophage protein 2 OS=Mus musculus GN=Slc11a2 PE=1 SV=2	14.1117	2	0.807692	3	6.8662
P63271	Transcription elongation factor SPT4-A OS=Mus musculus GN=Supt4h1a PE=2 SV=1	14.7729	2	0.807512	4	21.3675
Q99KF1	Transmembrane emp24 domain-containing protein 9 OS=Mus musculus GN=Tmed9 PE=1 SV=2	80.3707	6	0.805785	26	29.7872
Q9JJI8	60S ribosomal protein L38 OS=Mus musculus GN=Rpl38 PE=1 SV=3	160.551	8	0.804494	46	60
O88574	Histone deacetylase complex subunit SAP30 OS=Mus musculus GN=Sap30 PE=1 SV=1	22.4156	3	0.803983	6	12.7273
Q9D924	Iron-sulfur cluster assembly 1 homolog, mitochondrial OS=Mus musculus GN=Isca1 PE=2 SV=1	23.2831	3	0.802511	8	25.5814
O88708	Origin recognition complex subunit 4 OS=Mus musculus GN=Orc4 PE=1 SV=2	11.8816	4	0.800456	4	10.3926
Q3U1Y4	DENN domain-containing protein 4B OS=Mus musculus GN=Dennd4b PE=1 SV=2	28.2377	6	0.798177	7	7.87191
Q68FG3	Protein SPT2 homolog OS=Mus musculus GN=Spty2d1 PE=2 SV=1	13.2512	4	0.797861	4	7.47801
Q9JHI7	Exosome complex component RRP45 OS=Mus musculus GN=Exosc9 PE=1 SV=1	20.9939	5	0.794118	7	15.0685
Q924T7	E3 ubiquitin-protein ligase RNF31 OS=Mus musculus GN=Rnf31 PE=1 SV=2	20.3914	8	0.7921	8	9.56848
P70349	Histidine triad nucleotide-binding protein 1 OS=Mus musculus GN=Hint1 PE=1 SV=3	179.723	7	0.78799	48	77.7778
Q3U1V6	Ubiquitin-conjugating enzyme E2 variant 3 OS=Mus musculus GN=Uevld PE=1 SV=1	17.8294	5	0.786295	8	9.12951
Q8VCQ3	Nuclear receptor-binding factor 2 OS=Mus musculus GN=Nrbf2 PE=1 SV=1	17.8602	2	0.786035	4	13.5889
P63323	40S ribosomal protein S12 OS=Mus musculus GN=Rps12 PE=1 SV=2	173.167	9	0.784205	50	50
Q8R1N0	Zinc finger protein 830 OS=Mus musculus GN=Znf830 PE=1 SV=1	17.9708	4	0.778748	6	16.5289
P62754	40S ribosomal protein S6 OS=Mus musculus GN=Rps6 PE=1 SV=1	353.177	19	0.773288	94	44.9799
Q9QZW0	Phospholipid-transporting ATPase 11C OS=Mus musculus GN=Atp11c PE=1 SV=2	12.3054	5	0.763624	5	4.0744
Q80W49	Beta/gamma crystallin domain-containing protein 3 OS=Mus musculus GN=Crybg3 PE=1 SV=2	15.5228	5	0.761364	6	5.97015
Q6DFV1	Condensin-2 complex subunit G2 OS=Mus musculus GN=Ncapg2 PE=1 SV=2	26.4206	4	0.761333	14	5.00879
P11157	Ribonucleoside-diphosphate reductase subunit M2 OS=Mus musculus GN=Rrm2 PE=1 SV=1	31.8123	7	0.757525	13	21.7949
Q9CPT4	Myeloid-derived growth factor OS=Mus musculus GN=Mydgf PE=1 SV=1	47.8966	5	0.753639	14	28.3133
P11276	Fibronectin OS=Mus musculus GN=Fn1 PE=1 SV=4	22.8051	7	0.752221	8	2.90674
O35143	ATPase inhibitor, mitochondrial OS=Mus musculus GN=Atpif1 PE=1 SV=2	93.0159	6	0.746231	30	26.4151
Q5XJE5	RNA polymerase-associated protein LEO1 OS=Mus musculus GN=Leo1 PE=1 SV=2	21.1438	5	0.741855	7	11.0945
Q9D7A6	Signal recognition particle 19 kDa protein OS=Mus musculus GN=Srp19 PE=1 SV=1	19.558	2	0.739216	4	30.5556
Q8C1S0	Mediator of RNA polymerase II transcription subunit 19 OS=Mus musculus GN=Med19 PE=1 SV=1	11.5759	2	0.733828	4	20.9016
P83877	Thioredoxin-like protein 4A OS=Mus musculus GN=Txnl4a PE=1 SV=1	11.5682	4	0.726115	4	29.5775
P02802	Metallothionein-1 OS=Mus musculus GN=Mt1 PE=1 SV=1	28.81	2	0.712482	8	21.3115
Q8K1A6	Coiled-coil and C2 domain-containing protein 1A OS=Mus musculus GN=Cc2d1a PE=1 SV=2	23.021	5	0.676871	7	6.57476
Q8VCM7	Fibrinogen gamma chain OS=Mus musculus GN=Fgg PE=1 SV=1	13.1492	4	0.669059	6	8.25688
Q9D168	Integrator complex subunit 12 OS=Mus musculus GN=Ints12 PE=1 SV=1	14.6482	2	0.611111	4	4.77223
Q5NBU8	XIAP-associated factor 1 OS=Mus musculus GN=Xaf1 PE=1 SV=3	18.1773	2	0.588993	6	9.15751
Q9JM93	ADP-ribosylation factor-like protein 6-interacting protein 4 OS=Mus musculus GN=Arl6ip4 PE=1 SV=1	18.615	3	0.537271	5	15.2838
P56382	ATP synthase subunit epsilon, mitochondrial OS=Mus musculus GN=Atp5e PE=1 SV=2	14.6011	3	0.453159	10	44.2308
Q9CQN3	Mitochondrial import receptor subunit TOM6 homolog OS=Mus musculus GN=Tomm6 PE=3 SV=1	19.388	2	0.398329	7	31.0811
P31786	Acyl-CoA-binding protein OS=Mus musculus GN=Dbi PE=1 SV=2	129.456	6	0.33179	37	63.2184
Q6GSS7	Histone H2A type 2-A OS=Mus musculus GN=Hist2h2aa1 PE=1 SV=3	486.943	2	0.305955	165	46.1538

## Sheet: 60h osteoclast DEPs
Accession	Description	Score Sequest HT	Unique Peptides	131/130	PSMs	Coverage
O35215	D-dopachrome decarboxylase OS=Mus musculus GN=Ddt PE=1 SV=3	57.0752	6	8.37706	17	65.2542
Q9CQE1	Protein NipSnap homolog 3B OS=Mus musculus GN=Nipsnap3b PE=1 SV=1	13.7296	4	2.1637	7	20.6478
P12265	Beta-glucuronidase OS=Mus musculus GN=Gusb PE=1 SV=2	17.9133	6	2.0666	7	9.72222
P29391	Ferritin light chain 1 OS=Mus musculus GN=Ftl1 PE=1 SV=2	52.5457	6	1.81386	16	48.0874
Q9D154	Leukocyte elastase inhibitor A OS=Mus musculus GN=Serpinb1a PE=1 SV=1	69.3239	10	1.75809	22	31.1346
Q9CZM2	60S ribosomal protein L15 OS=Mus musculus GN=Rpl15 PE=2 SV=4	245.496	13	1.7021	76	54.902
Q9DBY0	Forkhead box protein P4 OS=Mus musculus GN=Foxp4 PE=1 SV=1	10.0567	2	1.57586	3	3.27044
P31786	Acyl-CoA-binding protein OS=Mus musculus GN=Dbi PE=1 SV=2	129.456	6	1.55872	37	63.2184
P02798	Metallothionein-2 OS=Mus musculus GN=Mt2 PE=1 SV=2	22.5499	2	1.50695	7	21.3115
Q69ZA1	Cyclin-dependent kinase 13 OS=Mus musculus GN=Cdk13 PE=1 SV=3	36.601	5	1.48878	12	4.76506
Q9D823	60S ribosomal protein L37 OS=Mus musculus GN=Rpl37 PE=3 SV=3	19.588	4	1.48747	8	22.6804
P62806	Histone H4 OS=Mus musculus GN=Hist1h4a PE=1 SV=2	937.227	15	1.47013	272	62.1359
Q9DBJ1	Phosphoglycerate mutase 1 OS=Mus musculus GN=Pgam1 PE=1 SV=3	1298.89	19	1.39774	331	74.0157
Q9CQN3	Mitochondrial import receptor subunit TOM6 homolog OS=Mus musculus GN=Tomm6 PE=3 SV=1	19.388	2	1.38769	7	31.0811
P02802	Metallothionein-1 OS=Mus musculus GN=Mt1 PE=1 SV=1	28.81	2	1.38634	8	21.3115
Q9R0Q1	Synaptotagmin-like protein 4 OS=Mus musculus GN=Sytl4 PE=1 SV=1	50.0174	2	1.38556	17	2.67459
P09528	Ferritin heavy chain OS=Mus musculus GN=Fth1 PE=1 SV=2	22.7961	6	1.33083	11	41.2088
Q6GSS7	Histone H2A type 2-A OS=Mus musculus GN=Hist2h2aa1 PE=1 SV=3	486.943	2	1.32738	165	46.1538
P56379	6.8 kDa mitochondrial proteolipid OS=Mus musculus GN=Mp68 PE=1 SV=1	16.6655	2	1.32164	7	34.4828
Q9D168	Integrator complex subunit 12 OS=Mus musculus GN=Ints12 PE=1 SV=1	14.6482	2	1.31504	4	4.77223
Q8K4R9	Disks large-associated protein 5 OS=Mus musculus GN=Dlgap5 PE=1 SV=2	18.4419	5	1.31054	7	5.69307
P09602	Non-histone chromosomal protein HMG-17 OS=Mus musculus GN=Hmgn2 PE=1 SV=2	49.0091	2	1.30933	13	18.8889
P56382	ATP synthase subunit epsilon, mitochondrial OS=Mus musculus GN=Atp5e PE=1 SV=2	14.6011	3	1.27966	10	44.2308
P43274	Histone H1.4 OS=Mus musculus GN=Hist1h1e PE=1 SV=2	390.049	5	1.26966	110	45.6621
Q9ERD7	Tubulin beta-3 chain OS=Mus musculus GN=Tubb3 PE=1 SV=1	1211.08	2	1.26618	396	46.8889
Q3TGW2	Endonuclease/exonuclease/phosphatase family domain-containing protein 1 OS=Mus musculus GN=Eepd1 PE=1 SV=1	10.8176	2	1.25843	3	4.92091
P62855	40S ribosomal protein S26 OS=Mus musculus GN=Rps26 PE=1 SV=3	109.383	4	1.25711	30	31.3043
O35682	Myeloid-associated differentiation marker OS=Mus musculus GN=Myadm PE=1 SV=2	15.9091	2	1.25258	4	10.3125
O88653	Ragulator complex protein LAMTOR3 OS=Mus musculus GN=Lamtor3 PE=1 SV=1	39.8737	2	1.2521	10	41.129
Q9CQA9	Cancer-related nucleoside-triphosphatase homolog OS=Mus musculus GN=Ntpcr PE=1 SV=1	20.0809	4	1.25103	6	28.9474
P50295	Arylamine N-acetyltransferase 2 OS=Mus musculus GN=Nat2 PE=1 SV=1	17.2926	5	1.25023	7	21.0345
P56394	Cytochrome c oxidase copper chaperone OS=Mus musculus GN=Cox17 PE=1 SV=2	76.315	4	1.24848	25	58.7302
P43275	Histone H1.1 OS=Mus musculus GN=Hist1h1a PE=1 SV=2	228.648	6	1.2476	62	29.5775
P17563	Selenium-binding protein 1 OS=Mus musculus GN=Selenbp1 PE=1 SV=2	14.3333	4	1.24723	5	12.5
P63254	Cysteine-rich protein 1 OS=Mus musculus GN=Crip1 PE=1 SV=2	55.4202	4	1.2406	21	35.0649
O88574	Histone deacetylase complex subunit SAP30 OS=Mus musculus GN=Sap30 PE=1 SV=1	22.4156	3	1.23981	6	12.7273
P41245	Matrix metalloproteinase-9 OS=Mus musculus GN=Mmp9 PE=1 SV=2	35.3098	9	1.23949	13	15.0685
Q8BQZ4	Ral GTPase-activating protein subunit beta OS=Mus musculus GN=Ralgapb PE=1 SV=2	10.9284	4	1.23905	4	4.78437
Q9WVL0	Maleylacetoacetate isomerase OS=Mus musculus GN=Gstz1 PE=1 SV=1	20.945	3	1.23891	5	17.5926
Q80ZI6	E3 ubiquitin-protein ligase LRSAM1 OS=Mus musculus GN=Lrsam1 PE=1 SV=1	19.2293	6	1.23736	7	9.35351
Q62426	Cystatin-B OS=Mus musculus GN=Cstb PE=1 SV=1	438.059	7	1.23254	106	59.1837
P19973	Lymphocyte-specific protein 1 OS=Mus musculus GN=Lsp1 PE=1 SV=2	22.1512	5	1.23077	7	19.697
Q9DBG9	Tax1-binding protein 3 OS=Mus musculus GN=Tax1bp3 PE=1 SV=1	14.3155	3	1.22888	5	35.4839
Q9D6U8	Protein FAM162A OS=Mus musculus GN=Fam162a PE=1 SV=1	27.0267	2	1.22857	7	16.129
Q91XC8	Death-associated protein 1 OS=Mus musculus GN=Dap PE=1 SV=3	80.7212	2	1.22036	32	47.0588
P47915	60S ribosomal protein L29 OS=Mus musculus GN=Rpl29 PE=2 SV=2	125.132	9	1.21613	53	37.5
O35900	U6 snRNA-associated Sm-like protein LSm2 OS=Mus musculus GN=Lsm2 PE=1 SV=1	43.9798	5	1.21429	11	73.6842
P49282	Natural resistance-associated macrophage protein 2 OS=Mus musculus GN=Slc11a2 PE=1 SV=2	14.1117	2	1.20971	3	6.8662
Q99PL6	UBX domain-containing protein 6 OS=Mus musculus GN=Ubxn6 PE=1 SV=1	17.5063	4	1.20873	5	12.8959
P63168	Dynein light chain 1, cytoplasmic OS=Mus musculus GN=Dynll1 PE=1 SV=1	137.118	3	1.20749	40	64.0449
P61963	DDB1- and CUL4-associated factor 7 OS=Mus musculus GN=Dcaf7 PE=1 SV=1	15.9231	4	1.20697	5	14.6199
Q3TAA7	Serine/threonine-protein kinase 11-interacting protein OS=Mus musculus GN=Stk11ip PE=1 SV=1	16.1104	4	1.20541	7	6.34328
O35657	Sialidase-1 OS=Mus musculus GN=Neu1 PE=1 SV=1	12.8518	2	1.20519	4	5.37897
Q80U63	Mitofusin-2 OS=Mus musculus GN=Mfn2 PE=1 SV=3	11.1664	2	1.20194	4	4.22721
Q8K3J1	NADH dehydrogenase [ubiquinone] iron-sulfur protein 8, mitochondrial OS=Mus musculus GN=Ndufs8 PE=1 SV=1	78.9622	8	1.20029	26	36.3208
Q9CXY9	GPI-anchor transamidase OS=Mus musculus GN=Pigk PE=1 SV=2	17.8245	3	1.20024	5	8.10127
Q9CRA4	Methylsterol monooxygenase 1 OS=Mus musculus GN=Msmo1 PE=1 SV=1	20.9173	2	0.848846	5	8.53242
Q9ES97	Reticulon-3 OS=Mus musculus GN=Rtn3 PE=1 SV=2	22.4116	3	0.848785	9	2.80083
P07724	Serum albumin OS=Mus musculus GN=Alb PE=1 SV=3	15.9041	2	0.844156	5	4.44079
Q8K199	COX assembly mitochondrial protein 2 homolog OS=Mus musculus GN=Cmc2 PE=3 SV=1	13.5309	3	0.844015	5	26.5823
Q8JZK9	Hydroxymethylglutaryl-CoA synthase, cytoplasmic OS=Mus musculus GN=Hmgcs1 PE=1 SV=1	75.408	13	0.841812	24	33.4615
Q9WVM3	Anaphase-promoting complex subunit 7 OS=Mus musculus GN=Anapc7 PE=1 SV=3	22.658	7	0.839416	9	15.7522
Q5I012	Putative sodium-coupled neutral amino acid transporter 10 OS=Mus musculus GN=Slc38a10 PE=1 SV=2	13.6341	5	0.837838	7	5.87156
Q62084	Protein phosphatase 1 regulatory subunit 14B OS=Mus musculus GN=Ppp1r14b PE=1 SV=2	28.4887	4	0.837264	7	49.6599
O35345	Importin subunit alpha-7 OS=Mus musculus GN=Kpna6 PE=1 SV=2	117.067	7	0.837209	35	30.4104
Q80SZ7	Guanine nucleotide-binding protein G(I)/G(S)/G(O) subunit gamma-5 OS=Mus musculus GN=Gng5 PE=1 SV=2	12.4686	3	0.837067	4	26.4706
P0C0A3	Charged multivesicular body protein 6 OS=Mus musculus GN=Chmp6 PE=1 SV=2	12.9354	2	0.833473	4	16.5
Q9ET26	E3 ubiquitin-protein ligase RNF114 OS=Mus musculus GN=Rnf114 PE=1 SV=2	17.5263	3	0.83237	5	13.1004
Q8CFE6	Sodium-coupled neutral amino acid transporter 2 OS=Mus musculus GN=Slc38a2 PE=1 SV=1	35.3328	3	0.83195	7	5.75397
Q8BTI7	Serine/threonine-protein phosphatase 6 regulatory ankyrin repeat subunit C OS=Mus musculus GN=Ankrd52 PE=1 SV=1	16.9731	5	0.82495	5	6.69145
P56671	Myc-associated zinc finger protein OS=Mus musculus GN=Maz PE=1 SV=1	14.0605	2	0.82387	4	5.03145
Q5BKR2	Mitochondrial sodium/hydrogen exchanger 9B2 OS=Mus musculus GN=Slc9b2 PE=2 SV=2	19.731	5	0.822376	6	8.95795
Q9CWZ3	RNA-binding protein 8A OS=Mus musculus GN=Rbm8a PE=1 SV=3	42.8514	5	0.818599	10	40.2299
Q64729	TGF-beta receptor type-1 OS=Mus musculus GN=Tgfbr1 PE=1 SV=1	13.722	2	0.815858	5	4.77137
Q920A5	Retinoid-inducible serine carboxypeptidase OS=Mus musculus GN=Scpep1 PE=1 SV=2	33.713	6	0.80995	11	13.2743
Q61937	Nucleophosmin OS=Mus musculus GN=Npm1 PE=1 SV=1	1016.68	22	0.805764	291	54.1096
P17665	Cytochrome c oxidase subunit 7C, mitochondrial OS=Mus musculus GN=Cox7c PE=1 SV=1	40.7243	4	0.803987	13	41.2698
Q80UY2	E3 ubiquitin-protein ligase KCMF1 OS=Mus musculus GN=Kcmf1 PE=1 SV=1	13.0418	3	0.803987	4	10.7612
Q9CQL4	39S ribosomal protein L20, mitochondrial OS=Mus musculus GN=Mrpl20 PE=1 SV=1	18.258	4	0.803543	6	26.1745
Q8BHN5	RNA-binding protein 45 OS=Mus musculus GN=Rbm45 PE=1 SV=1	18.9175	4	0.797428	6	10.7143
P11276	Fibronectin OS=Mus musculus GN=Fn1 PE=1 SV=4	22.8051	7	0.795637	8	2.90674
Q501J7	Phosphatase and actin regulator 4 OS=Mus musculus GN=Phactr4 PE=1 SV=2	16.7613	5	0.792853	6	7.3487
Q8BXV2	BRI3-binding protein OS=Mus musculus GN=Bri3bp PE=1 SV=1	36.8895	4	0.790526	10	19.3676
O54941	SWI/SNF-related matrix-associated actin-dependent regulator of chromatin subfamily E member 1 OS=Mus musculus GN=Smarce1 PE=1 SV=1	45.3548	9	0.78898	15	24.0876
O70481	E3 ubiquitin-protein ligase UBR1 OS=Mus musculus GN=Ubr1 PE=1 SV=2	26.9226	7	0.783505	8	5.17928
Q8K003	Translation machinery-associated protein 7 OS=Mus musculus GN=Tma7 PE=3 SV=1	13.5466	4	0.783304	6	37.5
P63271	Transcription elongation factor SPT4-A OS=Mus musculus GN=Supt4h1a PE=2 SV=1	14.7729	2	0.781341	4	21.3675
Q8VCM7	Fibrinogen gamma chain OS=Mus musculus GN=Fgg PE=1 SV=1	13.1492	4	0.767221	6	8.25688
Q5XJE5	RNA polymerase-associated protein LEO1 OS=Mus musculus GN=Leo1 PE=1 SV=2	21.1438	5	0.754527	7	11.0945
Q3U1V6	Ubiquitin-conjugating enzyme E2 variant 3 OS=Mus musculus GN=Uevld PE=1 SV=1	17.8294	5	0.745887	8	9.12951
P45878	Peptidyl-prolyl cis-trans isomerase FKBP2 OS=Mus musculus GN=Fkbp2 PE=1 SV=1	87.3797	6	0.727753	32	57.1429
P19221	Prothrombin OS=Mus musculus GN=F2 PE=1 SV=1	23.7053	5	0.727564	7	8.41424
Q99PL7	Acyl-CoA desaturase 3 OS=Mus musculus GN=Scd3 PE=1 SV=1	15.7003	3	0.724	7	4.45682
Q9CQU3	Protein RER1 OS=Mus musculus GN=Rer1 PE=1 SV=1	12.3986	2	0.689706	4	9.18367
P01942	Hemoglobin subunit alpha OS=Mus musculus GN=Hba PE=1 SV=2	50.85	4	0.65343	18	25.3521
Q00623	Apolipoprotein A-I OS=Mus musculus GN=Apoa1 PE=1 SV=2	13.0999	2	0.650072	6	4.16667
P08043	Zinc finger protein 2 OS=Mus musculus GN=Zfp2 PE=2 SV=2	32.9813	2	0.51232	14	8.93246
Q5NBU8	XIAP-associated factor 1 OS=Mus musculus GN=Xaf1 PE=1 SV=3	18.1773	2	0.446488	6	9.15751
P83877	Thioredoxin-like protein 4A OS=Mus musculus GN=Txnl4a PE=1 SV=1	11.5682	4	0.443333	4	29.5775
